# Supplementary material for: Multi-Omics Approach Identifies Molecular Mechanisms of Plant-Fungus Mycorrhizal Interaction
Source: Front Plant Sci. 2016 Jan 19;6:1061. doi: 10.3389/fpls.2015.01061 (PMC4717292; doi:10.3389/fpls.2015.01061)
Supplement: Table S1 — A list of allowed GO annotations used for proteins in aspen sensor networks. [file Table1.CSV]

GO Annotations for Signaling Cascade
calcium ion transport (GO:0006816)
cell wall modification (GO:0042545)
chitinase activity (GO:0004568)
defense response to pathogen (GO:0042829)
defense response (GO:0006952)
G-protein coupled receptor protein signaling pathway (GO:0007186)
hormone activity (GO:0005179)
intracellular signaling cascade (GO:0007242)
multidrug transport (GO:0006855)
protein amino acid phosphorylation (GO:0006468)
protein kinase activity (GO:0004672)
regulation of transcription, DNA-dependent (GO:0006355)
regulation of transcription (GO:0045449)
response to hormone stimulus (GO:0009725)
response to pathogenic fungi (GO:0009621)
response to stress (GO:0006950)
signal transducer activity (GO:0004871)
signal transduction (GO:0007165)
small GTPase mediated signal transduction (GO:0007264)
transcription factor activity (GO:0003700)
transmembrane receptor activity (GO:0004888)
transmembrane receptor protein kinase activity (GO:0019199)
transmembrane receptor protein serine/threonine kinase activity (GO:0004675)
two-component response regulator activity (GO:0000156)
two-component signal transduction system (phosphorelay) (GO:0000160)
