# Supplementary material for: Multi-Omics Approach Identifies Molecular Mechanisms of Plant-Fungus Mycorrhizal Interaction
Source: Front Plant Sci. 2016 Jan 19;6:1061. doi: 10.3389/fpls.2015.01061 (PMC4717292; doi:10.3389/fpls.2015.01061)
Supplement: Table S2 — LOI score table used in prediction of aspen sensor complex PPIs. [file Table2.CSV]

Arab_WoLF	chlo	cyto	cysk	E.R.	extr	golg	lyso	mito	nucl	pero	plas	vacu
chlo	-20.94945054	-13.97293134	-3.013437629	-1.395800273	-13.83363969	-2.232311565	0	0.490408864	-19.055646	-0.760754865	-14.21864429	-9.760112436
cyto	-13.97293134	5.992919787	1.050901027	5.692259019	-11.65163113	-0.704492242	0	6.588481699	1.234787655	2.937108022	-7.704826338	-7.514549217
cysk	-3.013437629	1.050901027	3.978182192	0.686734577	-1.327771242	-0.167349284	0	-0.406680285	1.216549886	1.499047656	-2.346873376	-1.87318354
E.R.	-1.395800273	5.692259019	0.686734577	10.43770401	-1.765225207	-0.851793595	0	3.222855043	-0.033248424	1.190666162	0.536922919	-1.467145871
extr	-13.83363969	-11.65163113	-1.327771242	-1.765225207	-5.850084179	-0.675151994	0	-4.118111715	-15.27221523	-1.650110622	-7.129374474	-5.258068213
golg	-2.232311565	-0.704492242	-0.167349284	-0.851793595	-0.675151994	14.09088351	0	1.164073879	-0.549792175	1.689121947	0.219151581	-0.398220958
lyso	0	0	0	0	0	0	0	0	0	0	0	0
mito	0.490408864	6.588481699	-0.406680285	3.222855043	-4.118111715	1.164073879	0	16.30062509	7.879570102	1.130523684	0.100684409	-1.752463925
nucl	-19.055646	1.234787655	1.216549886	-0.033248424	-15.27221523	-0.549792175	0	7.879570102	14.54906736	2.772203551	-10.49537471	-9.445818717
pero	-0.760754865	2.937108022	1.499047656	1.190666162	-1.650110622	1.689121947	0	1.130523684	2.772203551	6.679245283	-0.32147562	-1.249275404
plas	-14.21864429	-7.704826338	-2.346873376	0.536922919	-7.129374474	0.219151581	0	0.100684409	-10.49537471	-0.32147562	-4.920509734	-4.844166782
vacu	-9.760112436	-7.514549217	-1.87318354	-1.467145871	-5.258068213	-0.398220958	0	-1.752463925	-9.445818717	-1.249275404	-4.844166782	-2.729210891
