# Supplementary material for: Multi-Omics Approach Identifies Molecular Mechanisms of Plant-Fungus Mycorrhizal Interaction
Source: Front Plant Sci. 2016 Jan 19;6:1061. doi: 10.3389/fpls.2015.01061 (PMC4717292; doi:10.3389/fpls.2015.01061)
Supplement: Table S3 — A List of allowed KEGG pathways used in Laccaria metabolome model. [file Table3.CSV]

Carbohydrate Metabolism
00010 Glycolysis / Gluconeogenesis
00020 Citrate cycle (TCA cycle)
00030 Pentose phosphate pathway
00040 Pentose and glucuronate interconversions
00051 Fructose and mannose metabolism
00052 Galactose metabolism
00053 Ascorbate and aldarate metabolism
00500 Starch and sucrose metabolism
00520 Amino sugar and nucleotide sugar metabolism
00620 Pyruvate metabolism
00630 Glyoxylate and dicarboxylate metabolism
00640 Propanoate metabolism
00650 Butanoate metabolism
00562 Inositol phosphate metabolism
Energy Metabolism
00190 Oxidative phosphorylation
00680 Methane metabolism
00910 Nitrogen metabolism
00920 Sulfur metabolism
Lipid Metabolism
00061 Fatty acid biosynthesis
00062 Fatty acid elongation
00071 Fatty acid metabolism
00072 Synthesis and degradation of ketone bodies
00100 Steroid biosynthesis
00561 Glycerolipid metabolism
00564 Glycerophospholipid metabolism
00565 Ether lipid metabolism
00600 Sphingolipid metabolism
00590 Arachidonic acid metabolism
00592 alpha-Linolenic acid metabolism
01040 Biosynthesis of unsaturated fatty acids
Nucleotide Metabolism
00230 Purine metabolism
00240 Pyrimidine metabolism
Amino Acid Metabolism
00250 Alanine, aspartate and glutamate metabolism
00260 Glycine, serine and threonine metabolism
00270 Cysteine and methionine metabolism
00280 Valine, leucine and isoleucine degradation
00290 Valine, leucine and isoleucine biosynthesis
00300 Lysine biosynthesis
00310 Lysine degradation
00330 Arginine and proline metabolism
00340 Histidine metabolism
00350 Tyrosine metabolism
00360 Phenylalanine metabolism
00380 Tryptophan metabolism
00400 Phenylalanine, tyrosine and tryptophan biosynthesis
Metabolism of Other Amino Acids
00410 beta-Alanine metabolism
00430 Taurine and hypotaurine metabolism
00450 Selenocompound metabolism
00460 Cyanoamino acid metabolism
00480 Glutathione metabolism
Glycan Biosynthesis and Metabolism
00510 N-Glycan biosynthesis
00513 Various types of N-glycan biosynthesis
00514 Other types of O-glycan biosynthesis
00531 Glycosaminoglycan degradation
00563 Glycosylphosphatidylinositol(GPI)-anchor biosynthesis
00603 Glycosphingolipid biosynthesis - globo series
00511 Other glycan degradation
Metabolism of Cofactors and Vitamins
00730 Thiamine metabolism
00740 Riboflavin metabolism
00750 Vitamin B6 metabolism
00760 Nicotinate and nicotinamide metabolism
00770 Pantothenate and CoA biosynthesis
00780 Biotin metabolism
00785 Lipoic acid metabolism
00790 Folate biosynthesis
00670 One carbon pool by folate
00860 Porphyrin and chlorophyll metabolism
00130 Ubiquinone and other terpenoid-quinone biosynthesis
Metabolism of Terpenoids and Polyketides
00900 Terpenoid backbone biosynthesis
