# Supplementary material for: Multi-Omics Approach Identifies Molecular Mechanisms of Plant-Fungus Mycorrhizal Interaction
Source: Front Plant Sci. 2016 Jan 19;6:1061. doi: 10.3389/fpls.2015.01061 (PMC4717292; doi:10.3389/fpls.2015.01061)
Supplement: Table S4 — Aspen gene expression data, as log2 RPKM, calculated using BowStrap. For every biological sample, there are three columns of data derived from BowStrap analysis: Average RPKM, PRKM Standard Deviation, and a p-value indicating significance of detected gene expression. Two additional data columns indicate Gene Cluster membership (Clusters 1–7 as identified in Figure 3. “0” indicates that the gene does not belong to any cluster) and Sensor Complex membership (Complexes A–D as identified in Figure 4. “none” indicates that the gene product is not a member of any predicted complex). [file Table4.CSV]

	06hr.Ave	06hr.SD	12hr.Ave	12hr.SD	24hr.Ave	24hr.SD	48hr.Ave	48hr.SD	72hr.Ave	72hr.SD	96hr.Ave	96hr.SD	pVal.06hr	pVal.12hr	pVal.24hr	pVal.48hr	pVal.72hr	pVal.96hr
Aspen_640003	2.938747516	0.140751321	1.534203603	1.17E-06	3.340027942	1.49E-06	2.819532078	0.090400237	2.802168882	1.03E-06	3.218864135	0.119336716	4.16E-97	0	0	7.41E-214	0	1.53E-160
Aspen_711753	89.05664813	4.41E-05	36.4199778	2.77E-05	11.03135652	4.92E-06	30.48483822	1.29E-05	25.45105682	9.39E-06	29.95666911	1.56E-05	0	0	0	0	0	0
Aspen_554440	56.5897996	2.81E-05	25.31937319	1.93E-05	10.14233321	4.53E-06	24.40211999	1.03E-05	18.12801804	6.66E-06	11.54309132	6.00E-06	0	0	0	0	0	0
Aspen_797105	0.452201595	2.24E-07	2.476442803	1.89E-06	0	0	0.584982329	2.48E-07	0.603084749	2.21E-07	0.768033473	3.99E-07	0	0	1	0	0	0
Aspen_640411	36.71461575	0.641954033	41.05089132	1.101891701	29.1459995	0.606418682	40.77662671	0.784761052	44.47190423	0.73628375	63.76753263	1.061455817	0	4.41E-304	0	0	0	0
Aspen_554436	0	0	0	0	3.054132546	1.37E-06	0.451891111	1.92E-07	1.630562469	5.98E-07	0	0	1	1	0	0	0	1
Aspen_547643	5.182569815	2.57E-06	3.290654373	2.51E-06	4.298338575	1.92E-06	6.412843819	0.094930248	4.657954903	1.71E-06	8.802240284	4.59E-06	0	0	0	0	0	0
Aspen_640410	13.81756626	0.759597243	21.1110294	1.303819275	9.781343023	0.717545192	17.72912315	0.928568593	14.77243224	0.871206377	31.63103999	1.255971224	3.06E-74	2.89E-59	1.30E-42	1.44E-81	8.65E-65	2.96E-140
Aspen_792982	36.91473869	2.170936639	50.89519549	3.796387411	51.06995501	2.698436288	47.16363315	2.05239298	43.04809689	2.021025138	66.15554269	2.770956764	3.83E-65	2.78E-41	3.50E-80	3.71E-117	5.66E-101	2.81E-126
Aspen_576404	1.119911198	0.365252114	5.560674324	0.749399855	2.535611799	0.316073345	4.429043899	0.295633771	3.275217876	0.382859674	8.260516339	0.50798763	0.001084238	5.85E-14	5.19E-16	4.85E-51	5.91E-18	9.29E-60
Aspen_805545	6.302045864	3.13E-06	13.14765997	1.00E-05	9.54100911	4.27E-06	9.705388632	4.10E-06	11.20641115	4.11E-06	9.684203886	5.03E-06	0	0	0	0	0	0
Aspen_255997	4.079976188	2.02E-06	2.70831947	2.06E-06	2.948064613	1.32E-06	2.878901797	1.22E-06	3.215322621	1.18E-06	0.62996004	3.27E-07	0	0	0	0	0	0
Aspen_181160	1.329290595	6.59E-07	0	0	0.7043698	3.14E-07	0.573204161	2.43E-07	0.886413154	3.26E-07	2.257709136	1.18E-06	0	1	0	0	0	0
Aspen_244734	0	0	0	0	0	0	0	0	0	0	0.203139288	1.06E-07	1	1	1	1	1	0
Aspen_288344	0.868703064	4.31E-07	0	0	0	0	0	0	0	0	0	0	0	1	1	1	1	1
Aspen_721570	544.281137	8.967254258	270.6226674	7.903489966	180.52296	3.754549401	219.4654369	4.025859513	228.7353031	4.042415083	168.038871	3.993410421	0	2.98E-257	0	0	0	0
Aspen_799454	0	0	0	0	0.531846792	2.38E-07	0	0	0.148733739	5.47E-08	0	0	1	1	0	1	0	1
Aspen_721560	473.4265993	8.003297497	244.118468	7.226639896	154.4172611	3.878312321	197.3293232	4.171640587	208.1757874	3.842265435	147.3671606	3.784644976	0	1.92E-250	0	0	0	0
Aspen_557015	440.8933338	7.042446559	249.4198293	8.288310765	159.2608605	3.75254526	197.2495457	3.686118217	188.3118142	3.897765359	150.6647846	3.656707258	0	2.99E-199	0	0	0	0
Aspen_723883	90.05564495	0.067180904	77.00581778	5.85E-05	103.354481	4.62E-05	89.47856473	3.78E-05	110.732721	4.07E-05	245.1911811	0.000127351	0	0	0	0	0	0
Aspen_200430	17.52230113	2.319077649	6.006572145	1.792589865	3.73253515	0.946052286	8.540742025	1.01620205	7.601445463	1.075350597	6.099486429	1.213403846	2.08E-14	0.000402923	3.98E-05	2.15E-17	7.81E-13	2.49E-07
Aspen_831333	341.3600942	0.083121121	140.5100691	0.0001069	104.4450679	4.65E-05	147.3833925	6.21E-05	156.4019167	5.71E-05	73.96229004	3.85E-05	0	0	0	0	0	0
Aspen_572334	7.682494006	3.82E-06	7.45034065	5.68E-06	19.08201822	8.56E-06	10.87003527	4.59E-06	11.36650274	4.18E-06	5.708583343	2.96E-06	0	0	0	0	0	0
Aspen_826290	46.75337515	0.994491812	29.77056252	1.064379268	24.83354736	0.727801594	21.54108925	0.580659306	25.89219481	0.541703369	33.62001426	0.805988316	0	1.89E-172	1.78E-255	1.53E-301	0	0
Aspen_772329	19.2905008	0.680139271	10.86677309	1.03329466	9.926914444	0.445682151	7.574959422	0.482462452	6.724774357	0.480891179	9.503447822	0.509413142	2.93E-177	3.62E-26	3.34E-110	7.49E-56	9.76E-45	5.68E-78
Aspen_574380	5.289377849	0.396705617	3.431597931	0.641809128	4.260358719	0.280902336	2.739519238	0.235810426	4.018870617	0.299681323	9.656443696	0.482282165	7.41E-41	4.48E-08	2.94E-52	1.68E-31	2.62E-41	1.76E-89
Aspen_270677	0.263033597	1.30E-07	0.480160225	3.66E-07	0.418131873	1.87E-07	1.190940119	5.05E-07	0.7015966	2.57E-07	0.223372285	1.16E-07	0	0	0	0	0	0
Aspen_557013	242.5367165	6.707685106	186.5861542	8.570530759	99.52694487	4.23000264	122.0812839	4.46808538	95.81404552	3.179358519	94.31831387	3.426984782	1.39E-286	2.20E-105	1.03E-122	1.13E-164	8.11E-200	4.76E-167
Aspen_200449	19.67094618	0.935379485	8.868246494	0.75707623	4.611694909	0.410131427	11.19477059	0.453212594	10.25629107	0.545204445	13.51438707	0.731890197	1.75E-98	5.42E-32	1.23E-29	5.23E-135	3.02E-79	1.97E-76
Aspen_175478	6.68987941	3.32E-06	7.807788106	5.94E-06	8.891206164	0.098339498	8.409509664	0.035467931	8.081766411	0.061049516	11.41166334	0.081013908	0	0	0	0	0	0
Aspen_649163	27.16457877	0.322646146	15.02785531	0.361953046	3.66143478	0.094949004	12.11991394	0.171773824	13.15821413	0.24467447	17.16042345	0.258802373	0	0	0	0	0	0
Aspen_249950	0	0	0.934265243	7.11E-07	0.610180815	2.72E-07	0.165518256	7.04E-08	0	0	0.217311797	1.13E-07	1	0	0	0	1	0
Aspen_200432	27.69198047	0.623410768	12.60956846	0.609066079	5.745337087	0.188512378	11.14087913	0.409108978	13.04297587	0.520612525	19.40842121	0.723683637	0	1.62E-95	2.61E-204	1.36E-163	8.07E-139	9.72E-159
Aspen_649160	56.36715119	4.406317929	43.2450255	6.3346701	13.84322208	2.269958418	24.16469948	2.864084449	26.24622857	2.402689813	23.61959792	2.531486227	9.05E-38	4.34E-12	5.36E-10	1.63E-17	4.44E-28	5.28E-21
Aspen_799078	0.662422403	3.29E-07	0.403077647	3.07E-07	0.351007024	1.56E-07	0.142821773	6.04E-08	0.147241427	5.42E-08	0.187513189	9.77E-08	0	0	0	0	0	0
Aspen_233978	29.05428496	0.780253871	16.29238374	1.14726285	13.95039354	0.506138994	18.02818756	0.545256958	18.99395463	0.548463515	15.03899899	0.593172904	8.61E-304	4.51E-46	1.57E-167	4.95E-240	4.28E-263	4.11E-142
Aspen_818230	1.218321696	6.06E-07	3.494874465	2.66E-06	2.90506121	1.30E-06	1.801210966	7.63E-07	1.624831142	5.97E-07	7.685733913	4.00E-06	0	0	0	0	0	0
Aspen_796021	5.396887104	1.091670557	5.658823966	1.766158192	2.587676404	0.772999313	2.533893395	0.64891382	4.517178842	0.824675573	9.381142079	1.327166066	3.83E-07	0.000677592	0.000407603	4.71E-05	2.16E-08	7.83E-13
Aspen_568247	0.544016604	0.179308183	0	0	0.117545232	0.104717616	0.78574826	0.139469714	0.44377388	0.138186639	0.190625908	0.163702993	0.001206771	1	0.130825545	8.81E-09	0.000660428	0.122118425
Aspen_244776	2.107067006	1.04E-06	0.854753308	6.51E-07	2.419085643	1.08E-06	1.211452765	5.15E-07	1.092823782	4.00E-07	0.596451527	3.10E-07	0	0	0	0	0	0
Aspen_586585	3.357091461	0.449383098	2.225333971	0.457025538	2.703489963	0.344482862	2.753646932	0.260129604	2.164814653	0.277228115	1.998759438	0.2614835	4.00E-14	5.60E-07	2.11E-15	1.74E-26	2.89E-15	1.05E-14
Aspen_792358	54.34516818	2.568058359	78.17661978	3.905910447	82.7084999	2.876754795	68.48882648	2.594359638	67.61043224	2.117620388	98.36481826	3.273434343	1.07E-99	2.04E-89	4.45E-182	7.01E-154	5.54E-224	1.11E-198
Aspen_758330	42.27688245	2.10E-05	37.53041827	2.85E-05	49.25336721	2.20E-05	41.95452209	0.121994396	36.10837678	1.32E-05	62.70589081	3.27E-05	0	0	0	0	0	0
Aspen_746640	10.88935073	0.771808909	6.748317081	0.75451325	9.106260076	0.675443976	8.806421848	0.609085677	6.869492125	0.478547939	6.002853547	0.577125484	1.67E-45	1.88E-19	1.00E-41	1.11E-47	4.97E-47	1.22E-25
Aspen_547849	3.954694814	1.95E-06	4.211188926	3.21E-06	2.357470637	1.05E-06	1.9184695	8.18E-07	1.758077338	6.39E-07	2.518791973	1.31E-06	0	0	0	0	0	0
Aspen_828660	15.72225728	7.80E-06	11.54618862	8.80E-06	21.25834329	9.52E-06	16.94900898	7.17E-06	13.85829325	5.08E-06	13.50505575	7.03E-06	0	0	0	0	0	0
Aspen_804136	2.854980881	1.41E-06	2.605842517	1.98E-06	3.403819466	1.52E-06	2.077477783	8.82E-07	1.903791856	6.96E-07	4.242865998	2.21E-06	0	0	0	0	0	0
Aspen_757922	3.525492322	0.131108167	2.381822459	1.81E-06	1.866719174	8.33E-07	2.268529103	0.084207039	2.262163742	8.34E-07	2.763433008	0.111160831	1.44E-159	0	0	3.75E-160	0	1.01E-136
Aspen_576402	2.435216824	0.617735398	3.437789708	1.267426896	2.593668584	0.534561212	3.360291953	0.499993076	4.925768783	0.647513176	5.330907851	0.859139904	4.04E-05	0.00333973	6.11E-07	9.04E-12	1.40E-14	2.74E-10
Aspen_779607	6.888062858	0.758885445	5.785602965	0.949824034	10.8380604	0.831170464	11.8079681	0.780508309	9.983664398	0.787486743	8.021474689	0.714053858	5.60E-20	5.60E-10	3.65E-39	5.25E-52	3.92E-37	1.39E-29
Aspen_586583	3.515464415	0.347220868	2.343900513	0.356902959	2.872302036	0.281727419	3.065207551	0.282920923	2.51672365	0.241942358	2.067936983	0.264114106	2.15E-24	2.56E-11	1.04E-24	1.19E-27	1.21E-25	2.44E-15
Aspen_567497	2.200714429	1.09E-06	7.030345957	5.34E-06	2.40512938	1.07E-06	6.405556497	2.70E-06	4.219080389	1.55E-06	3.737762903	1.94E-06	0	0	0	0	0	0
Aspen_555240	41.72641016	2.159171133	51.12147931	4.540180564	61.1876937	2.98176819	51.03268066	2.547645862	47.43047381	2.526706603	68.09732973	3.168267339	1.65E-83	1.04E-29	7.05E-94	1.47E-89	6.44E-79	8.94E-103
Aspen_283884	6.42530014	0.793622994	1.814977023	0.511907269	2.462914955	0.401935217	4.416529511	0.502039289	5.031449895	0.680710572	7.136791083	0.706297507	2.84E-16	0.00019592	4.46E-10	7.01E-19	7.26E-14	2.64E-24
Aspen_180131	8.268338841	4.10E-06	2.744293353	2.09E-06	11.94889187	5.36E-06	14.82880252	6.31E-06	10.02471044	3.67E-06	18.51150129	9.67E-06	0	0	0	0	0	0
Aspen_249966	84.37040857	1.505853121	64.36689137	1.55603955	32.35860242	1.005425586	34.9558067	0.78601568	30.42887996	0.792963635	61.81060945	1.150360704	0	0	1.48E-227	0	0	0
Aspen_669634	0	0	0	0	0.275221417	1.23E-07	0.447941014	1.91E-07	0.346351993	1.27E-07	0	0	1	1	0	0	0	1
Aspen_563835	0.987851863	4.87E-07	0.901647504	6.87E-07	1.439478931	6.42E-07	1.384409551	5.89E-07	0.768519468	2.81E-07	1.537982242	8.00E-07	0	0	0	0	0	0
Aspen_295306	7.731273154	0.920723055	7.550612883	1.041142974	9.606919648	0.894798667	11.84084851	0.869736617	12.0314768	0.876456959	6.634859349	0.754264076	2.29E-17	2.05E-13	3.43E-27	1.65E-42	3.48E-43	7.06E-19
Aspen_245331	4.242341068	2.11E-06	14.03649107	1.07E-05	21.49600848	9.63E-06	16.12107927	6.81E-06	15.73591009	5.78E-06	14.86098504	7.73E-06	0	0	0	0	0	0
Aspen_255987	0	0	0	0	0.289920166	1.29E-07	0.235932099	1.00E-07	0	0	0	0	1	1	0	0	1	1
Aspen_795681	6.712513541	1.038771022	4.791502854	1.40380827	5.531465287	0.851008751	5.544992392	0.775085089	6.19631085	0.644700187	4.115515516	0.783890769	5.17E-11	0.000321003	4.02E-11	4.21E-13	3.59E-22	7.60E-08
Aspen_208234	25.64472071	2.102902597	10.54551912	2.039531113	18.61661667	1.828990689	23.35545339	1.928079931	20.71999328	1.662945718	29.63698291	2.711724379	1.65E-34	1.17E-07	1.24E-24	4.49E-34	6.18E-36	4.18E-28
Aspen_805546	9.74412714	4.83E-06	12.7054445	9.69E-06	13.27694641	5.92E-06	11.83355819	5.00E-06	11.66932659	4.28E-06	9.456990478	4.91E-06	0	0	0	0	0	0
Aspen_291020	45.88105715	2.07493845	15.10006175	2.108867215	26.64354532	1.885225233	39.85100296	1.873457163	35.75254693	1.560928032	40.54712151	2.685558716	1.21E-108	4.03E-13	1.19E-45	1.05E-100	2.09E-116	8.32E-52
Aspen_202056	4.357850354	2.16E-06	5.568590857	4.23E-06	7.620211897	0.097690485	7.219463842	0.035234313	8.244914906	0.060645976	8.462702295	0.080478927	0	0	0	0	0	0
Aspen_246378	368.1534138	0.000182127	352.1641578	0.000267527	350.0741783	0.000156754	350.6046969	0.000148305	392.0480182	0.000144253	379.161203	0.0001973	0	0	0	0	0	0
Aspen_717157	15.38656394	7.63E-06	13.493124	1.03E-05	11.86994545	5.29E-06	10.44013016	4.41E-06	10.96438388	4.03E-06	13.96323461	7.27E-06	0	0	0	0	0	0
Aspen_270686	16.2433684	8.06E-06	21.52146721	1.64E-05	30.19426494	1.34E-05	29.99427249	1.27E-05	29.87423381	1.09E-05	22.24858871	1.16E-05	0	0	0	0	0	0
Aspen_179037	2.169718451	1.08E-06	1.131645224	8.63E-07	2.217276765	9.93E-07	1.403408309	5.95E-07	2.066910172	7.56E-07	1.842559178	9.58E-07	0	0	0	0	0	0
Aspen_656022	1.802222917	8.93E-07	4.276877561	3.25E-06	3.294643273	1.47E-06	4.196542928	1.78E-06	4.446583912	1.63E-06	4.132285648	2.15E-06	0	0	0	0	0	0
Aspen_196372	0	0	0	0	0	0	0	0	0	0	0	0	1	1	1	1	1	1
Aspen_208306	0	0	0	0	0	0	0	0	0	0	0	0	1	1	1	1	1	1
Aspen_284704	0	0	0	0	0	0	0	0	0	0	0	0	1	1	1	1	1	1
Aspen_664045	0	0	0	0	0	0	0	0	0	0	0	0	1	1	1	1	1	1
Aspen_763570	0	0	0	0	0	0	0	0	0	0	0	0	1	1	1	1	1	1
Aspen_763572	0	0	0	0	0	0	0	0	0	0	0	0	1	1	1	1	1	1
Aspen_195959	0	0	0	0	0	0	0	0	0	0	0	0	1	1	1	1	1	1
Aspen_200856	0	0	0	0	0	0	0	0	0	0	0	0	1	1	1	1	1	1
Aspen_554437	0	0	0	0	0	0	0	0	0	0	0	0	1	1	1	1	1	1
Aspen_765506	0	0	0	0	0	0	0	0	0	0	0	0	1	1	1	1	1	1
Aspen_770295	0	0	0	0	0	0	0	0	0	0	0	0	1	1	1	1	1	1
Aspen_171748	0	0	0	0	0	0	0.063559012	0.093119152	0	0	0	0	1	1	1	0.247443801	1	1
Aspen_171864	0	0	0	0	0.141507099	0.09113075	0	0	0	0	0	0	1	1	0.060236418	1	1	1
Aspen_174441	0	0	0	0	0.182841638	8.18E-08	0	0	0	0	0	0	1	1	0	1	1	1
Aspen_175758	0	0	0	0	0	0	0.749187894	3.18E-07	0	0	0	0	1	1	1	0	1	1
Aspen_203787	0	0	0	0	0	0	0	0	0.295471051	1.09E-07	0	0	1	1	1	1	0	1
Aspen_217646	0.375121778	1.86E-07	0	0	0	0	0	0	0	0	0	0	0	1	1	1	1	1
Aspen_245729	0	0	0	0	0	0	0	0	0.35033305	1.28E-07	0	0	1	1	1	1	0	1
Aspen_269800	0	0	0	0	0	0	0	0	0	0	0	0	1	1	1	1	1	1
Aspen_273941	0	0	0	0	0	0	0.075359487	0.07883179	0	0	0	0	1	1	1	0.169547988	1	1
Aspen_273974	0	0	0	0	0	0	0	0	0	0	0	0	1	1	1	1	1	1
Aspen_277372	0	0	0	0	0	0	0	0	0.091920711	0.190748656	0	0	1	1	1	1	0.314940479	1
Aspen_282354	0	0	0	0	0	0	0	0	0.007214212	0.018756821	0	0	1	1	1	1	0.350260214	1
Aspen_286215	0.458482173	2.28E-07	0	0	0	0	0	0	0	0	0	0	0	1	1	1	1	1
Aspen_288222	0.229772968	1.14E-07	0	0	0	0	0	0	0	0	0	0	0	1	1	1	1	1
Aspen_294408	0.166118434	0.208801131	0	0	0	0	0	0	0	0	0	0	0.213137498	1	1	1	1	1
Aspen_297336	0	0	0	0	0.214477725	9.63E-08	0	0	0	0	0	0	1	1	0	1	1	1
Aspen_297348	0	0	0	0	0	0	0	0	0.303621977	1.11E-07	0	0	1	1	1	1	0	1
Aspen_419614	0	0	0	0	0	0	0	0	0.739919104	2.73E-07	0	0	1	1	1	1	0	1
Aspen_420175	0	0	0	0	0	0	0	0	0.063897223	2.35E-08	0	0	1	1	1	1	0	1
Aspen_422279	0.13795524	0.122900296	0	0	0	0	0	0	0	0	0	0	0.130825545	1	1	1	1	1
Aspen_424520	0	0	0	0	0	0	0.105441259	4.46E-08	0	0	0	0	1	1	1	0	1	1
Aspen_427105	0	0	0	0	0.21245162	9.48E-08	0	0	0	0	0	0	1	1	0	1	1	1
Aspen_428307	0	0	0.731904148	5.57E-07	0	0	0	0	0	0	0	0	1	0	1	1	1	1
Aspen_432441	0	0	0	0	0.336381731	1.50E-07	0	0	0	0	0	0	1	1	0	1	1	1
Aspen_548715	0.26095428	1.29E-07	0	0	0	0	0	0	0	0	0	0	0	1	1	1	1	1
Aspen_549135	0	0	0	0	0	0	0	0	0.297467477	1.09E-07	0	0	1	1	1	1	0	1
Aspen_549999	0	0	0	0	0	0	0.238568212	1.01E-07	0	0	0	0	1	1	1	0	1	1
Aspen_550013	0	0	0	0	0	0	0	0	0	0	0	0	1	1	1	1	1	1
Aspen_551067	0	0	0	0	0.4186879	1.87E-07	0	0	0	0	0	0	1	1	0	1	1	1
Aspen_552112	0	0	0	0	0	0	0.184864545	7.86E-08	0	0	0	0	1	1	1	0	1	1
Aspen_552804	0	0	0	0	0	0	0.364988974	1.55E-07	0	0	0	0	1	1	1	0	1	1
Aspen_552935	0	0	0	0	0	0	0	0	0.365354246	1.34E-07	0	0	1	1	1	1	0	1
Aspen_553345	0	0	0	0	0	0	0.364988974	1.55E-07	0	0	0	0	1	1	1	0	1	1
Aspen_553443	0	0	0	0	0	0	0	0	0	0	0.450110895	0.392915108	1	1	1	1	1	0.125987014
Aspen_554040	0	0	0	0	0	0	0	0	0.343247216	0.373772538	0	0	1	1	1	1	0.179222586	1
Aspen_554342	0	0	0	0	0	0	0	0	0	0	0.153684669	0.142559113	1	1	1	1	1	0.140507573
Aspen_556313	0	0	0	0	0	0	0	0	0	0	0	0	1	1	1	1	1	1
Aspen_556598	0	0	0	0	0	0	0	0	0.115349834	4.26E-08	0	0	1	1	1	1	0	1
Aspen_556885	0	0	0	0	0.084365836	3.77E-08	0	0	0	0	0	0	1	1	0	1	1	1
Aspen_557006	0	0	0	0	0.180328351	8.06E-08	0	0	0	0	0	0	1	1	0	1	1	1
Aspen_560036	0	0	0	0	0.182206771	8.16E-08	0	0	0	0	0	0	1	1	0	1	1	1
Aspen_560672	0	0	0	0	0	0	0	0	0	0	0.490377057	2.56E-07	1	1	1	1	1	0
Aspen_560829	0	0	0	0	0.564253227	2.51E-07	0	0	0	0	0	0	1	1	0	1	1	1
Aspen_561009	0	0	2.363141498	1.80E-06	0	0	0	0	0	0	0	0	1	0	1	1	1	1
Aspen_561396	0	0	0	0	0	0	0	0	0.105549343	0.034867164	0	0	1	1	1	1	0.001234216	1
Aspen_561977	0	0	0	0	0	0	0	0	0	0	0.299820554	1.56E-07	1	1	1	1	1	0
Aspen_561990	0	0	0	0	0	0	0	0	0.431619477	1.58E-07	0	0	1	1	1	1	0	1
Aspen_563458	0	0	0	0	0.856510611	3.82E-07	0	0	0	0	0	0	1	1	0	1	1	1
Aspen_569134	0	0	0	0	0.297311899	1.33E-07	0	0	0	0	0	0	1	1	0	1	1	1
Aspen_569239	0	0	0	0	0	0	0.347184634	1.47E-07	0	0	0	0	1	1	1	0	1	1
Aspen_569532	0	0	0.55702628	0.506387527	0	0	0	0	0	0	0	0	1	0.135666061	1	1	1	1
Aspen_570189	0	0	0	0	0	0	0	0	0.180431093	6.59E-08	0	0	1	1	1	1	0	1
Aspen_570389	0	0	0	0	0.672763463	3.01E-07	0	0	0	0	0	0	1	1	0	1	1	1
Aspen_571233	0	0	0	0	0	0	0	0	0.35033305	1.28E-07	0	0	1	1	1	1	0	1
Aspen_573738	0	0	0	0	0	0	0.321080526	1.36E-07	0	0	0	0	1	1	1	0	1	1
Aspen_574453	0	0	0	0	0	0	0.297586829	1.27E-07	0	0	0	0	1	1	1	0	1	1
Aspen_575014	0	0	0	0	0	0	0.127094375	5.37E-08	0	0	0	0	1	1	1	0	1	1
Aspen_575604	0	0	0	0	0	0	0.391777156	1.66E-07	0	0	0	0	1	1	1	0	1	1
Aspen_575901	0	0	0	0	0.254262974	0.271365437	0	0	0	0	0	0	1	1	0.174385383	1	1	1
Aspen_576212	0	0	0	0	0	0	0	0	0.863238954	3.16E-07	0	0	1	1	1	1	0	1
Aspen_578330	0	0	0	0	0	0	0.321080526	1.36E-07	0	0	0	0	1	1	1	0	1	1
Aspen_579257	0	0	0	0	0	0	0	0	0.057737961	0.132960762	0	0	1	1	1	1	0.332054137	1
Aspen_579291	0	0	0	0	0	0	0	0	0.213025104	0.23669456	0	0	1	1	1	1	0.184060125	1
Aspen_582218	0	0	0	0	0	0	0.143362454	0.153005427	0	0	0	0	1	1	1	0.174385383	1	1
Aspen_583628	0	0	0	0	0	0	0	0	0	0	0	0	1	1	1	1	1	1
Aspen_585022	0	0	0	0	0	0	0.347184634	1.47E-07	0	0	0	0	1	1	1	0	1	1
Aspen_586533	0	0	0	0	0	0	0	0	0.369959552	1.36E-07	0	0	1	1	1	1	0	1
Aspen_586660	0.916964345	4.56E-07	0	0	0	0	0	0	0	0	0	0	0	1	1	1	1	1
Aspen_586845	0	0	0.184846958	1.41E-07	0	0	0	0	0	0	0	0	1	0	1	1	1	1
Aspen_588719	0	0	0	0	0	0	0	0	0	0	0.029573507	0.030936152	1	1	1	1	1	0.169547988
Aspen_589027	0	0	0.792461757	0.82897564	0	0	0	0	0	0	0	0	1	0.169547988	1	1	1	1
Aspen_589654	0	0	0	0	0	0	0	0	0.594934955	2.19E-07	0	0	1	1	1	1	0	1
Aspen_591235	0	0	0	0	0.398548482	1.78E-07	0	0	0	0	0	0	1	1	0	1	1	1
Aspen_591502	0	0	0	0	0.340750325	1.52E-07	0	0	0	0	0	0	1	1	0	1	1	1
Aspen_591930	0	0	0	0	0	0	0	0	0.453867904	1.67E-07	0	0	1	1	1	1	0	1
Aspen_592491	0	0	0	0	0	0	0	0	0	0	0.094035485	0.088999008	1	1	1	1	1	0.145349314
Aspen_594558	0	0	0	0	0.937063395	4.17E-07	0	0	0	0	0	0	1	1	0	1	1	1
Aspen_594792	0	0	0	0	0	0	0	0	0	0	0.574059149	2.99E-07	1	1	1	1	1	0
Aspen_595371	0	0	0	0	0	0	0	0	0	0	0	0	1	1	1	1	1	1
Aspen_595981	0	0	0	0	0	0	0	0	0	0	0	0	1	1	1	1	1	1
Aspen_597136	1.028905447	5.11E-07	0	0	0	0	0	0	0	0	0	0	0	1	1	1	1	1
Aspen_597381	0	0	0	0	0	0	0	0	0	0	0	0	1	1	1	1	1	1
Aspen_644314	0	0	0	0	0.177282264	7.92E-08	0	0	0	0	0	0	1	1	0	1	1	1
Aspen_655269	0	0	0	0	0	0	0	0	0	0	0	0	1	1	1	1	1	1
Aspen_662433	0	0	0	0	0	0	0	0	0	0	0.619518713	3.22E-07	1	1	1	1	1	0
Aspen_680323	0	0	0	0	0	0	0	0	0	0	0.178745304	9.29E-08	1	1	1	1	1	0
Aspen_715001	0	0	0	0	0	0	0	0	0	0	0	0	1	1	1	1	1	1
Aspen_753651	0	0	0	0	0	0	0	0	0	0	0.074639537	0.086368333	1	1	1	1	1	0.193738942
Aspen_754682	0	0	0	0	0	0	0	0	0.295471051	1.09E-07	0	0	1	1	1	1	0	1
Aspen_758972	0	0	0	0	0	0	0.364988974	1.55E-07	0	0	0	0	1	1	1	0	1	1
Aspen_759088	0	0	0	0	0	0	0	0	0.196078577	0.185576741	0	0	1	1	1	1	0.145349314	1
Aspen_760619	0	0	0	0	0	0	0	0	0	0	0.335727207	1.75E-07	1	1	1	1	1	0
Aspen_761347	0	0	0	0	0	0	0	0	0.253018314	9.24E-08	0	0	1	1	1	1	0	1
Aspen_762405	0	0	0	0	0	0	0	0	0	0	0	0	1	1	1	1	1	1
Aspen_762963	0	0	0	0	0	0	0.151431596	6.43E-08	0	0	0	0	1	1	1	0	1	1
Aspen_763353	0.159858191	7.94E-08	0	0	0	0	0	0	0	0	0	0	0	1	1	1	1	1
Aspen_763487	0	0	0	0	0	0	0	0	0	0	0	0	1	1	1	1	1	1
Aspen_764562	0	0	0	0	0	0	0	0	0.118666271	4.38E-08	0	0	1	1	1	1	0	1
Aspen_764755	0	0	0	0	0	0	0	0	0	0	0.060612371	3.15E-08	1	1	1	1	1	0
Aspen_764828	0	0	0	0	0	0	0	0	0.127815056	0.125914971	0	0	1	1	1	1	0.155031411	1
Aspen_765668	0	0	0	0	0	0	0.129234919	0.140727911	0	0	0	0	1	1	1	0.179222586	1	1
Aspen_766533	0	0	0	0	0	0	0	0	0	0	0	0	1	1	1	1	1	1
Aspen_768695	0	0	0	0	0	0	0.292491164	1.24E-07	0	0	0	0	1	1	1	0	1	1
Aspen_770899	0	0	0	0	0	0	0.347184634	1.47E-07	0	0	0	0	1	1	1	0	1	1
Aspen_772632	0	0	0	0	0	0	0	0	0.182677123	6.73E-08	0	0	1	1	1	1	0	1
Aspen_773048	0.617022737	3.06E-07	0	0	0	0	0	0	0	0	0	0	0	1	1	1	1	1
Aspen_773059	0	0	0	0	0.336381731	1.50E-07	0	0	0	0	0	0	1	1	0	1	1	1
Aspen_774200	0	0	0	0	0	0	0	0	0.093386763	0.127905843	0	0	1	1	1	1	0.232658061	1
Aspen_775838	0	0	0	0	0.059631308	0.142666028	0	0	0	0	0	0	1	1	0.337981481	1	1	1
Aspen_776195	0	0	0	0	0	0	0	0	0.107904869	3.94E-08	0	0	1	1	1	1	0	1
Aspen_780089	0	0	0	0	0.238525228	1.07E-07	0	0	0	0	0	0	1	1	0	1	1	1
Aspen_780147	0	0	0	0	0	0	0	0	0.330188889	0.331295474	0	0	1	1	1	1	0.159464828	1
Aspen_781251	0	0	0	0	0	0	0	0	0.053363861	0.107265397	0	0	1	1	1	1	0.309420466	1
Aspen_781658	0	0	0	0	0.083559793	3.74E-08	0	0	0	0	0	0	1	1	0	1	1	1
Aspen_782442	0	0	0	0	0.127307547	0.153486658	0	0	0	0	0	0	1	1	0.203428524	1	1	1
Aspen_784891	0	0	0	0	0.359421576	1.60E-07	0	0	0	0	0	0	1	1	0	1	1	1
Aspen_785369	0	0	0	0	0	0	0	0	0.127609237	4.67E-08	0	0	1	1	1	1	0	1
Aspen_786475	0	0	0	0	0	0	0.195888578	8.33E-08	0	0	0	0	1	1	1	0	1	1
Aspen_787672	0	0	0	0	0.044276245	0.073169945	0	0	0	0	0	0	1	1	0.272551234	1	1	1
Aspen_788123	0	0	0	0	0	0	0	0	0.355041828	1.31E-07	0	0	1	1	1	1	0	1
Aspen_788652	0.342079963	1.69E-07	0	0	0	0	0	0	0	0	0	0	0	1	1	1	1	1
Aspen_788679	0	0	0	0	0	0	0	0	0.297467477	1.09E-07	0	0	1	1	1	1	0	1
Aspen_788697	0	0	0	0	0	0	0	0	0.055031483	2.03E-08	0	0	1	1	1	1	0	1
Aspen_788899	0	0	0	0	0	0	0	0	0.24458437	9.03E-08	0	0	1	1	1	1	0	1
Aspen_789214	0	0	0.611777748	4.65E-07	0	0	0	0	0	0	0	0	1	0	1	1	1	1
Aspen_792867	0	0	0	0	0	0	0	0	0.177520914	6.55E-08	0	0	1	1	1	1	0	1
Aspen_794742	0	0	0	0	0	0	0	0	0.369959552	1.36E-07	0	0	1	1	1	1	0	1
Aspen_805651	0	0	0	0	0	0	0	0	0	0	0.602864984	3.13E-07	1	1	1	1	1	0
Aspen_809955	0	0	0	0	0.170375163	7.64E-08	0	0	0	0	0	0	1	1	0	1	1	1
Aspen_813389	0	0	0	0	0	0	0	0	0	0	0	0	1	1	1	1	1	1
Aspen_827207	0.274707765	1.36E-07	0	0	0	0	0	0	0	0	0	0	0	1	1	1	1	1
Aspen_171447	0	0	0	0	0	0	0.075850284	3.23E-08	0	0	0	0	1	1	1	0	1	1
Aspen_171553	0	0	0	0	0	0	0	0	0.305730463	1.13E-07	0	0	1	1	1	1	0	1
Aspen_172499	0	0	0	0	0.413193308	1.85E-07	0	0	0	0	0	0	1	1	0	1	1	1
Aspen_173202	0	0	0	0	0	0	0	0	0	0	0.855976237	4.44E-07	1	1	1	1	1	0
Aspen_173213	0	0	0	0	0	0	0	0	0.097252785	0.145823712	0	0	1	1	1	1	0.25241154	1
Aspen_174909	0	0	0	0	0	0	0	0	0	0	0.286053283	1.48E-07	1	1	1	1	1	0
Aspen_174928	0	0	0	0	0.739092255	3.30E-07	0	0	0	0	0	0	1	1	0	1	1	1
Aspen_174946	0	0	0.39775649	3.03E-07	0	0	0	0	0	0	0	0	1	0	1	1	1	1
Aspen_176085	0	0	0	0	0	0	0	0	0.040133456	0.04550474	0	0	1	1	1	1	0.188898652	1
Aspen_176115	0	0	0	0	0	0	0	0	0.054105571	0.048201074	0	0	1	1	1	1	0.130825545	1
Aspen_177283	0	0	0	0	0	0	0	0	0	0	0	0	1	1	1	1	1	1
Aspen_178160	0	0	0	0	0	0	0	0	0	0	0.1212976	0.134775111	1	1	1	1	1	0.184060125
Aspen_178367	0.380526991	1.89E-07	0	0	0	0	0	0	0	0	0	0	0	1	1	1	1	1
Aspen_178623	0	0	0	0	0	0	0	0	0.541293279	2.01E-07	0	0	1	1	1	1	0	1
Aspen_178798	0	0	0	0	0	0	0	0	0	0	0.148252609	0.134775099	1	1	1	1	1	0.135666061
Aspen_179112	0.403068855	0.134112055	0	0	0	0	0	0	0	0	0	0	0.001325883	1	1	1	1	1
Aspen_179173	0	0	0	0	0	0	0	0	0.746189604	2.72E-07	0	0	1	1	1	1	0	1
Aspen_180434	0	0	0	0	0	0	0.223579633	9.46E-08	0	0	0	0	1	1	1	0	1	1
Aspen_180505	0	0	0	0	0.368747073	0.356065529	0	0	0	0	0	0	1	1	0.150190719	1	1	1
Aspen_195109	0	0	0	0	0	0	0.177932125	7.53E-08	0	0	0	0	1	1	1	0	1	1
Aspen_195292	0	0	0	0	0	0	0	0	0.289005602	1.05E-07	0	0	1	1	1	1	0	1
Aspen_195530	0	0	0.38139309	2.91E-07	0	0	0	0	0	0	0	0	1	0	1	1	1	1
Aspen_195784	0	0	0	0	0	0	0	0	0	0	0.659605218	3.43E-07	1	1	1	1	1	0
Aspen_196203	0	0	0	0	0.177482131	7.95E-08	0	0	0	0	0	0	1	1	0	1	1	1
Aspen_196216	0	0	0	0	0	0	0	0	0	0	0.080094919	4.16E-08	1	1	1	1	1	0
Aspen_196914	0	0	0	0	0	0	0.325982519	1.38E-07	0	0	0	0	1	1	1	0	1	1
Aspen_197879	0	0	0	0	0	0	0	0	0	0	0	0	1	1	1	1	1	1
Aspen_197958	0	0	0	0	0	0	0	0	0.517943373	1.90E-07	0	0	1	1	1	1	0	1
Aspen_198958	0	0	0	0	0	0	0	0	0.088556414	0.121290023	0	0	1	1	1	1	0.232658061	1
Aspen_199392	0	0	0	0	0.576654397	2.58E-07	0	0	0	0	0	0	1	1	0	1	1	1
Aspen_199606	0	0	0	0	0	0	0	0	0.226933952	8.35E-08	0	0	1	1	1	1	0	1
Aspen_199748	0	0	0	0	0	0	0.022826036	0.023877781	0	0	0	0	1	1	1	0.169547988	1	1
Aspen_199823	0	0	0	0	0	0	0	0	0	0	1.967243633	1.02E-06	1	1	1	1	1	0
Aspen_200002	0	0	0	0	0	0	0	0	0	0	1.218835729	6.36E-07	1	1	1	1	1	0
Aspen_200524	0	0	0	0	0	0	0	0	0.321351727	1.19E-07	0	0	1	1	1	1	0	1
Aspen_200551	0	0	0	0	0	0	0	0	0	0	0.197417055	1.02E-07	1	1	1	1	1	0
Aspen_200604	0.47841618	2.38E-07	0	0	0	0	0	0	0	0	0	0	0	1	1	1	1	1
Aspen_200755	1.722298249	8.55E-07	0	0	0	0	0	0	0	0	0	0	0	1	1	1	1	1
Aspen_200970	0.694962451	3.45E-07	0	0	0	0	0	0	0	0	0	0	0	1	1	1	1	1
Aspen_200983	0	0	0	0	0	0	0	0	0.130074418	0.220548181	0	0	1	1	1	1	0.277669818	1
Aspen_201690	0	0	0	0	0	0	0	0	0.092489888	3.40E-08	0	0	1	1	1	1	0	1
Aspen_201860	0	0	0.985469144	0.594657945	0	0	0	0	0	0	0	0	1	0.048739184	1	1	1	1
Aspen_202521	0	0	0	0	0	0	0	0	0	0	0	0	1	1	1	1	1	1
Aspen_202555	0	0	0	0	0	0	0.577077162	2.43E-07	0	0	0	0	1	1	1	0	1	1
Aspen_203551	0	0	0	0	0.152767249	6.83E-08	0	0	0	0	0	0	1	1	0	1	1	1
Aspen_203833	0	0	0	0	0	0	0.005385333	0.017210537	0	0	0	0	1	1	1	0.377174872	1	1
Aspen_203913	0.16063609	7.95E-08	0	0	0	0	0	0	0	0	0	0	0	1	1	1	1	1
Aspen_204011	0	0	0	0	0	0	0	0	0	0	0	0	1	1	1	1	1	1
Aspen_205190	0	0	0	0	0	0	0	0	0.078616405	2.91E-08	0	0	1	1	1	1	0	1
Aspen_205648	0	0	0	0	0	0	0	0	0.103588675	3.78E-08	0	0	1	1	1	1	0	1
Aspen_205744	0	0	0.964161664	0.931003275	0	0	0	0	0	0	0	0	1	0.150190719	1	1	1	1
Aspen_206085	0	0	0	0	0	0	0.241263898	1.02E-07	0	0	0	0	1	1	1	0	1	1
Aspen_206330	0	0	0	0	0.889416104	3.98E-07	0	0	0	0	0	0	1	1	0	1	1	1
Aspen_206358	0	0	0	0	0	0	0	0	0.156533996	0.163746539	0	0	1	1	1	1	0.169547988	1
Aspen_206566	0	0	0	0	0.177883221	7.94E-08	0	0	0	0	0	0	1	1	0	1	1	1
Aspen_206835	0	0	0	0	0	0	0	0	0	0	0.269334397	1.40E-07	1	1	1	1	1	0
Aspen_207359	0	0	0	0	0	0	0	0	0.550314833	2.01E-07	0	0	1	1	1	1	0	1
Aspen_207593	0	0	0	0	0	0	0.159342201	6.79E-08	0	0	0	0	1	1	1	0	1	1
Aspen_207771	0	0	0.78514799	5.97E-07	0	0	0	0	0	0	0	0	1	0	1	1	1	1
Aspen_208407	0	0	0	0	0	0	0.125230821	5.31E-08	0	0	0	0	1	1	1	0	1	1
Aspen_209117	0	0	0	0	0.263255268	1.17E-07	0	0	0	0	0	0	1	1	0	1	1	1
Aspen_209290	0	0	0	0	0	0	0	0	0	0	0	0	1	1	1	1	1	1
Aspen_209522	0	0	0	0	0	0	0	0	0	0	0.144006276	7.47E-08	1	1	1	1	1	0
Aspen_215917	0	0	0	0	0	0	0.068325936	2.88E-08	0	0	0	0	1	1	1	0	1	1
Aspen_215959	0	0	0	0	0	0	0	0	0	0	0	0	1	1	1	1	1	1
Aspen_216853	0	0	0	0	0	0	0	0	0	0	0	0	1	1	1	1	1	1
Aspen_216929	0	0	0	0	0	0	0.276697905	1.17E-07	0	0	0	0	1	1	1	0	1	1
Aspen_217204	0	0	0	0	0	0	0	0	0	0	0.637118677	3.31E-07	1	1	1	1	1	0
Aspen_217357	0	0	0	0	0	0	0	0	0.108704165	3.98E-08	0	0	1	1	1	1	0	1
Aspen_217462	0	0	0	0	0	0	0	0	0	0	0	0	1	1	1	1	1	1
Aspen_217932	0	0	0	0	0	0	0	0	0	0	0.123494369	6.40E-08	1	1	1	1	1	0
Aspen_218162	0	0	0	0	0	0	0	0	0	0	0	0	1	1	1	1	1	1
Aspen_218612	0	0	0	0	0	0	0	0	0.087563907	0.117340051	0	0	1	1	1	1	0.22776105	1
Aspen_219279	0.611309564	3.02E-07	0	0	0	0	0	0	0	0	0	0	0	1	1	1	1	1
Aspen_225638	0	0	0	0	0	0	0	0	0.209977043	7.71E-08	0	0	1	1	1	1	0	1
Aspen_225639	0	0	0	0	0	0	0	0	0	0	0.306374008	1.59E-07	1	1	1	1	1	0
Aspen_226354	0	0	0	0	0	0	0	0	0.179694639	6.61E-08	0	0	1	1	1	1	0	1
Aspen_226477	0	0	0	0	0	0	0	0	0	0	0	0	1	1	1	1	1	1
Aspen_227998	0	0	0	0	0	0	0	0	0.075128305	2.79E-08	0	0	1	1	1	1	0	1
Aspen_228198	0.135567624	6.72E-08	0	0	0	0	0	0	0	0	0	0	0	1	1	1	1	1
Aspen_228306	0	0	0	0	0	0	0	0	0.230096794	8.42E-08	0	0	1	1	1	1	0	1
Aspen_228473	0	0	0	0	0	0	0.388215545	1.64E-07	0	0	0	0	1	1	1	0	1	1
Aspen_228507	0	0	0	0	0	0	0.099465163	4.24E-08	0	0	0	0	1	1	1	0	1	1
Aspen_228634	0.55402601	2.75E-07	0	0	0	0	0	0	0	0	0	0	0	1	1	1	1	1
Aspen_229793	0	0	0	0	0	0	0	0	0	0	0.635914294	3.30E-07	1	1	1	1	1	0
Aspen_229974	0	0	0	0	0.570386414	2.55E-07	0	0	0	0	0	0	1	1	0	1	1	1
Aspen_230664	0	0	0	0	0	0	0.140781461	5.96E-08	0	0	0	0	1	1	1	0	1	1
Aspen_231214	0	0	0	0	0	0	0	0	0	0	0	0	1	1	1	1	1	1
Aspen_232214	0.078743616	0.05707986	0	0	0	0	0	0	0	0	0	0	0.083865062	1	1	1	1	1
Aspen_232386	0	0	0	0	0	0	0	0	0	0	0.157109248	0.154773678	1	1	1	1	1	0.155031411
Aspen_232525	0	0	0	0	0	0	0.265790726	1.13E-07	0	0	0	0	1	1	1	0	1	1
Aspen_232928	0	0	0.428897567	3.27E-07	0	0	0	0	0	0	0	0	1	0	1	1	1	1
Aspen_233414	0.337784097	0.382991624	0	0	0	0	0	0	0	0	0	0	0.188898652	1	1	1	1	1
Aspen_233420	0	0	0	0	0	0	0	0	0	0	0	0	1	1	1	1	1	1
Aspen_233435	0	0	0	0	0	0	0	0	0	0	0	0	1	1	1	1	1	1
Aspen_233886	0	0	0	0	0.098638252	4.38E-08	0	0	0	0	0	0	1	1	0	1	1	1
Aspen_234214	0	0	1.004335137	7.65E-07	0	0	0	0	0	0	0	0	1	0	1	1	1	1
Aspen_234695	0	0	0	0	0	0	0	0	0.04104043	0.058772578	0	0	1	1	1	1	0.242497251	1
Aspen_234818	0	0	0	0	0	0	0	0	0.313604071	0.100290516	0	0	1	1	1	1	0.000883131	1
Aspen_234938	0	0	0	0	0	0	0	0	0	0	0.152354466	7.91E-08	1	1	1	1	1	0
Aspen_235016	0	0	0	0	0	0	0.108638238	0.102819647	0	0	0	0	1	1	1	0.145349314	1	1
Aspen_235527	0	0	0	0	0	0	0.061862263	0.056238421	0	0	0	0	1	1	1	0.135666061	1	1
Aspen_235529	0	0	0	0	0	0	0.038433342	0.042703713	0	0	0	0	1	1	1	0.184060125	1	1
Aspen_239813	0	0	0	0	0	0	0.079306886	0.076579451	0	0	0	0	1	1	1	0.150190719	1	1
Aspen_240188	0	0	0	0	0	0	0	0	0.575492636	2.10E-07	0	0	1	1	1	1	0	1
Aspen_240910	0	0	0	0	0	0	0	0	0	0	0.106332916	0.120564043	1	1	1	1	1	0.188898652
Aspen_241044	0	0	0	0	0	0	0	0	0	0	0.049309254	0.045739654	1	1	1	1	1	0.140507573
Aspen_241912	0.725510251	3.60E-07	0	0	0	0	0	0	0	0	0	0	0	1	1	1	1	1
Aspen_242254	0	0	0	0	0	0	0.206630855	8.74E-08	0	0	0	0	1	1	1	0	1	1
Aspen_242917	0	0	0	0	0	0	0	0	0	0	0	0	1	1	1	1	1	1
Aspen_243832	0.125277861	6.22E-08	0	0	0	0	0	0	0	0	0	0	0	1	1	1	1	1
Aspen_244264	0	0	0	0	0	0	0	0	0	0	0.25843126	0.216517682	1	1	1	1	1	0.116321074
Aspen_244267	0	0	0	0	0	0	0	0	0	0	0.17958783	0.21651769	1	1	1	1	1	0.203428524
Aspen_244470	0.141474499	7.03E-08	0	0	0	0	0	0	0	0	0	0	0	1	1	1	1	1
Aspen_245234	0.269164303	0.254748044	0	0	0	0	0	0	0	0	0	0	0.145349314	1	1	1	1	1
Aspen_245807	0	0	0	0	0	0	0.263603148	1.12E-07	0	0	0	0	1	1	1	0	1	1
Aspen_246028	0	0	0	0	0	0	0.145580829	6.17E-08	0	0	0	0	1	1	1	0	1	1
Aspen_246569	0	0	0	0	0	0	0	0	0.092489888	3.40E-08	0	0	1	1	1	1	0	1
Aspen_246905	0	0	0	0	0	0	0	0	0.131418468	4.86E-08	0	0	1	1	1	1	0	1
Aspen_246911	0	0	0	0	0	0	0.119730028	5.09E-08	0	0	0	0	1	1	1	0	1	1
Aspen_248113	0	0	5.428838577	4.14E-06	0	0	0	0	0	0	0	0	1	0	1	1	1	1
Aspen_248875	0.611309564	3.02E-07	0	0	0	0	0	0	0	0	0	0	0	1	1	1	1	1
Aspen_249161	0	0	0	0	0	0	0	0	0.267359433	9.79E-08	0	0	1	1	1	1	0	1
Aspen_249356	0	0	0	0	0	0	0	0	0	0	1.431483665	7.41E-07	1	1	1	1	1	0
Aspen_249411	0	0	0	0	0	0	0	0	0.396623303	1.46E-07	0	0	1	1	1	1	0	1
Aspen_249441	0	0	0	0	0	0	0	0	0	0	0	0	1	1	1	1	1	1
Aspen_249634	0	0	0	0	0.306874562	1.37E-07	0	0	0	0	0	0	1	1	0	1	1	1
Aspen_249716	0	0	0	0	0	0	0.09101729	0.086142466	0	0	0	0	1	1	1	0.145349314	1	1
Aspen_249856	0	0	0	0	0	0	0	0	0.100152082	0.104766742	0	0	1	1	1	1	0.169547988	1
Aspen_249918	0	0	0	0	0	0	0	0	0.054943431	0.053053877	0	0	1	1	1	1	0.150190719	1
Aspen_250109	0	0	0	0	0	0	0	0	0	0	0	0	1	1	1	1	1	1
Aspen_250114	0	0	0	0	0	0	0	0	0	0	0	0	1	1	1	1	1	1
Aspen_250531	0	0	4.500754969	3.42E-06	0	0	0	0	0	0	0	0	1	0	1	1	1	1
Aspen_251030	0	0	0	0	0	0	0	0	0	0	0.386665128	2.01E-07	1	1	1	1	1	0
Aspen_251155	0	0	0	0	0	0	0	0	0.800457939	2.94E-07	0	0	1	1	1	1	0	1
Aspen_251828	0	0	0	0	0	0	0	0	0	0	0.427988119	2.22E-07	1	1	1	1	1	0
Aspen_252120	0	0	0	0	0	0	0	0	0.427428997	1.57E-07	0	0	1	1	1	1	0	1
Aspen_252587	0	0	0	0	0	0	0	0	0	0	0	0	1	1	1	1	1	1
Aspen_252864	0	0	0	0	0	0	0	0	0	0	0	0	1	1	1	1	1	1
Aspen_252988	0	0	0	0	0	0	0	0	0	0	0	0	1	1	1	1	1	1
Aspen_253563	0	0	0	0	0	0	0	0	0.338655282	1.25E-07	0	0	1	1	1	1	0	1
Aspen_253673	0	0	0	0	0	0	0.547483461	2.31E-07	0	0	0	0	1	1	1	0	1	1
Aspen_253790	0	0	0	0	0	0	0	0	0.710083656	2.62E-07	0	0	1	1	1	1	0	1
Aspen_253907	0	0	0	0	0	0	0	0	0	0	0	0	1	1	1	1	1	1
Aspen_255093	0	0	0	0	0	0	0	0	0	0	0	0	1	1	1	1	1	1
Aspen_255249	0	0	0	0	0	0	0	0	0.054848654	2.01E-08	0	0	1	1	1	1	0	1
Aspen_255259	0	0	0	0	0	0	0	0	0	0	0.075536384	0.046934681	1	1	1	1	1	0.053765132
Aspen_255265	0	0	0	0	0	0	0	0	0	0	0.027252902	0.034255299	1	1	1	1	1	0.213137498
Aspen_255688	0	0	0	0	0	0	0	0	0	0	0	0	1	1	1	1	1	1
Aspen_255700	0.205640516	0.263994655	0	0	0	0	0	0	0	0	0	0	0.218002487	1	1	1	1	1
Aspen_256077	0	0	0	0	0	0	0.055603789	2.35E-08	0	0	0	0	1	1	1	0	1	1
Aspen_256207	0	0	0	0	0.659968573	0.23941085	0	0	0	0	0	0	1	1	0.002919966	1	1	1
Aspen_256257	0	0	0	0	0	0	0	0	0	0	0	0	1	1	1	1	1	1
Aspen_256477	0	0	0	0	0.299860286	1.34E-07	0	0	0	0	0	0	1	1	0	1	1	1
Aspen_256661	0	0	0	0	0	0	0	0	0.007238542	0.018820079	0	0	1	1	1	1	0.350260214	1
Aspen_258141	0	0	0	0	0.448508975	2.00E-07	0	0	0	0	0	0	1	1	0	1	1	1
Aspen_258258	0	0	0	0	0.253505073	1.13E-07	0	0	0	0	0	0	1	1	0	1	1	1
Aspen_258469	0	0	0	0	0.310506214	1.39E-07	0	0	0	0	0	0	1	1	0	1	1	1
Aspen_258480	0	0	0	0	0	0	0.295527405	1.26E-07	0	0	0	0	1	1	1	0	1	1
Aspen_258498	0	0	0	0	0	0	0	0	0	0	0	0	1	1	1	1	1	1
Aspen_258800	0	0	0	0	0	0	0.667245468	2.81E-07	0	0	0	0	1	1	1	0	1	1
Aspen_259983	0.129753105	0.181690688	0	0	0	0	0	0	0	0	0	0	0.237569428	1	1	1	1	1
Aspen_260892	0	0	0	0	0	0	0	0	0	0	0.149910277	7.76E-08	1	1	1	1	1	0
Aspen_261027	0	0	0	0	0	0	0.119618235	5.06E-08	0	0	0	0	1	1	1	0	1	1
Aspen_261148	0	0	0	0	0	0	0.212456269	9.01E-08	0	0	0	0	1	1	1	0	1	1
Aspen_263090	0	0	0	0	0	0	0.210882517	0.179685031	0	0	0	0	1	1	1	0.120272997	1	1
Aspen_263377	0	0	0	0	0	0	0	0	0	0	0.434623593	2.26E-07	1	1	1	1	1	0
Aspen_263669	0	0	0	0	0.282324607	0.203089704	0	0	0	0	0	0	1	1	0.082242074	1	1	1
Aspen_264062	0	0	0	0	0	0	0.052443158	0.192116069	0	0	0	0	1	1	1	0.392435669	1	1
Aspen_264210	0	0	2.688183265	2.05E-06	0	0	0	0	0	0	0	0	1	0	1	1	1	1
Aspen_264519	0.416101468	2.06E-07	0	0	0	0	0	0	0	0	0	0	0	1	1	1	1	1
Aspen_265398	0	0	0	0	0	0	0	0	0	0	0	0	1	1	1	1	1	1
Aspen_265598	0	0	0	0	0	0	0	0	0.104655753	3.82E-08	0	0	1	1	1	1	0	1
Aspen_265964	0	0	0	0	0	0	0	0	0.143404517	5.29E-08	0	0	1	1	1	1	0	1
Aspen_266861	0	0	0	0	0	0	0	0	0.346655013	1.27E-07	0	0	1	1	1	1	0	1
Aspen_266978	0.274242899	0.453207765	0	0	0	0	0	0	0	0	0	0	0.272551234	1	1	1	1	1
Aspen_267297	0	0	1.312596503	0.873089926	0	0	0	0	0	0	0	0	1	0.066368981	1	1	1	1
Aspen_267355	0	0	0	0	0	0	0.071716151	0.13571734	0	0	0	0	1	1	1	0.298602921	1	1
Aspen_267600	0	0	0	0	0	0	0	0	0	0	0	0	1	1	1	1	1	1
Aspen_267660	0	0	0.803468179	1.125080489	0	0	0	0	0	0	0	0	1	0.237569428	1	1	1	1
Aspen_267723	0	0	0	0	0	0	0	0	0	0	0	0	1	1	1	1	1	1
Aspen_267728	0	0	0	0	0	0	0	0	0	0	0	0	1	1	1	1	1	1
Aspen_268072	0	0	0	0	0	0	0.260388476	1.10E-07	0	0	0	0	1	1	1	0	1	1
Aspen_268173	0	0	0	0	0	0	0	0	0	0	0	0	1	1	1	1	1	1
Aspen_268355	0	0	0.751294709	1.100708196	0	0	0	0	0	0	0	0	1	0.247443801	1	1	1	1
Aspen_268430	0	0	0	0	0.161297797	7.19E-08	0	0	0	0	0	0	1	1	0	1	1	1
Aspen_268515	0	0	20.83569843	1.58E-05	0	0	0	0	0	0	0	0	1	0	1	1	1	1
Aspen_269259	0	0	0	0	0	0	0	0	0	0	0	0	1	1	1	1	1	1
Aspen_269289	0	0	0	0	0	0	0	0	0	0	0	0	1	1	1	1	1	1
Aspen_269844	0	0	0	0	0	0	0.781165427	3.32E-07	0	0	0	0	1	1	1	0	1	1
Aspen_270393	0	0	0	0	0	0	0.415799269	0.353751997	0	0	0	0	1	1	1	0.11991783	1	1
Aspen_270864	0.366785738	1.82E-07	0	0	0	0	0	0	0	0	0	0	0	1	1	1	1	1
Aspen_271114	0	0	0	0	0	0	0	0	0	0	0	0	1	1	1	1	1	1
Aspen_271174	0	0	0.836945947	6.37E-07	0	0	0	0	0	0	0	0	1	0	1	1	1	1
Aspen_271180	0.268976187	0.385191475	0	0	0	0	0	0	0	0	0	0	0.242497251	1	1	1	1	1
Aspen_271427	0	0	0	0	0	0	0.124864649	5.31E-08	0	0	0	0	1	1	1	0	1	1
Aspen_272783	0.292380625	0.438404186	0	0	0	0	0	0	0	0	0	0	0.25241154	1	1	1	1	1
Aspen_273251	0	0	0	0	0	0	0.259571584	0.389209335	0	0	0	0	1	1	1	0.25241154	1	1
Aspen_273331	0	0	0	0	0	0	0.163615747	6.90E-08	0	0	0	0	1	1	1	0	1	1
Aspen_273339	0	0	0	0	0	0	0.007508767	0.019522659	0	0	0	0	1	1	1	0.350260214	1	1
Aspen_273642	0	0	0	0	0	0	0	0	0.049745972	0.061233058	0	0	1	1	1	1	0.208279972	1
Aspen_273723	0	0	1.334172137	1.02E-06	0	0	0	0	0	0	0	0	1	0	1	1	1	1
Aspen_274714	0	0	0	0	0	0	0.393323664	0.370312763	0	0	0	0	1	1	1	0.144086272	1	1
Aspen_274727	0	0	0	0	0	0	0	0	0.051907426	0.048149738	0	0	1	1	1	1	0.140507573	1
Aspen_275027	0	0	0	0	0.728827085	3.28E-07	0	0	0	0	0	0	1	1	0	1	1	1
Aspen_275226	0	0	0	0	0	0	0	0	0.048659421	0.094853474	0	0	1	1	1	1	0.303977175	1
Aspen_275340	0	0	5.605591461	4.26E-06	0	0	0	0	0	0	0	0	1	0	1	1	1	1
Aspen_275533	0	0	0	0	0	0	0.323721675	0.34549613	0	0	0	0	1	1	1	0.174385383	1	1
Aspen_275621	0	0	0	0	0	0	0	0	0	0	0	0	1	1	1	1	1	1
Aspen_275797	0	0	0	0	0	0	0.087847624	0.239090949	0	0	0	0	1	1	1	0.356651587	1	1
Aspen_275803	0	0	0	0	0.753237561	3.36E-07	0	0	0	0	0	0	1	1	0	1	1	1
Aspen_275915	0	0	0	0	0	0	0	0	0	0	0.827388282	0.273319379	1	1	1	1	1	0.001234215
Aspen_276009	0	0	0	0	0	0	0	0	0	0	0	0	1	1	1	1	1	1
Aspen_276273	0.425944728	2.11E-07	0	0	0	0	0	0	0	0	0	0	0	1	1	1	1	1
Aspen_277162	0	0	0	0	0.456309131	2.04E-07	0	0	0	0	0	0	1	1	0	1	1	1
Aspen_277259	0	0	0	0	0	0	0	0	0.127363124	4.70E-08	0	0	1	1	1	1	0	1
Aspen_277347	0	0	0	0	0	0	0	0	0	0	0	0	1	1	1	1	1	1
Aspen_277369	0	0	0	0	0	0	0.050953301	0.186658246	0	0	0	0	1	1	1	0.392435669	1	1
Aspen_278096	0	0	0	0	0.024559539	0.074049797	0	0	0	0	0	0	1	1	0.370072068	1	1	1
Aspen_278667	0	0	0	0	0	0	0	0	0	0	0.130481917	0.131267268	1	1	1	1	1	0.160107257
Aspen_279158	0	0	0	0	0.258783532	0.346782981	0	0	0	0	0	0	1	1	0.22776105	1	1	1
Aspen_279238	0	0	0	0	0	0	0.170814837	0.262238461	0	0	0	0	1	1	1	0.257403133	1	1
Aspen_279256	0	0	0	0	0	0	0	0	0.101197378	0.12719917	0	0	1	1	1	1	0.213137498	1
Aspen_279267	0	0	0	0	0	0	0	0	0	0	0.074916371	0.11233183	1	1	1	1	1	0.25241154
Aspen_279360	0	0	0	0	0.149361145	0.150113599	0	0	0	0	0	0	1	1	0.159871187	1	1	1
Aspen_279724	0	0	0	0	0	0	0.485269432	2.07E-07	0	0	0	0	1	1	1	0	1	1
Aspen_279763	0	0	0	0	0	0	0	0	0	0	0	0	1	1	1	1	1	1
Aspen_279919	0	0	0	0	0	0	0	0	0.199017957	0.285006719	0	0	1	1	1	1	0.242497251	1
Aspen_280157	0	0	0	0	0	0	0	0	0	0	0.336398682	0.351898764	1	1	1	1	1	0.169547988
Aspen_280218	0	0	0	0	0	0	0.182663272	0.061971823	0	0	0	0	1	1	1	0.001601663	1	1
Aspen_280394	0.694962451	3.45E-07	0	0	0	0	0	0	0	0	0	0	0	1	1	1	1	1
Aspen_280413	0.429906983	0.382991581	0	0	0	0	0	0	0	0	0	0	0.130825545	1	1	1	1	1
Aspen_280510	0	0	0	0	0	0	0.388215545	1.64E-07	0	0	0	0	1	1	1	0	1	1
Aspen_280572	0	0	0	0	0	0	0.058805109	0.052387755	0	0	0	0	1	1	1	0.130825545	1	1
Aspen_280795	0	0	0	0	0.583061668	2.61E-07	0	0	0	0	0	0	1	1	0	1	1	1
Aspen_280878	0	0	0	0	0	0	0.485729403	2.06E-07	0	0	0	0	1	1	1	0	1	1
Aspen_281164	0.238692873	0.254748046	0	0	0	0	0	0	0	0	0	0	0.174385383	1	1	1	1	1
Aspen_281436	0	0	0	0	0	0	0	0	0	0	0	0	1	1	1	1	1	1
Aspen_282039	0	0	0	0	0	0	0	0	0.066603913	2.45E-08	0	0	1	1	1	1	0	1
Aspen_282353	0	0	0	0	0	0	0	0	0.006662072	0.018131862	0	0	1	1	1	1	0.356651587	1
Aspen_282775	0	0	0	0	0	0	0	0	0.154293883	0.155071187	0	0	1	1	1	1	0.159871187	1
Aspen_283987	0	0	0	0	0	0	0	0	0	0	0	0	1	1	1	1	1	1
Aspen_284538	0	0	0	0	0	0	0	0	0	0	0	0	1	1	1	1	1	1
Aspen_284592	0	0	0	0	0	0	0	0	0.065794099	0.108729876	0	0	1	1	1	1	0.272551234	1
Aspen_284785	0	0	7.02059513	5.34E-06	0	0	0	0	0	0	0	0	1	0	1	1	1	1
Aspen_284864	0	0	1.319564413	1.00E-06	0	0	0	0	0	0	0	0	1	0	1	1	1	1
Aspen_285048	0	0	0	0	0.063821609	0.203962156	0	0	0	0	0	0	1	1	0.377174872	1	1	1
Aspen_285182	0	0	0	0	0.074965071	0.090380645	0	0	0	0	0	0	1	1	0.203428524	1	1	1
Aspen_285289	0	0	0	0	0.105960255	0.263943277	0	0	0	0	0	0	1	1	0.344044106	1	1	1
Aspen_285470	0	0	0	0	0	0	0	0	0.008908975	0.020515864	0	0	1	1	1	1	0.332054137	1
Aspen_285665	0	0	0	0	0	0	0	0	0.154293874	0.155071178	0	0	1	1	1	1	0.159871187	1
Aspen_285769	0	0	0	0	0	0	0.156233085	0.213982407	0	0	0	0	1	1	1	0.232658061	1	1
Aspen_285943	0	0	0	0	0.397542046	1.77E-07	0	0	0	0	0	0	1	1	0	1	1	1
Aspen_286321	0	0	0	0	0.524755501	2.34E-07	0	0	0	0	0	0	1	1	0	1	1	1
Aspen_287031	0	0	0	0	0	0	0	0	0.10843642	3.97E-08	0	0	1	1	1	1	0	1
Aspen_287508	0	0	0	0	0	0	0	0	0.006732823	0.018324423	0	0	1	1	1	1	0.356651587	1
Aspen_287778	0	0	0	0	0.12289356	5.45E-08	0	0	0	0	0	0	1	1	0	1	1	1
Aspen_287946	0	0	0	0	0	0	0	0	0	0	0.267407521	1.39E-07	1	1	1	1	1	0
Aspen_287971	0	0	0	0	0.234265849	1.05E-07	0	0	0	0	0	0	1	1	0	1	1	1
Aspen_288346	0	0	0	0	0	0	0.235932099	1.00E-07	0	0	0	0	1	1	1	0	1	1
Aspen_288443	0	0	0	0	0	0	0.142841673	0.209274734	0	0	0	0	1	1	1	0.247443801	1	1
Aspen_288971	0	0	0.265951195	2.02E-07	0	0	0	0	0	0	0	0	1	0	1	1	1	1
Aspen_289166	0.239327714	0.376361829	0	0	0	0	0	0	0	0	0	0	0.262421471	1	1	1	1	1
Aspen_289626	0	0	2.973768191	2.27E-06	0	0	0	0	0	0	0	0	1	0	1	1	1	1
Aspen_289665	0	0	3.368577477	2.57E-06	0	0	0	0	0	0	0	0	1	0	1	1	1	1
Aspen_289766	0	0	0	0	0.499767144	2.23E-07	0	0	0	0	0	0	1	1	0	1	1	1
Aspen_290256	0	0	0	0	0	0	0.036257864	0.059918947	0	0	0	0	1	1	1	0.272551234	1	1
Aspen_290408	0	0	0	0	0	0	0.314658909	0.341831553	0	0	0	0	1	1	1	0.178653501	1	1
Aspen_290475	0	0	0	0	0	0	0.147305485	0.21095108	0	0	0	0	1	1	1	0.242497251	1	1
Aspen_290524	0	0	0	0	0	0	0	0	0	0	0	0	1	1	1	1	1	1
Aspen_290811	0	0	0	0	0.407841063	1.82E-07	0	0	0	0	0	0	1	1	0	1	1	1
Aspen_290989	0	0	0	0	0	0	0	0	0	0	0	0	1	1	1	1	1	1
Aspen_291850	0.132307481	6.56E-08	0	0	0	0	0	0	0	0	0	0	0	1	1	1	1	1
Aspen_291927	0	0	0	0	0	0	0.325058097	0.320225818	0	0	0	0	1	1	1	0.155031411	1	1
Aspen_292020	0	0	0	0	0.388228484	1.73E-07	0	0	0	0	0	0	1	1	0	1	1	1
Aspen_292286	1.100357214	5.43E-07	0	0	0	0	0	0	0	0	0	0	0	1	1	1	1	1
Aspen_292758	0	0	0	0	0	0	0	0	0	0	0	0	1	1	1	1	1	1
Aspen_293317	0.618950933	3.07E-07	0	0	0	0	0	0	0	0	0	0	0	1	1	1	1	1
Aspen_293630	0	0	0	0	0.139192441	6.21E-08	0	0	0	0	0	0	1	1	0	1	1	1
Aspen_293766	0	0	0	0	0	0	0	0	0	0	0.849491569	4.42E-07	1	1	1	1	1	0
Aspen_293888	0	0	0	0	0	0	0	0	0	0	0.701225372	0.423137899	1	1	1	1	1	0.048739226
Aspen_294663	0	0	0	0	0	0	0	0	0.620073052	2.26E-07	0	0	1	1	1	1	0	1
Aspen_294697	0	0	0	0	0	0	0	0	0	0	0	0	1	1	1	1	1	1
Aspen_295044	0	0	0	0	0	0	0	0	0.620073052	2.26E-07	0	0	1	1	1	1	0	1
Aspen_295314	0	0	0	0	0	0	0	0	0	0	0.028937516	0.051754108	1	1	1	1	1	0.288034908
Aspen_295415	0	0	0	0	0	0	0	0	0	0	0	0	1	1	1	1	1	1
Aspen_295537	0.182716143	9.05E-08	0	0	0	0	0	0	0	0	0	0	0	1	1	1	1	1
Aspen_296035	0	0	0	0	0	0	0	0	0	0	1.484111741	7.73E-07	1	1	1	1	1	0
Aspen_296309	0.134189904	6.67E-08	0	0	0	0	0	0	0	0	0	0	0	1	1	1	1	1
Aspen_296656	0	0	0	0	0.485884723	2.16E-07	0	0	0	0	0	0	1	1	0	1	1	1
Aspen_296697	0	0	0	0	0	0	0	0	0	0	0	0	1	1	1	1	1	1
Aspen_296707	0	0	0	0	0.140679128	0.166150412	0	0	0	0	0	0	1	1	0.198581894	1	1	1
Aspen_298247	0	0	0	0	0	0	0	0	0	0	0	0	1	1	1	1	1	1
Aspen_298453	0	0	0.454793269	3.46E-07	0	0	0	0	0	0	0	0	1	0	1	1	1	1
Aspen_298551	0	0	0	0	0	0	0.084995323	0.077268476	0	0	0	0	1	1	1	0.135666061	1	1
Aspen_419396	0.158940475	0.413242385	0	0	0	0	0	0	0	0	0	0	0.350260214	1	1	1	1	1
Aspen_419579	0.160505915	7.95E-08	0	0	0	0	0	0	0	0	0	0	0	1	1	1	1	1
Aspen_419596	0	0	0	0	0	0	0	0	0	0	0	0	1	1	1	1	1	1
Aspen_419838	0	0	0	0	0	0	0	0	0	0	0	0	1	1	1	1	1	1
Aspen_419856	0	0	0	0	0.130644523	5.82E-08	0	0	0	0	0	0	1	1	0	1	1	1
Aspen_419946	0	0	0	0	0	0	0	0	0.07038509	0.09855884	0	0	1	1	1	1	0.237569428	1
Aspen_420521	0	0	0	0	0	0	0	0	0	0	0	0	1	1	1	1	1	1
Aspen_420551	0	0	0	0	0	0	0	0	0.083857498	3.07E-08	0	0	1	1	1	1	0	1
Aspen_420678	0.1031585	0.126979335	0	0	0	0	0	0	0	0	0	0	0.208279972	1	1	1	1	1
Aspen_421229	0	0	0	0	0.140685121	6.27E-08	0	0	0	0	0	0	1	1	0	1	1	1
Aspen_421235	0	0	0.264879596	2.02E-07	0	0	0	0	0	0	0	0	1	0	1	1	1	1
Aspen_421854	0	0	0	0	0	0	0.233992931	9.92E-08	0	0	0	0	1	1	1	0	1	1
Aspen_421897	0	0	0	0	0	0	0	0	0	0	0	0	1	1	1	1	1	1
Aspen_421905	0	0	0	0	0.13571263	0.208348829	0	0	0	0	0	0	1	1	0.257403133	1	1	1
Aspen_422109	0.168289948	0.28534467	0	0	0	0	0	0	0	0	0	0	0.277669818	1	1	1	1	1
Aspen_422110	0.13073553	0.262788302	0	0	0	0	0	0	0	0	0	0	0.309420466	1	1	1	1	1
Aspen_422379	0	0	0	0	0	0	0	0	0.245950763	9.08E-08	0	0	1	1	1	1	0	1
Aspen_422439	0.183392863	0.184316762	0	0	0	0	0	0	0	0	0	0	0.159871187	1	1	1	1	1
Aspen_422443	0.165053553	0.287321357	0	0	0	0	0	0	0	0	0	0	0.282829544	1	1	1	1	1
Aspen_422912	0	0	0	0	0	0	0.288538581	1.21E-07	0	0	0	0	1	1	1	0	1	1
Aspen_422934	0	0	0	0	0	0	0	0	0	0	0.179892332	9.35E-08	1	1	1	1	1	0
Aspen_423156	0	0	0	0	0	0	0.006289205	0.018962667	0	0	0	0	1	1	1	0.370072068	1	1
Aspen_423305	0	0	0	0	0	0	0.047165294	0.061854936	0	0	0	0	1	1	1	0.222876455	1	1
Aspen_423543	0	0	0	0	0.655944376	2.93E-07	0	0	0	0	0	0	1	1	0	1	1	1
Aspen_424263	0	0	0	0	0	0	0	0	0	0	0.378221185	0.133497377	1	1	1	1	1	0.002304421
Aspen_424389	0.157569052	7.82E-08	0	0	0	0	0	0	0	0	0	0	0	1	1	1	1	1
Aspen_424586	0	0	0.655001176	4.99E-07	0	0	0	0	0	0	0	0	1	0	1	1	1	1
Aspen_424996	0	0	0	0	0	0	0	0	0	0	0.427988119	2.22E-07	1	1	1	1	1	0
Aspen_425166	0	0	0	0	0	0	0	0	0	0	0.14786755	0.154680772	1	1	1	1	1	0.169547988
Aspen_425237	0	0	0	0	0	0	0	0	0.089119811	3.27E-08	0	0	1	1	1	1	0	1
Aspen_425388	0	0	0	0	0	0	0.474485666	2.01E-07	0	0	0	0	1	1	1	0	1	1
Aspen_425585	0.266215455	1.32E-07	0	0	0	0	0	0	0	0	0	0	0	1	1	1	1	1
Aspen_425787	0	0	0	0	0	0	0	0	0	0	0.134451903	6.98E-08	1	1	1	1	1	0
Aspen_425865	0	0	0	0	0.368747112	0.356065567	0	0	0	0	0	0	1	1	0.150190719	1	1	1
Aspen_426883	0	0	0	0	0	0	0	0	0	0	0	0	1	1	1	1	1	1
Aspen_427065	0	0	0	0	0	0	0	0	0	0	0.153606695	7.98E-08	1	1	1	1	1	0
Aspen_428166	0	0	0	0	0	0	0	0	0	0	0	0	1	1	1	1	1	1
Aspen_428203	0	0	0	0	0	0	0	0	0.043551797	0.047424903	0	0	1	1	1	1	0.179222586	1
Aspen_428647	0	0	0	0	0	0	0	0	0	0	0.364067815	1.89E-07	1	1	1	1	1	0
Aspen_428670	0	0	0	0	0.535464797	2.39E-07	0	0	0	0	0	0	1	1	0	1	1	1
Aspen_428825	0	0	0	0	0.253062567	0.087310064	0	0	0	0	0	0	1	1	0.001875149	1	1	1
Aspen_429694	0	0	0	0	0	0	0	0	0.125427882	4.59E-08	0	0	1	1	1	1	0	1
Aspen_429977	0	0	0	0	0	0	0	0	0	0	0.157785488	8.18E-08	1	1	1	1	1	0
Aspen_430215	0	0	0	0	0	0	0	0	0	0	0.389350302	2.02E-07	1	1	1	1	1	0
Aspen_430348	0	0	0	0	0	0	0	0	0	0	0.124315839	6.47E-08	1	1	1	1	1	0
Aspen_430372	0	0	0	0	0	0	0	0	0.125786248	4.64E-08	0	0	1	1	1	1	0	1
Aspen_430714	0.203769855	1.01E-07	0	0	0	0	0	0	0	0	0	0	0	1	1	1	1	1
Aspen_431083	0	0	0	0	0	0	0	0	0.181922259	6.63E-08	0	0	1	1	1	1	0	1
Aspen_431248	0	0	0	0	0	0	0.04586566	0.052004117	0	0	0	0	1	1	1	0.188898652	1	1
Aspen_431516	0	0	0	0	0.156799453	7.02E-08	0	0	0	0	0	0	1	1	0	1	1	1
Aspen_431545	1.158270752	5.72E-07	0	0	0	0	0	0	0	0	0	0	0	1	1	1	1	1
Aspen_431556	0.135567624	6.72E-08	0	0	0	0	0	0	0	0	0	0	0	1	1	1	1	1
Aspen_431615	0	0	0	0	0.21506373	9.62E-08	0	0	0	0	0	0	1	1	0	1	1	1
Aspen_432016	0	0	0	0	0	0	0	0	0	0	0	0	1	1	1	1	1	1
Aspen_432226	0.441067528	0.41744425	0	0	0	0	0	0	0	0	0	0	0.145349314	1	1	1	1	1
Aspen_432631	0	0	0	0	0	0	0	0	0	0	0.399523351	2.08E-07	1	1	1	1	1	0
Aspen_432700	0	0	0	0	0.310506214	1.39E-07	0	0	0	0	0	0	1	1	0	1	1	1
Aspen_432770	0	0	0	0	0	0	0.440244433	1.87E-07	0	0	0	0	1	1	1	0	1	1
Aspen_433023	0	0	0	0	0.3356645	1.50E-07	0	0	0	0	0	0	1	1	0	1	1	1
Aspen_433331	0	0	0	0	0.153437284	0.154210273	0	0	0	0	0	0	1	1	0.159871187	1	1	1
Aspen_433878	0	0	0	0	0	0	0	0	0.062803405	2.30E-08	0	0	1	1	1	1	0	1
Aspen_434113	0	0	0	0	0	0	0	0	0	0	0.290499708	1.51E-07	1	1	1	1	1	0
Aspen_434451	0	0	0	0	0	0	0.771753795	3.28E-07	0	0	0	0	1	1	1	0	1	1
Aspen_434831	0	0	0	0	0	0	0.099080534	4.21E-08	0	0	0	0	1	1	1	0	1	1
Aspen_547638	0	0	0	0	0	0	0.323512954	1.37E-07	0	0	0	0	1	1	1	0	1	1
Aspen_547722	0.594787683	2.96E-07	0	0	0	0	0	0	0	0	0	0	0	1	1	1	1	1
Aspen_547789	0	0	0	0	0	0	0	0	0	0	0.245905454	1.28E-07	1	1	1	1	1	0
Aspen_547792	0.167567088	8.30E-08	0	0	0	0	0	0	0	0	0	0	0	1	1	1	1	1
Aspen_547866	0	0	0	0	0.064356811	0.080892737	0	0	0	0	0	0	1	1	0.213137498	1	1	1
Aspen_548040	0	0	0	0	0	0	0	0	0	0	0	0	1	1	1	1	1	1
Aspen_548476	0	0	0	0	0.546620314	2.43E-07	0	0	0	0	0	0	1	1	0	1	1	1
Aspen_548624	0	0	0	0	0	0	0	0	0.140655548	5.16E-08	0	0	1	1	1	1	0	1
Aspen_548693	0	0	0	0	0	0	0	0	0.084826949	3.11E-08	0	0	1	1	1	1	0	1
Aspen_548864	0	0	0	0	0.095587435	0.098009971	0	0	0	0	0	0	1	1	0.164710009	1	1	1
Aspen_549138	0	0	0	0	0	0	0	0	0.100744134	3.69E-08	0	0	1	1	1	1	0	1
Aspen_549228	0	0	0	0	0.126447109	5.63E-08	0	0	0	0	0	0	1	1	0	1	1	1
Aspen_549863	0	0	0	0	0.413193308	1.85E-07	0	0	0	0	0	0	1	1	0	1	1	1
Aspen_549969	0.931336827	4.65E-07	0	0	0	0	0	0	0	0	0	0	0	1	1	1	1	1
Aspen_550025	0	0	0	0	0	0	0.805730377	3.41E-07	0	0	0	0	1	1	1	0	1	1
Aspen_550287	0	0	0	0	0	0	0.103149058	4.38E-08	0	0	0	0	1	1	1	0	1	1
Aspen_550347	0	0	0	0	0	0	0	0	0.170200464	6.29E-08	0	0	1	1	1	1	0	1
Aspen_550586	0	0	0	0	0	0	0	0	0	0	0.161574765	8.40E-08	1	1	1	1	1	0
Aspen_550919	0	0	0	0	0	0	0	0	0.489168741	1.81E-07	0	0	1	1	1	1	0	1
Aspen_551009	0	0	0	0	0	0	0.112181375	4.76E-08	0	0	0	0	1	1	1	0	1	1
Aspen_551073	0	0	0	0	0	0	0	0	0	0	0.156391753	8.15E-08	1	1	1	1	1	0
Aspen_551208	0	0	0	0	0	0	0.593107083	2.52E-07	0	0	0	0	1	1	1	0	1	1
Aspen_551593	0	0	0	0	0	0	0.186479083	7.90E-08	0	0	0	0	1	1	1	0	1	1
Aspen_551758	0	0	0	0	0	0	0	0	0	0	0	0	1	1	1	1	1	1
Aspen_552012	0	0	0	0	0	0	0.688769516	2.91E-07	0	0	0	0	1	1	1	0	1	1
Aspen_552013	0	0	0	0	0.282126613	1.26E-07	0	0	0	0	0	0	1	1	0	1	1	1
Aspen_552129	0	0	0	0	0.889416104	3.98E-07	0	0	0	0	0	0	1	1	0	1	1	1
Aspen_552256	0	0	0	0	0.540985053	2.41E-07	0	0	0	0	0	0	1	1	0	1	1	1
Aspen_552402	0	0	0	0	0.201570615	8.99E-08	0	0	0	0	0	0	1	1	0	1	1	1
Aspen_552472	0	0	0	0	0	0	0.037133661	0.049760978	0	0	0	0	1	1	1	0.22776105	1	1
Aspen_552534	0	0	0	0	0	0	0	0	0.079467846	2.93E-08	0	0	1	1	1	1	0	1
Aspen_552612	0	0	0	0	0	0	0	0	0.198311652	7.30E-08	0	0	1	1	1	1	0	1
Aspen_552737	0	0	0	0	0	0	0	0	0.036687654	0.035425933	0	0	1	1	1	1	0.150190719	1
Aspen_553025	0	0	0	0	0.044357323	0.041981575	0	0	0	0	0	0	1	1	0.145349314	1	1	1
Aspen_553084	0	0	0	0	0	0	0	0	0	0	0	0	1	1	1	1	1	1
Aspen_553447	0	0	0	0	0.690467765	3.08E-07	0	0	0	0	0	0	1	1	0	1	1	1
Aspen_553508	0	0	0	0	0.233224667	1.04E-07	0	0	0	0	0	0	1	1	0	1	1	1
Aspen_553517	0.094681894	0.124170592	0	0	0	0	0	0	0	0	0	0	0.222876455	1	1	1	1	1
Aspen_553830	0	0	0	0	0.315484269	1.41E-07	0	0	0	0	0	0	1	1	0	1	1	1
Aspen_553869	0.564285751	2.80E-07	0	0	0	0	0	0	0	0	0	0	0	1	1	1	1	1
Aspen_554014	0	0	0	0	0	0	0	0	0	0	0	0	1	1	1	1	1	1
Aspen_554331	0	0	0	0	0	0	0	0	0	0	0	0	1	1	1	1	1	1
Aspen_554457	0	0	0	0	0	0	0.300730352	1.28E-07	0	0	0	0	1	1	1	0	1	1
Aspen_554673	0	0	0	0	0	0	0	0	0.786164048	2.88E-07	0	0	1	1	1	1	0	1
Aspen_554914	0	0	0	0	0	0	0	0	0.346655013	1.27E-07	0	0	1	1	1	1	0	1
Aspen_555074	0	0	0	0	0	0	0	0	0	0	0	0	1	1	1	1	1	1
Aspen_555075	0	0	0	0	0	0	0	0	0	0	0	0	1	1	1	1	1	1
Aspen_555102	0	0	0	0	0	0	0	0	0	0	0.189315259	0.182804536	1	1	1	1	1	0.150190719
Aspen_555163	0	0	0	0	0	0	0.077082509	3.27E-08	0	0	0	0	1	1	1	0	1	1
Aspen_555239	0	0	0	0	0	0	0	0	0	0	0.443407726	2.31E-07	1	1	1	1	1	0
Aspen_555256	0	0	0	0	0	0	0.248277384	1.05E-07	0	0	0	0	1	1	1	0	1	1
Aspen_555333	0	0	0	0	0.279125267	1.25E-07	0	0	0	0	0	0	1	1	0	1	1	1
Aspen_555879	0	0	0	0	0.031528821	0.049581575	0	0	0	0	0	0	1	1	0.262421471	1	1	1
Aspen_556016	0	0	0	0	0	0	0	0	0.03828277	0.038475632	0	0	1	1	1	1	0.159871187	1
Aspen_556075	0.223045381	1.11E-07	0	0	0	0	0	0	0	0	0	0	0	1	1	1	1	1
Aspen_556122	0	0	0	0	0	0	0	0	0	0	0.747552581	3.89E-07	1	1	1	1	1	0
Aspen_556142	0	0	0	0	0	0	0	0	0	0	0	0	1	1	1	1	1	1
Aspen_556191	0	0	0	0	0.10803791	0.269118644	0	0	0	0	0	0	1	1	0.344044106	1	1	1
Aspen_556210	0	0	0.080852141	0.118454999	0	0	0	0	0	0	0	0	1	0.247443801	1	1	1	1
Aspen_556380	0	0	0	0	0	0	0.688769516	2.91E-07	0	0	0	0	1	1	1	0	1	1
Aspen_556461	0	0	0	0	0	0	0	0	0	0	0.083921115	0.089565892	1	1	1	1	1	0.174385383
Aspen_556607	0	0	0	0	0	0	0	0	0	0	0.216472755	1.13E-07	1	1	1	1	1	0
Aspen_556660	0	0	0	0	0.81993047	3.67E-07	0	0	0	0	0	0	1	1	0	1	1	1
Aspen_556714	0	0	0	0	0	0	0	0	0	0	0.193332564	1.00E-07	1	1	1	1	1	0
Aspen_556851	0	0	0	0	0	0	0	0	0	0	0.12848559	0.145681533	1	1	1	1	1	0.188898652
Aspen_556945	0	0	0	0	0	0	0	0	0	0	0.180471385	9.37E-08	1	1	1	1	1	0
Aspen_557021	0.256996146	0.219795937	0	0	0	0	0	0	0	0	0	0	0.121151694	1	1	1	1	1
Aspen_557064	0	0	0	0	0	0	0.395404722	1.68E-07	0	0	0	0	1	1	1	0	1	1
Aspen_557099	0	0	0	0	0.119807192	5.38E-08	0	0	0	0	0	0	1	1	0	1	1	1
Aspen_557180	0.253928588	1.26E-07	0	0	0	0	0	0	0	0	0	0	0	1	1	1	1	1
Aspen_557184	0	0	0	0	0	0	0	0	0	0	0.397634351	2.06E-07	1	1	1	1	1	0
Aspen_557299	0	0	0	0	0	0	0	0	0.262054683	9.68E-08	0	0	1	1	1	1	0	1
Aspen_557521	0	0	0	0	0	0	0.083897269	3.54E-08	0	0	0	0	1	1	1	0	1	1
Aspen_557541	0	0	0	0	0.093706339	4.19E-08	0	0	0	0	0	0	1	1	0	1	1	1
Aspen_557542	0	0	0	0	0	0	0	0	0	0	0.218036166	0.194242055	1	1	1	1	1	0.130825545
Aspen_557561	0	0	0	0	0.20934395	9.35E-08	0	0	0	0	0	0	1	1	0	1	1	1
Aspen_557761	0	0	0	0	0	0	0.785957852	3.34E-07	0	0	0	0	1	1	1	0	1	1
Aspen_557957	0	0	0	0	0	0	0	0	0	0	0.047838262	2.49E-08	1	1	1	1	1	0
Aspen_557998	0	0	0	0	0	0	0	0	0	0	0.406278576	2.11E-07	1	1	1	1	1	0
Aspen_558013	0	0	0	0	0	0	0	0	0.118029991	4.37E-08	0	0	1	1	1	1	0	1
Aspen_558053	0	0	0	0	0	0	0	0	0.494665019	1.82E-07	0	0	1	1	1	1	0	1
Aspen_558383	0	0	2.317696469	1.76E-06	0	0	0	0	0	0	0	0	1	0	1	1	1	1
Aspen_558395	0.892181525	4.43E-07	0	0	0	0	0	0	0	0	0	0	0	1	1	1	1	1
Aspen_558551	0	0	0	0	0	0	0	0	0.157796368	5.83E-08	0	0	1	1	1	1	0	1
Aspen_558976	0	0	0	0	0	0	0	0	0	0	0	0	1	1	1	1	1	1
Aspen_559048	0	0	0	0	0	0	0	0	0	0	0	0	1	1	1	1	1	1
Aspen_559268	0	0	0	0	0	0	0	0	0.628931238	2.32E-07	0	0	1	1	1	1	0	1
Aspen_559293	0	0	0	0	0	0	0	0	0	0	0.83681259	4.35E-07	1	1	1	1	1	0
Aspen_559523	0	0	0	0	0	0	0.667245468	2.81E-07	0	0	0	0	1	1	1	0	1	1
Aspen_559696	0	0	0	0	0	0	0	0	0	0	0.121355938	6.30E-08	1	1	1	1	1	0
Aspen_559727	0	0	0	0	0	0	0	0	0	0	0	0	1	1	1	1	1	1
Aspen_559791	0	0	0	0	0.920623686	4.10E-07	0	0	0	0	0	0	1	1	0	1	1	1
Aspen_559861	0	0	0	0	0	0	0	0	0	0	0	0	1	1	1	1	1	1
Aspen_560287	0	0	0	0	0	0	0	0	0	0	1.001186492	5.21E-07	1	1	1	1	1	0
Aspen_560504	0	0	0	0	0.20823631	9.31E-08	0	0	0	0	0	0	1	1	0	1	1	1
Aspen_560541	0	0	0	0	0	0	1.581618888	6.73E-07	0	0	0	0	1	1	1	0	1	1
Aspen_560550	0	0	0	0	0	0	0	0	0.733753111	2.71E-07	0	0	1	1	1	1	0	1
Aspen_560554	0.553252231	2.75E-07	0	0	0	0	0	0	0	0	0	0	0	1	1	1	1	1
Aspen_560556	0	0	0	0	0	0	0	0	0	0	0.83681259	4.35E-07	1	1	1	1	1	0
Aspen_560828	0	0	0	0	0	0	0	0	0	0	0	0	1	1	1	1	1	1
Aspen_560893	0	0	0	0	0.447234802	1.99E-07	0	0	0	0	0	0	1	1	0	1	1	1
Aspen_560915	0	0	0	0	0.306874562	1.37E-07	0	0	0	0	0	0	1	1	0	1	1	1
Aspen_560982	0	0	0	0	0	0	0	0	0.440251867	1.63E-07	0	0	1	1	1	1	0	1
Aspen_561001	0	0	0	0	0	0	0	0	0	0	0	0	1	1	1	1	1	1
Aspen_561340	0	0	0	0	0	0	0.5693828	2.41E-07	0	0	0	0	1	1	1	0	1	1
Aspen_561401	0	0	0	0	0	0	0	0	0.125427882	4.59E-08	0	0	1	1	1	1	0	1
Aspen_561580	0.159600563	7.92E-08	0	0	0	0	0	0	0	0	0	0	0	1	1	1	1	1
Aspen_561881	0	0	0	0	0	0	0.258810364	1.10E-07	0	0	0	0	1	1	1	0	1	1
Aspen_561908	0	0	0	0	0	0	0	0	0.291557528	1.07E-07	0	0	1	1	1	1	0	1
Aspen_562021	0	0	0	0	0.655944376	2.93E-07	0	0	0	0	0	0	1	1	0	1	1	1
Aspen_562085	0	0	0	0	0	0	0.327649949	1.39E-07	0	0	0	0	1	1	1	0	1	1
Aspen_562090	0	0	0	0	0	0	0.082759128	3.52E-08	0	0	0	0	1	1	1	0	1	1
Aspen_562314	0	0	0	0	0	0	0	0	0	0	0	0	1	1	1	1	1	1
Aspen_562333	0	0	0	0	0	0	0	0	0	0	0	0	1	1	1	1	1	1
Aspen_562498	0	0	0	0	0	0	0.053379637	2.27E-08	0	0	0	0	1	1	1	0	1	1
Aspen_562515	0	0	0	0	0	0	0	0	0	0	0	0	1	1	1	1	1	1
Aspen_562553	0	0	0	0	0	0	0	0	0.611460926	2.25E-07	0	0	1	1	1	1	0	1
Aspen_562574	0	0	0	0	0.413193308	1.85E-07	0	0	0	0	0	0	1	1	0	1	1	1
Aspen_562627	0	0	0	0	0	0	0	0	0	0	0.352619142	1.84E-07	1	1	1	1	1	0
Aspen_562866	0	0	0	0	0	0	0.173592317	7.36E-08	0	0	0	0	1	1	1	0	1	1
Aspen_562968	0	0	0	0	0	0	0.135875439	0.16047697	0	0	0	0	1	1	1	0.198581894	1	1
Aspen_563457	0	0	0.565822612	4.31E-07	0	0	0	0	0	0	0	0	1	0	1	1	1	1
Aspen_563515	0	0	0	0	0	0	0	0	0	0	0	0	1	1	1	1	1	1
Aspen_563647	0	0	0	0	0	0	0.474485666	2.01E-07	0	0	0	0	1	1	1	0	1	1
Aspen_563844	0	0	0	0	0.421490362	1.87E-07	0	0	0	0	0	0	1	1	0	1	1	1
Aspen_563853	0	0	0	0	0	0	0	0	0	0	0	0	1	1	1	1	1	1
Aspen_563889	0	0	0	0	0	0	0	0	0	0	0.331754104	1.73E-07	1	1	1	1	1	0
Aspen_563999	0	0	0	0	0	0	0	0	0	0	0	0	1	1	1	1	1	1
Aspen_564091	0	0	0	0	0	0	0	0	0	0	0.983621817	5.12E-07	1	1	1	1	1	0
Aspen_564691	0	0	0	0	0	0	0	0	0	0	0.298755472	1.55E-07	1	1	1	1	1	0
Aspen_564850	0	0	0	0	0.153287878	6.83E-08	0	0	0	0	0	0	1	1	0	1	1	1
Aspen_564901	0	0	0	0	0	0	0	0	0	0	0	0	1	1	1	1	1	1
Aspen_564974	0	0	0	0	0	0	0	0	0	0	0.05448634	2.84E-08	1	1	1	1	1	0
Aspen_565101	0	0	0	0	0	0	0	0	0.202259663	7.39E-08	0	0	1	1	1	1	0	1
Aspen_565313	0	0	0	0	0	0	0	0	1.630562469	5.98E-07	0	0	1	1	1	1	0	1
Aspen_565322	0	0	0.074857283	0.2257032	0	0	0	0	0	0	0	0	1	0.370072068	1	1	1	1
Aspen_565439	0	0	0	0	0.4799593	2.14E-07	0	0	0	0	0	0	1	1	0	1	1	1
Aspen_565534	0	0	0	0	0	0	0.114570931	0.104155392	0	0	0	0	1	1	1	0.135666061	1	1
Aspen_565547	0.128537314	0.243247051	0	0	0	0	0	0	0	0	0	0	0.298602921	1	1	1	1	1
Aspen_565601	0.569150283	2.83E-07	0	0	0	0	0	0	0	0	0	0	0	1	1	1	1	1
Aspen_565608	0	0	0	0	0	0	0.607161753	2.57E-07	0	0	0	0	1	1	1	0	1	1
Aspen_565736	0	0	0	0	0	0	0	0	0.733753111	2.71E-07	0	0	1	1	1	1	0	1
Aspen_565932	0	0	0	0	0	0	0	0	0	0	0	0	1	1	1	1	1	1
Aspen_565949	0	0	0	0	0	0	0	0	0.074292503	0.068914312	0	0	1	1	1	1	0.140507573	1
Aspen_566102	0	0	0	0	0	0	0	0	0	0	0.889943548	4.63E-07	1	1	1	1	1	0
Aspen_566283	0	0	0	0	0	0	0	0	0	0	0	0	1	1	1	1	1	1
Aspen_566385	0	0	0	0	0	0	0	0	0	0	0	0	1	1	1	1	1	1
Aspen_566418	0.461688342	2.30E-07	0	0	0	0	0	0	0	0	0	0	0	1	1	1	1	1
Aspen_566496	0.758867044	3.74E-07	0	0	0	0	0	0	0	0	0	0	0	1	1	1	1	1
Aspen_566707	0	0	0	0	0	0	0	0	0	0	0	0	1	1	1	1	1	1
Aspen_566711	0	0	0	0	0	0	0	0	0	0	0	0	1	1	1	1	1	1
Aspen_566998	0	0	0	0	1.104748423	4.95E-07	0	0	0	0	0	0	1	1	0	1	1	1
Aspen_567277	0	0	0	0	0	0	0	0	0	0	0.448531548	2.33E-07	1	1	1	1	1	0
Aspen_567322	0	0	0	0	0	0	0	0	0	0	0.86256067	4.49E-07	1	1	1	1	1	0
Aspen_567667	0	0	0	0	0	0	0	0	0.48379326	1.79E-07	0	0	1	1	1	1	0	1
Aspen_567670	0	0	0	0	0	0	0	0	0	0	0	0	1	1	1	1	1	1
Aspen_567775	0	0	0	0	0	0	0.164245038	6.96E-08	0	0	0	0	1	1	1	0	1	1
Aspen_567799	0	0	0	0	0	0	0	0	0.064458546	2.37E-08	0	0	1	1	1	1	0	1
Aspen_567823	0.857421206	4.25E-07	0	0	0	0	0	0	0	0	0	0	0	1	1	1	1	1
Aspen_567824	0	0	0	0	0.690467765	3.08E-07	0	0	0	0	0	0	1	1	0	1	1	1
Aspen_567925	0	0	0	0	0	0	0	0	0	0	0	0	1	1	1	1	1	1
Aspen_568124	0	0	0	0	0	0	0	0	0	0	0.203877956	0.181628919	1	1	1	1	1	0.130825545
Aspen_568159	0	0	0	0	0	0	0	0	0	0	0	0	1	1	1	1	1	1
Aspen_568160	0	0	0	0	0	0	0	0	0	0	0	0	1	1	1	1	1	1
Aspen_568674	0	0	0	0	0	0	0	0	0.41533195	1.52E-07	0	0	1	1	1	1	0	1
Aspen_568705	0	0	0	0	0	0	0.273741731	1.15E-07	0	0	0	0	1	1	1	0	1	1
Aspen_569036	1.015714352	5.03E-07	0	0	0	0	0	0	0	0	0	0	0	1	1	1	1	1
Aspen_569083	0	0	0	0	0	0	0	0	0	0	0.137362802	0.140844078	1	1	1	1	1	0.164710009
Aspen_569127	0	0	0	0	0	0	0.618894348	2.61E-07	0	0	0	0	1	1	1	0	1	1
Aspen_569190	0	0	0	0	0.208650299	9.31E-08	0	0	0	0	0	0	1	1	0	1	1	1
Aspen_569290	0	0	0	0	0	0	0	0	1.294858431	4.77E-07	0	0	1	1	1	1	0	1
Aspen_569327	0	0	0	0	0	0	0	0	0	0	0.683737116	3.56E-07	1	1	1	1	1	0
Aspen_569351	0	0	0	0	0	0	0.319213779	1.35E-07	0	0	0	0	1	1	1	0	1	1
Aspen_569506	0	0	0	0	0	0	0	0	0	0	0	0	1	1	1	1	1	1
Aspen_569531	0	0	0.455748648	0.506387386	0	0	0	0	0	0	0	0	1	0.184060125	1	1	1	1
Aspen_569539	0	0	0	0	0.433682232	1.94E-07	0	0	0	0	0	0	1	1	0	1	1	1
Aspen_569568	0	0	0	0	0	0	0	0	0	0	0	0	1	1	1	1	1	1
Aspen_569637	0	0	0	0	0	0	0	0	0.143873161	0.144597968	0	0	1	1	1	1	0.159871187	1
Aspen_569947	0	0	0	0	0	0	0	0	0	0	0.132477667	0.118020486	1	1	1	1	1	0.130825545
Aspen_570239	0	0	0	0	0	0	0	0	0	0	0	0	1	1	1	1	1	1
Aspen_570373	0	0	0	0	0	0	0	0	0	0	0	0	1	1	1	1	1	1
Aspen_570376	0	0	0	0	0	0	0.11657622	0.087859101	0	0	0	0	1	1	1	0.092278453	1	1
Aspen_570420	0	0	0	0	0	0	0	0	0.091556807	0.097715182	0	0	1	1	1	1	0.174385383	1
Aspen_570483	0.63482147	3.13E-07	0	0	0	0	0	0	0	0	0	0	0	1	1	1	1	1
Aspen_570678	0	0	0	0	0	0	0	0	0.027412943	9.99E-09	0	0	1	1	1	1	0	1
Aspen_570739	0.315892023	1.57E-07	0	0	0	0	0	0	0	0	0	0	0	1	1	1	1	1
Aspen_570819	0	0	0	0	0	0	0	0	0	0	0.237569676	1.23E-07	1	1	1	1	1	0
Aspen_570853	0	0	0	0	0.3521849	1.58E-07	0	0	0	0	0	0	1	1	0	1	1	1
Aspen_570875	0	0	0	0	0	0	0	0	0.550314833	2.01E-07	0	0	1	1	1	1	0	1
Aspen_571005	0	0	0	0	0	0	0	0	0.687893542	2.51E-07	0	0	1	1	1	1	0	1
Aspen_571086	0	0	0	0	0	0	0	0	0	0	0.747552581	3.89E-07	1	1	1	1	1	0
Aspen_571116	0	0	0	0	0	0	0	0	0	0	0.339796628	1.77E-07	1	1	1	1	1	0
Aspen_571124	0	0	0	0	0	0	0	0	0	0	0.260774156	1.36E-07	1	1	1	1	1	0
Aspen_571173	0	0	0	0	0.535464797	2.39E-07	0	0	0	0	0	0	1	1	0	1	1	1
Aspen_571337	0	0	1.585792321	1.21E-06	0	0	0	0	0	0	0	0	1	0	1	1	1	1
Aspen_571349	0	0	0	0	0	0	0	0	0	0	0	0	1	1	1	1	1	1
Aspen_571528	0	0	0	0	0.596313069	2.67E-07	0	0	0	0	0	0	1	1	0	1	1	1
Aspen_571531	0.231075009	0.27291332	0	0	0	0	0	0	0	0	0	0	0.198581894	1	1	1	1	1
Aspen_571541	0	0	0	0	0	0	0	0	0	0	0.368858181	1.91E-07	1	1	1	1	1	0
Aspen_571546	0	0	0	0	0.485884723	2.16E-07	0	0	0	0	0	0	1	1	0	1	1	1
Aspen_571582	0	0	0	0	0	0	0	0	0	0	0	0	1	1	1	1	1	1
Aspen_571688	0	0	0	0	0	0	0	0	0	0	0.86256067	4.49E-07	1	1	1	1	1	0
Aspen_571797	0	0	0	0	0	0	0	0	0.075905494	2.79E-08	0	0	1	1	1	1	0	1
Aspen_571959	0.509818014	2.52E-07	0	0	0	0	0	0	0	0	0	0	0	1	1	1	1	1
Aspen_572121	0	0	0	0	0	0	0	0	0	0	0	0	1	1	1	1	1	1
Aspen_572190	0	0	0	0	0	0	0.159342201	6.79E-08	0	0	0	0	1	1	1	0	1	1
Aspen_572228	0	0	0	0	0	0	0	0	0	0	0.371300951	1.93E-07	1	1	1	1	1	0
Aspen_572597	0	0	0	0	0	0	0	0	0.657092338	2.39E-07	0	0	1	1	1	1	0	1
Aspen_572657	0	0	0	0	0	0	0	0	0.494665019	1.82E-07	0	0	1	1	1	1	0	1
Aspen_572713	0	0	0	0	0	0	0.083272239	0.104668322	0	0	0	0	1	1	1	0.213137498	1	1
Aspen_572744	0.801879751	3.98E-07	0	0	0	0	0	0	0	0	0	0	0	1	1	1	1	1
Aspen_572962	0	0	0	0	0.139192441	6.21E-08	0	0	0	0	0	0	1	1	0	1	1	1
Aspen_572983	0	0	0	0	0.078155082	0.107043989	0	0	0	0	0	0	1	1	0.232658061	1	1	1
Aspen_572995	0	0	0	0	0	0	0	0	0	0	0	0	1	1	1	1	1	1
Aspen_573029	0	0	0	0	0	0	0.088904323	3.77E-08	0	0	0	0	1	1	1	0	1	1
Aspen_573124	0	0	0	0	0	0	0	0	0	0	0.23458763	1.22E-07	1	1	1	1	1	0
Aspen_573135	0	0	0	0	0	0	0	0	0.222349428	8.18E-08	0	0	1	1	1	1	0	1
Aspen_573147	0	0	0	0	0.128616544	5.74E-08	0	0	0	0	0	0	1	1	0	1	1	1
Aspen_573373	0	0	0	0	0.807316156	3.61E-07	0	0	0	0	0	0	1	1	0	1	1	1
Aspen_573489	0	0	0	0	0	0	0	0	0	0	0.304708932	1.58E-07	1	1	1	1	1	0
Aspen_573659	0	0	0	0	0	0	0	0	0	0	0	0	1	1	1	1	1	1
Aspen_573882	0	0	0	0	0	0	0	0	0	0	0.505103095	2.63E-07	1	1	1	1	1	0
Aspen_574034	0	0	0	0	0	0	0.158003722	0.207214018	0	0	0	0	1	1	1	0.222876455	1	1
Aspen_574160	0.116234917	5.77E-08	0	0	0	0	0	0	0	0	0	0	0	1	1	1	1	1
Aspen_574209	0	0	0	0	0	0	0	0	0	0	0.149910277	7.76E-08	1	1	1	1	1	0
Aspen_574338	0	0	0	0	0.610180815	2.72E-07	0	0	0	0	0	0	1	1	0	1	1	1
Aspen_574407	0.60293546	3.00E-07	0	0	0	0	0	0	0	0	0	0	0	1	1	1	1	1
Aspen_574654	0	0	0	0	0	0	0	0	0	0	0.539100419	2.81E-07	1	1	1	1	1	0
Aspen_574673	0	0	0	0	0	0	0.260388476	1.10E-07	0	0	0	0	1	1	1	0	1	1
Aspen_574752	0	0	0	0	0	0	0	0	0	0	0	0	1	1	1	1	1	1
Aspen_574768	0	0	0	0	1.879657005	0.225912634	0	0	0	0	0	0	1	1	4.39E-17	1	1	1
Aspen_574773	0.550178607	2.72E-07	0	0	0	0	0	0	0	0	0	0	0	1	1	1	1	1
Aspen_574863	0	0	0	0	0	0	0.090473962	3.83E-08	0	0	0	0	1	1	1	0	1	1
Aspen_574995	0	0	0	0	0	0	0	0	0.41533195	1.52E-07	0	0	1	1	1	1	0	1
Aspen_575063	0	0	0	0	0.920623686	4.10E-07	0	0	0	0	0	0	1	1	0	1	1	1
Aspen_575126	0	0	0	0	0	0	0	0	0	0	0	0	1	1	1	1	1	1
Aspen_575153	0	0	0	0	0	0	0	0	0	0	0	0	1	1	1	1	1	1
Aspen_575416	0	0	0	0	0.23446524	0.276917385	0	0	0	0	0	0	1	1	0.198581894	1	1	1
Aspen_575420	0	0	0	0	0.323785293	0.276917352	0	0	0	0	0	0	1	1	0.121151694	1	1	1
Aspen_575833	0	0	0	0	0	0	0	0	0.291557528	1.07E-07	0	0	1	1	1	1	0	1
Aspen_575861	0	0	0	0	0.655944376	2.93E-07	0	0	0	0	0	0	1	1	0	1	1	1
Aspen_575948	0	0	0	0	0.388707779	1.73E-07	0	0	0	0	0	0	1	1	0	1	1	1
Aspen_575959	0	0	0	0	0	0	0	0	0.102622813	3.77E-08	0	0	1	1	1	1	0	1
Aspen_575990	0	0	0	0	0	0	0	0	0	0	0.190702189	9.92E-08	1	1	1	1	1	0
Aspen_576046	0.622843706	3.08E-07	0	0	0	0	0	0	0	0	0	0	0	1	1	1	1	1
Aspen_576054	2.606109192	1.30E-06	0	0	0	0	0	0	0	0	0	0	0	1	1	1	1	1
Aspen_576087	0.235790832	1.17E-07	0	0	0	0	0	0	0	0	0	0	0	1	1	1	1	1
Aspen_576142	0	0	0	0	0	0	0.435752143	1.84E-07	0	0	0	0	1	1	1	0	1	1
Aspen_576257	0	0	0	0	0	0	0.245423621	1.04E-07	0	0	0	0	1	1	1	0	1	1
Aspen_576276	0	0	0	0	0	0	0	0	0	0	0	0	1	1	1	1	1	1
Aspen_576466	0	0	0	0	0.366961889	1.64E-07	0	0	0	0	0	0	1	1	0	1	1	1
Aspen_576647	0	0	0	0	0	0	0	0	0.255960388	9.43E-08	0	0	1	1	1	1	0	1
Aspen_576726	0	0	0	0	0.223300213	1.00E-07	0	0	0	0	0	0	1	1	0	1	1	1
Aspen_576765	0	0	0	0	0	0	1.674655293	7.11E-07	0	0	0	0	1	1	1	0	1	1
Aspen_576767	0	0	0	0	0	0	0	0	0	0	0	0	1	1	1	1	1	1
Aspen_576890	0	0	0	0	0	0	0	0	0	0	0	0	1	1	1	1	1	1
Aspen_576908	0	0	0	0	0.21159496	9.42E-08	0	0	0	0	0	0	1	1	0	1	1	1
Aspen_577420	0.992803502	4.91E-07	0	0	0	0	0	0	0	0	0	0	0	1	1	1	1	1
Aspen_577746	0	0	0	0	0	0	0	0	0.524109365	1.93E-07	0	0	1	1	1	1	0	1
Aspen_577755	0	0	0	0	0	0	0	0	0	0	0	0	1	1	1	1	1	1
Aspen_577788	0	0	0	0	0.147403231	6.55E-08	0	0	0	0	0	0	1	1	0	1	1	1
Aspen_577903	0.90440319	4.49E-07	0	0	0	0	0	0	0	0	0	0	0	1	1	1	1	1
Aspen_578146	0	0	0	0	0	0	0.387042689	1.63E-07	0	0	0	0	1	1	1	0	1	1
Aspen_578147	0	0	0	0	0	0	0	0	0.328546169	1.20E-07	0	0	1	1	1	1	0	1
Aspen_578322	0	0	0	0	0	0	0	0	0	0	0.429258701	0.440137687	1	1	1	1	1	0.164710009
Aspen_578377	0	0	0	0	0.293159498	1.30E-07	0	0	0	0	0	0	1	1	0	1	1	1
Aspen_578433	0	0	0	0	0	0	0	0	0.031995048	1.17E-08	0	0	1	1	1	1	0	1
Aspen_578459	0	0	0	0	0.639945733	2.85E-07	0	0	0	0	0	0	1	1	0	1	1	1
Aspen_578679	0	0	0	0	0.419804401	1.88E-07	0	0	0	0	0	0	1	1	0	1	1	1
Aspen_578809	0	0	0	0	0	0	0	0	0.141560086	5.22E-08	0	0	1	1	1	1	0	1
Aspen_579041	0	0	0	0	0	0	0	0	0	0	0	0	1	1	1	1	1	1
Aspen_579048	0.428710603	2.13E-07	0	0	0	0	0	0	0	0	0	0	0	1	1	1	1	1
Aspen_579049	0.215053527	1.07E-07	0	0	0	0	0	0	0	0	0	0	0	1	1	1	1	1
Aspen_579122	0.35455953	0.557573007	0	0	0	0	0	0	0	0	0	0	0.262421471	1	1	1	1	1
Aspen_579136	0	0	0	0	0	0	0	0	0.698812487	2.57E-07	0	0	1	1	1	1	0	1
Aspen_579159	0	0	0	0	0	0	0	0	0	0	0	0	1	1	1	1	1	1
Aspen_579284	0	0	0	0	0	0	0	0	0	0	0	0	1	1	1	1	1	1
Aspen_579340	0.263033597	1.30E-07	0	0	0	0	0	0	0	0	0	0	0	1	1	1	1	1
Aspen_579374	0	0	0.088974621	0.254359059	0	0	0	0	0	0	0	0	1	0.363244662	1	1	1	1
Aspen_579404	0	0	0	0	0	0	0.837327647	3.55E-07	0	0	0	0	1	1	1	0	1	1
Aspen_579428	0	0	0	0	0	0	0	0	0	0	0	0	1	1	1	1	1	1
Aspen_579434	0.302850609	1.50E-07	0	0	0	0	0	0	0	0	0	0	0	1	1	1	1	1
Aspen_579665	0.152596709	0.156464068	0	0	0	0	0	0	0	0	0	0	0.164710009	1	1	1	1	1
Aspen_579677	0.198064304	0.195119901	0	0	0	0	0	0	0	0	0	0	0.155031411	1	1	1	1	1
Aspen_579793	0	0	0	0	0.397542046	1.77E-07	0	0	0	0	0	0	1	1	0	1	1	1
Aspen_579993	0.173740613	8.61E-08	0	0	0	0	0	0	0	0	0	0	0	1	1	1	1	1
Aspen_580103	0	0	0	0	0	0	0	0	0	0	0	0	1	1	1	1	1	1
Aspen_580389	0	0	0	0	0	0	0	0	0	0	0	0	1	1	1	1	1	1
Aspen_580494	0	0	0	0	0	0	0	0	0	0	0	0	1	1	1	1	1	1
Aspen_580545	0	0	0	0	0	0	0	0	0	0	0	0	1	1	1	1	1	1
Aspen_580733	0	0	1.585792321	1.21E-06	0	0	0	0	0	0	0	0	1	0	1	1	1	1
Aspen_580767	0	0	0	0	0.148655949	6.65E-08	0	0	0	0	0	0	1	1	0	1	1	1
Aspen_580923	0.386090251	1.91E-07	0	0	0	0	0	0	0	0	0	0	0	1	1	1	1	1
Aspen_581033	0.49269726	2.45E-07	0	0	0	0	0	0	0	0	0	0	0	1	1	1	1	1
Aspen_581091	0	0	0	0	0.069046771	0.120195001	0	0	0	0	0	0	1	1	0.282829544	1	1	1
Aspen_581102	0.566683965	0.394536954	0	0	0	0	0	0	0	0	0	0	0.075454699	1	1	1	1	1
Aspen_581137	0	0	0	0	0.632235543	2.81E-07	0	0	0	0	0	0	1	1	0	1	1	1
Aspen_581226	0	0	0	0	0	0	0	0	0	0	0.514371042	2.67E-07	1	1	1	1	1	0
Aspen_581274	0	0	0.241040433	1.83E-07	0	0	0	0	0	0	0	0	1	0	1	1	1	1
Aspen_581367	0	0	0	0	0	0	0.454294787	1.93E-07	0	0	0	0	1	1	1	0	1	1
Aspen_581415	0	0	0	0	0	0	0	0	0.276887966	1.01E-07	0	0	1	1	1	1	0	1
Aspen_581530	0.298531711	0.172712409	0	0	0	0	0	0	0	0	0	0	0.041950186	1	1	1	1	1
Aspen_581650	0	0	0	0	0	0	0	0	0	0	0	0	1	1	1	1	1	1
Aspen_581676	0	0	0	0	0.718843152	3.22E-07	0	0	0	0	0	0	1	1	0	1	1	1
Aspen_581736	0	0	0	0	0	0	0	0	0	0	0	0	1	1	1	1	1	1
Aspen_581747	0	0	0	0	0	0	0	0	0	0	0.236610706	0.257652736	1	1	1	1	1	0.179222586
Aspen_581877	0	0	0	0	0.299860286	1.34E-07	0	0	0	0	0	0	1	1	0	1	1	1
Aspen_581895	0	0	0	0	0	0	0	0	0	0	0	0	1	1	1	1	1	1
Aspen_581917	0.466551449	0.441563269	0	0	0	0	0	0	0	0	0	0	0.145349314	1	1	1	1	1
Aspen_582045	0	0	0	0	0	0	0.358160154	0.345842704	0	0	0	0	1	1	1	0.150190719	1	1
Aspen_582311	0	0	0	0	0	0	0	0	0	0	1.334915323	6.94E-07	1	1	1	1	1	0
Aspen_582325	0	0	0	0	0	0	0	0	0	0	0	0	1	1	1	1	1	1
Aspen_582458	0	0	0	0	0	0	0.136785322	0.164913412	0	0	0	0	1	1	1	0.203428524	1	1
Aspen_582694	0	0	0	0	0	0	0.055101561	2.33E-08	0	0	0	0	1	1	1	0	1	1
Aspen_582758	0	0	0	0	0	0	0.601460704	2.55E-07	0	0	0	0	1	1	1	0	1	1
Aspen_582795	0	0	0	0	0	0	0	0	0.06715707	0.144060467	0	0	1	1	1	1	0.320545911	1
Aspen_582821	0	0	2.191276662	1.67E-06	0	0	0	0	0	0	0	0	1	0	1	1	1	1
Aspen_582824	0	0	0.350349466	2.67E-07	0	0	0	0	0	0	0	0	1	0	1	1	1	1
Aspen_582853	0	0	0	0	0	0	0.213518545	0.274108214	0	0	0	0	1	1	1	0.218002487	1	1
Aspen_582872	0	0	0	0	0	0	0	0	0.114319546	0.122009009	0	0	1	1	1	1	0.174385383	1
Aspen_582880	0	0	0	0	0	0	0	0	0.188949299	6.94E-08	0	0	1	1	1	1	0	1
Aspen_583000	0	0	0	0	0	0	0	0	0.146750624	0.13889076	0	0	1	1	1	1	0.145349314	1
Aspen_583108	0	0	0	0	0	0	0	0	0.066743724	0.064448347	0	0	1	1	1	1	0.150190719	1
Aspen_583125	0	0	0	0	0	0	0	0	0.066603913	2.45E-08	0	0	1	1	1	1	0	1
Aspen_583295	0	0	0	0	0	0	0	0	0	0	0	0	1	1	1	1	1	1
Aspen_583483	0	0	0	0	0	0	0.359422885	0.250334367	0	0	0	0	1	1	1	0.075533723	1	1
Aspen_583608	0	0	0	0	0.369546128	1.65E-07	0	0	0	0	0	0	1	1	0	1	1	1
Aspen_583609	0	0	0	0	0.413193308	1.85E-07	0	0	0	0	0	0	1	1	0	1	1	1
Aspen_583672	0	0	0	0	0	0	0.164879189	6.96E-08	0	0	0	0	1	1	1	0	1	1
Aspen_583736	0	0	0	0	0	0	0	0	0	0	0.245696576	0.048294636	1	1	1	1	1	1.81E-07
Aspen_583781	0	0	0	0	0	0	0	0	0	0	0	0	1	1	1	1	1	1
Aspen_583782	0.66688316	3.30E-07	0	0	0	0	0	0	0	0	0	0	0	1	1	1	1	1
Aspen_583831	0	0	0	0	0	0	0.076521097	0.114738004	0	0	0	0	1	1	1	0.25241154	1	1
Aspen_584011	0	0	0	0	0	0	0	0	0	0	0	0	1	1	1	1	1	1
Aspen_584018	0	0	0	0	0	0	0.090666051	3.83E-08	0	0	0	0	1	1	1	0	1	1
Aspen_584030	0	0	0	0	0	0	0	0	0	0	0	0	1	1	1	1	1	1
Aspen_584156	0	0	0	0	0	0	0	0	0	0	0.757654643	3.94E-07	1	1	1	1	1	0
Aspen_584167	0.95683236	4.75E-07	0	0	0	0	0	0	0	0	0	0	0	1	1	1	1	1
Aspen_584248	0	0	0	0	0	0	0	0	0.065525859	0.096000742	0	0	1	1	1	1	0.247443801	1
Aspen_584266	0	0	0	0	0	0	0	0	0	0	0.252513011	0.211559283	1	1	1	1	1	0.116321074
Aspen_584330	0.037547731	0.10219198	0	0	0	0	0	0	0	0	0	0	0.356651587	1	1	1	1	1
Aspen_584331	0	0	0	0	0	0	0.214591507	9.08E-08	0	0	0	0	1	1	1	0	1	1
Aspen_584524	0	0	0	0	0	0	0.094477234	4.00E-08	0	0	0	0	1	1	1	0	1	1
Aspen_584601	0	0	0	0	0	0	0	0	0	0	0	0	1	1	1	1	1	1
Aspen_584627	0	0	0	0	0	0	0	0	1.761007467	6.51E-07	0	0	1	1	1	1	0	1
Aspen_584652	0	0	0	0	0	0	0	0	0	0	0	0	1	1	1	1	1	1
Aspen_584685	0	0	0	0	0	0	0.10143399	4.30E-08	0	0	0	0	1	1	1	0	1	1
Aspen_584760	0	0	0	0	0.514466178	2.30E-07	0	0	0	0	0	0	1	1	0	1	1	1
Aspen_584782	0	0	0	0	0	0	0.650845701	0.129040727	0	0	0	0	1	1	1	2.28E-07	1	1
Aspen_584938	0	0	0	0	0	0	0	0	0	0	0.239600186	1.25E-07	1	1	1	1	1	0
Aspen_584975	0.279751834	1.39E-07	0	0	0	0	0	0	0	0	0	0	0	1	1	1	1	1
Aspen_584978	0	0	0	0	0	0	0	0	0	0	0	0	1	1	1	1	1	1
Aspen_585077	0	0	0	0	0.632235543	2.81E-07	0	0	0	0	0	0	1	1	0	1	1	1
Aspen_585099	0	0	0.478254836	0.480664195	0	0	0	0	0	0	0	0	1	0.159871187	1	1	1	1
Aspen_585106	0	0	0	0	0	0	0	0	0	0	0	0	1	1	1	1	1	1
Aspen_585108	0	0	0	0	0	0	0.10921665	4.61E-08	0	0	0	0	1	1	1	0	1	1
Aspen_585167	0	0	0	0	0	0	0.496554767	2.11E-07	0	0	0	0	1	1	1	0	1	1
Aspen_585198	0	0	0	0	0	0	0	0	0	0	1.078200837	5.59E-07	1	1	1	1	1	0
Aspen_585268	0.528171463	2.62E-07	0	0	0	0	0	0	0	0	0	0	0	1	1	1	1	1
Aspen_585426	0	0	0	0	0	0	0	0	0	0	0	0	1	1	1	1	1	1
Aspen_585440	0	0	0.11732056	0.335393924	0	0	0	0	0	0	0	0	1	0.363244662	1	1	1	1
Aspen_585483	0	0	0	0	0	0	0	0	0	0	0.071792394	0.178832334	1	1	1	1	1	0.344044106
Aspen_585504	0.264085731	1.31E-07	0	0	0	0	0	0	0	0	0	0	0	1	1	1	1	1
Aspen_585559	0	0	0.086774578	0.277315634	0	0	0	0	0	0	0	0	1	0.377174872	1	1	1	1
Aspen_585630	0	0	0	0	0	0	0	0	0.130337723	0.144819692	0	0	1	1	1	1	0.184060125	1
Aspen_585669	0	0	0	0	0	0	0	0	0	0	0	0	1	1	1	1	1	1
Aspen_585677	0	0	0	0	0	0	0	0	0.800457939	2.94E-07	0	0	1	1	1	1	0	1
Aspen_585781	0	0	0	0	0	0	0	0	0.396623303	1.46E-07	0	0	1	1	1	1	0	1
Aspen_586066	0	0	0	0	0.064443654	0.125622218	0	0	0	0	0	0	1	1	0.303977175	1	1	1
Aspen_586147	0	0	0	0	0	0	0.128525735	0.192715301	0	0	0	0	1	1	1	0.25241154	1	1
Aspen_586167	0	0	0	0	0.385849633	1.73E-07	0	0	0	0	0	0	1	1	0	1	1	1
Aspen_586180	0	0	0	0	0	0	0	0	0.312235366	1.15E-07	0	0	1	1	1	1	0	1
Aspen_586243	0	0	8.190694319	6.23E-06	0	0	0	0	0	0	0	0	1	0	1	1	1	1
Aspen_586290	0	0	0	0	0	0	0	0	0	0	0.309759357	1.61E-07	1	1	1	1	1	0
Aspen_586292	0	0	0	0	0	0	0	0	0	0	0.700830544	3.65E-07	1	1	1	1	1	0
Aspen_586337	0.171930815	8.57E-08	0	0	0	0	0	0	0	0	0	0	0	1	1	1	1	1
Aspen_586397	0	0	0	0	0	0	0.012940517	0.041355517	0	0	0	0	1	1	1	0.377174872	1	1
Aspen_586603	0	0	0	0	0.253505073	1.13E-07	0	0	0	0	0	0	1	1	0	1	1	1
Aspen_586619	0	0	0	0	0.376074769	0.435170854	0	0	0	0	0	0	1	1	0.193738942	1	1	1
Aspen_586662	0	0	0	0	0	0	0	0	0	0	0	0	1	1	1	1	1	1
Aspen_586764	0	0	0	0	0	0	0	0	0	0	0	0	1	1	1	1	1	1
Aspen_586789	0	0	0	0	0	0	0	0	0	0	0.44206239	0.532966666	1	1	1	1	1	0.203428524
Aspen_586811	0	0	0	0	0	0	0	0	0.32844188	0.24741668	0	0	1	1	1	1	0.092174184	1
Aspen_586815	0	0	0	0	0	0	0	0	0.370370606	0.247416647	0	0	1	1	1	1	0.067203	1
Aspen_586838	0	0	0	0	0.389591204	0.399464871	0	0	0	0	0	0	1	1	0.164710009	1	1	1
Aspen_586934	0	0	0	0	0	0	0	0	0	0	0.400474597	2.08E-07	1	1	1	1	1	0
Aspen_587080	0	0	0	0	0	0	0	0	0	0	0	0	1	1	1	1	1	1
Aspen_587215	0.062362814	3.09E-08	0	0	0	0	0	0	0	0	0	0	0	1	1	1	1	1
Aspen_587265	0	0	0	0	0	0	0	0	0	0	0	0	1	1	1	1	1	1
Aspen_587288	0	0	0	0	0.279125267	1.25E-07	0	0	0	0	0	0	1	1	0	1	1	1
Aspen_587321	0	0	0	0	0	0	0	0	0.055313697	0.056715548	0	0	1	1	1	1	0.164710009	1
Aspen_587519	0	0	0	0	0	0	0	0	0.273670079	0.298007836	0	0	1	1	1	1	0.179222586	1
Aspen_587557	0	0	0	0	0	0	0.502396588	2.13E-07	0	0	0	0	1	1	1	0	1	1
Aspen_587646	0	0	0	0	0	0	0	0	0.152145867	0.162379638	0	0	1	1	1	1	0.174385383	1
Aspen_587705	0	0	1.697467837	1.29E-06	0	0	0	0	0	0	0	0	1	0	1	1	1	1
Aspen_587897	0	0	0	0	0.341860261	1.53E-07	0	0	0	0	0	0	1	1	0	1	1	1
Aspen_587941	0	0	0	0	0	0	0	0	0	0	0.257185521	1.34E-07	1	1	1	1	1	0
Aspen_588005	0	0	0	0	0	0	0	0	0	0	0.709701817	3.69E-07	1	1	1	1	1	0
Aspen_588020	0	0	0	0	0	0	0	0	0.146750635	0.248823605	0	0	1	1	1	1	0.277669818	1
Aspen_588135	0	0	0.43785728	3.34E-07	0	0	0	0	0	0	0	0	1	0	1	1	1	1
Aspen_588406	0	0	0	0	0.150791811	6.71E-08	0	0	0	0	0	0	1	1	0	1	1	1
Aspen_588441	0	0	2.042715532	1.56E-06	0	0	0	0	0	0	0	0	1	0	1	1	1	1
Aspen_588743	0	0	0	0	0	0	0.205306298	8.73E-08	0	0	0	0	1	1	1	0	1	1
Aspen_589025	0	0	0	0	0	0	0	0	0	0	0.403355709	2.10E-07	1	1	1	1	1	0
Aspen_589200	0	0	0	0	0	0	0	0	0	0	0.046797034	0.045187642	1	1	1	1	1	0.150190719
Aspen_589201	0	0	0	0	0	0	0	0	0	0	0	0	1	1	1	1	1	1
Aspen_589220	0	0	0	0	0	0	0	0	0	0	0	0	1	1	1	1	1	1
Aspen_589265	0	0	0	0	0	0	0	0	0.517943373	1.90E-07	0	0	1	1	1	1	0	1
Aspen_589352	0	0	0	0	0	0	0.298340979	0.293905873	0	0	0	0	1	1	1	0.155031411	1	1
Aspen_589600	0	0	0	0	0.301583621	1.34E-07	0	0	0	0	0	0	1	1	0	1	1	1
Aspen_589652	0.153748543	0.215291023	0	0	0	0	0	0	0	0	0	0	0.237569428	1	1	1	1	1
Aspen_589700	0	0	0.565822612	4.31E-07	0	0	0	0	0	0	0	0	1	0	1	1	1	1
Aspen_589725	0	0	0.162426168	1.23E-07	0	0	0	0	0	0	0	0	1	0	1	1	1	1
Aspen_589768	0.379011919	0.568301719	0	0	0	0	0	0	0	0	0	0	0.25241154	1	1	1	1	1
Aspen_589790	0	0	0.249514525	0.236150696	0	0	0	0	0	0	0	0	1	0.145349314	1	1	1	1
Aspen_589817	0	0	0.073272248	0.115226426	0	0	0	0	0	0	0	0	1	0.262421471	1	1	1	1
Aspen_589898	0	0	0	0	0	0	0.474485666	2.01E-07	0	0	0	0	1	1	1	0	1	1
Aspen_589904	0	0	0	0	0	0	0.161756477	6.87E-08	0	0	0	0	1	1	1	0	1	1
Aspen_589997	0	0	0	0	0.839608802	3.74E-07	0	0	0	0	0	0	1	1	0	1	1	1
Aspen_590034	0.053632358	2.66E-08	0	0	0	0	0	0	0	0	0	0	0	1	1	1	1	1
Aspen_590132	0	0	0	0	0.196537641	8.76E-08	0	0	0	0	0	0	1	1	0	1	1	1
Aspen_590133	0	0	0	0	0.219562971	9.82E-08	0	0	0	0	0	0	1	1	0	1	1	1
Aspen_590172	0	0	0	0	0	0	0	0	0.284033462	1.04E-07	0	0	1	1	1	1	0	1
Aspen_590241	0	0	0	0	0	0	0	0	0.435892937	1.60E-07	0	0	1	1	1	1	0	1
Aspen_590251	0	0	0	0	0	0	0	0	0	0	0.306704927	0.171736486	1	1	1	1	1	0.037057378
Aspen_590341	0	0	0.098538539	0.123857165	0	0	0	0	0	0	0	0	1	0.213137498	1	1	1	1
Aspen_590402	0	0	0	0	0	0	0.328490077	1.39E-07	0	0	0	0	1	1	1	0	1	1
Aspen_590449	0.929879336	4.62E-07	0	0	0	0	0	0	0	0	0	0	0	1	1	1	1	1
Aspen_590453	0.247271284	1.22E-07	0	0	0	0	0	0	0	0	0	0	0	1	1	1	1	1
Aspen_590477	0	0	0.953985882	7.26E-07	0	0	0	0	0	0	0	0	1	0	1	1	1	1
Aspen_590524	0	0	0	0	0	0	0	0	0	0	0.169503204	0.163673836	1	1	1	1	1	0.150190719
Aspen_590737	0	0	1.027890971	7.82E-07	0	0	0	0	0	0	0	0	1	0	1	1	1	1
Aspen_590744	0.040943521	0.073226582	0	0	0	0	0	0	0	0	0	0	0.288034908	1	1	1	1	1
Aspen_590802	0	0	0.388774892	2.95E-07	0	0	0	0	0	0	0	0	1	0	1	1	1	1
Aspen_591236	0	0	0	0	0.285193207	1.28E-07	0	0	0	0	0	0	1	1	0	1	1	1
Aspen_591293	0	0	0	0	0	0	0	0	0.128913529	0.122009008	0	0	1	1	1	1	0.145349314	1
Aspen_591334	0	0	0	0	0	0	0.149313671	6.35E-08	0	0	0	0	1	1	1	0	1	1
Aspen_591381	0	0	0	0	0.074207849	0.08764388	0	0	0	0	0	0	1	1	0.198581894	1	1	1
Aspen_591442	0	0	0	0	0	0	0	0	0.150612485	0.255371579	0	0	1	1	1	1	0.277669818	1
Aspen_591446	0	0	0	0	0	0	0	0	0	0	0	0	1	1	1	1	1	1
Aspen_591565	0	0	0.501039064	0.657087798	0	0	0	0	0	0	0	0	1	0.222876455	1	1	1	1
Aspen_591606	0	0	0	0	0	0	0	0	0	0	0	0	1	1	1	1	1	1
Aspen_591935	0.733571476	3.63E-07	0	0	0	0	0	0	0	0	0	0	0	1	1	1	1	1
Aspen_592098	0	0	0	0	0.341091057	0.329360628	0	0	0	0	0	0	1	1	0.150190719	1	1	1
Aspen_592268	0	0	0	0	0.108037895	0.147972555	0	0	0	0	0	0	1	1	0.232658061	1	1	1
Aspen_592340	0.181877226	9.00E-08	0	0	0	0	0	0	0	0	0	0	0	1	1	1	1	1
Aspen_592349	0	0	0	0	0.096818365	0.097306118	0	0	0	0	0	0	1	1	0.159871187	1	1	1
Aspen_592490	0	0	0	0	0	0	0.813404	3.44E-07	0	0	0	0	1	1	1	0	1	1
Aspen_592548	0	0	0.274533523	2.09E-07	0	0	0	0	0	0	0	0	1	0	1	1	1	1
Aspen_592569	0.489047678	0.601976078	0	0	0	0	0	0	0	0	0	0	0.208279972	1	1	1	1	1
Aspen_592597	0.233704187	1.16E-07	0	0	0	0	0	0	0	0	0	0	0	1	1	1	1	1
Aspen_592702	0	0	0	0	0.170930131	7.63E-08	0	0	0	0	0	0	1	1	0	1	1	1
Aspen_592711	0	0	0	0	0	0	0.202068028	8.55E-08	0	0	0	0	1	1	1	0	1	1
Aspen_592749	0	0	0.0385665	0.18988832	0	0	0	0	0	0	0	0	1	0.419528061	1	1	1	1
Aspen_592832	0	0	0	0	0	0	0	0	0	0	0.305816965	1.59E-07	1	1	1	1	1	0
Aspen_592926	0	0	0	0	0	0	0.150365176	6.40E-08	0	0	0	0	1	1	1	0	1	1
Aspen_592935	0	0	0	0	0.263696232	1.18E-07	0	0	0	0	0	0	1	1	0	1	1	1
Aspen_593058	0	0	0	0	0	0	0	0	0	0	0.098940784	0.086368335	1	1	1	1	1	0.125987014
Aspen_593096	0	0	0	0	0	0	0	0	0.054167113	0.057810549	0	0	1	1	1	1	0.174385383	1
Aspen_593310	0	0	0	0	0	0	0	0	0	0	0	0	1	1	1	1	1	1
Aspen_593398	0	0	0	0	0.053568791	0.05492642	0	0	0	0	0	0	1	1	0.164710009	1	1	1
Aspen_593440	0	0	0	0	0	0	0	0	0	0	0.44677948	0.440137703	1	1	1	1	1	0.155031411
Aspen_593592	0	0	0	0	0.249473926	0.213362559	0	0	0	0	0	0	1	1	0.121151694	1	1	1
Aspen_593610	0	0	0	0	0	0	0	0	0.10443184	0.102879367	0	0	1	1	1	1	0.155031411	1
Aspen_593623	0	0	0	0	0	0	0	0	0.057571397	0.056715547	0	0	1	1	1	1	0.155031411	1
Aspen_593665	0	0	0	0	0	0	0	0	0	0	0	0	1	1	1	1	1	1
Aspen_593789	0	0	0	0	0	0	0.647025909	2.75E-07	0	0	0	0	1	1	1	0	1	1
Aspen_594065	0	0	0	0	0	0	0	0	0	0	0	0	1	1	1	1	1	1
Aspen_594070	0	0	0	0	0	0	0	0	0	0	0	0	1	1	1	1	1	1
Aspen_594136	0	0	0.478254818	0.480664178	0	0	0	0	0	0	0	0	1	0.159871187	1	1	1	1
Aspen_594182	0.29617091	0.309817436	0	0	0	0	0	0	0	0	0	0	0.169547988	1	1	1	1	1
Aspen_594198	0.47841618	2.38E-07	0	0	0	0	0	0	0	0	0	0	0	1	1	1	1	1
Aspen_594224	0	0	0	0	0	0	0.257577916	0.330670212	0	0	0	0	1	1	1	0.218002487	1	1
Aspen_594232	0	0	0	0	0.546620314	2.43E-07	0	0	0	0	0	0	1	1	0	1	1	1
Aspen_594312	0	0	0	0	0	0	0.352305615	0.250334389	0	0	0	0	1	1	1	0.079663287	1	1
Aspen_594447	0	0	0	0	0.419804401	1.88E-07	0	0	0	0	0	0	1	1	0	1	1	1
Aspen_594750	0	0	0.157463607	0.266988026	0	0	0	0	0	0	0	0	1	0.277669818	1	1	1	1
Aspen_594793	0	0	0	0	0	0	0.22368611	0.320333125	0	0	0	0	1	1	1	0.242497251	1	1
Aspen_594951	0.380123412	0.331820965	0	0	0	0	0	0	0	0	0	0	0.125987014	1	1	1	1	1
Aspen_594987	0	0	0	0	0	0	0	0	0	0	0.473800931	2.45E-07	1	1	1	1	1	0
Aspen_594999	0	0	0	0	0	0	0	0	0	0	0.351513753	1.82E-07	1	1	1	1	1	0
Aspen_595077	0	0	0	0	3.816403644	1.70E-06	0	0	0	0	0	0	1	1	0	1	1	1
Aspen_595103	0	0	0	0	0	0	0	0	0	0	0.293541589	1.52E-07	1	1	1	1	1	0
Aspen_595298	0.106701321	0.245715103	0	0	0	0	0	0	0	0	0	0	0.332054137	1	1	1	1	1
Aspen_595299	0.07335715	0.138822804	0	0	0	0	0	0	0	0	0	0	0.298602921	1	1	1	1	1
Aspen_595324	0.096616723	0.129471281	0	0	0	0	0	0	0	0	0	0	0.22776105	1	1	1	1	1
Aspen_595352	0.108587883	5.39E-08	0	0	0	0	0	0	0	0	0	0	0	1	1	1	1	1
Aspen_595393	0	0	0	0	0	0	0	0	0	0	0.291002302	1.51E-07	1	1	1	1	1	0
Aspen_595614	0.148696913	0.2588481	0	0	0	0	0	0	0	0	0	0	0.282829544	1	1	1	1	1
Aspen_595689	0	0	0	0	0.699674001	3.12E-07	0	0	0	0	0	0	1	1	0	1	1	1
Aspen_595751	0.134379923	0.247114503	0	0	0	0	0	0	0	0	0	0	0.293290869	1	1	1	1	1
Aspen_595853	0	0	0	0	0	0	0	0	0	0	0	0	1	1	1	1	1	1
Aspen_595918	0	0	0	0	0	0	0	0	0	0	1.110226605	5.76E-07	1	1	1	1	1	0
Aspen_595953	0.118743584	5.88E-08	0	0	0	0	0	0	0	0	0	0	0	1	1	1	1	1
Aspen_595956	0	0	0	0	0	0	0.030611978	1.29E-08	0	0	0	0	1	1	1	0	1	1
Aspen_595984	0	0	0	0	0	0	0	0	0.071151818	0.074430246	0	0	1	1	1	1	0.169547988	1
Aspen_596027	0	0	0	0	0	0	0	0	0	0	0.277760336	0.257652682	1	1	1	1	1	0.140507573
Aspen_596037	0.785969439	3.90E-07	0	0	0	0	0	0	0	0	0	0	0	1	1	1	1	1
Aspen_596184	0	0	0	0	0	0	0.256222264	0.232341733	0	0	0	0	1	1	1	0.135060939	1	1
Aspen_596190	0	0	0	0	0	0	0.187637515	0.160476973	0	0	0	0	1	1	1	0.121151694	1	1
Aspen_596193	0	0	0	0	0	0	0	0	0	0	0.082347586	0.087886522	1	1	1	1	1	0.174385383
Aspen_596211	0	0	0	0	0	0	0	0	0	0	0	0	1	1	1	1	1	1
Aspen_596223	0	0	0	0	0	0	0.077382557	0.127880706	0	0	0	0	1	1	1	0.272551234	1	1
Aspen_596242	0	0	0	0	0	0	0	0	0	0	0.076771481	0.219472939	1	1	1	1	1	0.363244662
Aspen_596311	0	0	0	0	0	0	0	0	0	0	0	0	1	1	1	1	1	1
Aspen_596346	0	0	0	0	0	0	0	0	0	0	0.161287032	0.190489572	1	1	1	1	1	0.198581894
Aspen_596366	0	0	0	0	0	0	0	0	0	0	0	0	1	1	1	1	1	1
Aspen_596460	0.190297066	0.195119891	0	0	0	0	0	0	0	0	0	0	0.164710009	1	1	1	1	1
Aspen_596542	0	0	0	0	0	0	0	0	0	0	0.195013705	0.173732017	1	1	1	1	1	0.130825545
Aspen_596582	0	0	0	0	0.322926482	0.337805811	0	0	0	0	0	0	1	1	0.169547988	1	1	1
Aspen_596689	0.076178585	0.095752014	0	0	0	0	0	0	0	0	0	0	0.213137498	1	1	1	1	1
Aspen_596741	0	0	0	0	0	0	0	0	0	0	0.709701817	3.69E-07	1	1	1	1	1	0
Aspen_597014	0.320851827	0.309817444	0	0	0	0	0	0	0	0	0	0	0.150190719	1	1	1	1	1
Aspen_597287	0	0	0	0	0	0	0	0	0	0	0.040991975	0.061464583	1	1	1	1	1	0.25241154
Aspen_597350	0	0	0	0	0	0	0.194492151	0.211788535	0	0	0	0	1	1	1	0.179222586	1	1
Aspen_597354	0	0	0	0	0	0	0	0	0	0	0	0	1	1	1	1	1	1
Aspen_597384	0	0	0.569835539	4.33E-07	0	0	0	0	0	0	0	0	1	0	1	1	1	1
Aspen_597451	0	0	0	0	0	0	0.196572641	0.309126082	0	0	0	0	1	1	1	0.262421471	1	1
Aspen_597520	0	0	0	0	0	0	0	0	0.251572495	9.24E-08	0	0	1	1	1	1	0	1
Aspen_597597	0	0	0	0	0	0	0	0	0	0	0	0	1	1	1	1	1	1
Aspen_597735	0	0	0	0	0	0	0	0	0.064995403	0.061514293	0	0	1	1	1	1	0.145349314	1
Aspen_639751	0	0	0	0	1.274709719	5.68E-07	0	0	0	0	0	0	1	1	0	1	1	1
Aspen_641559	0	0	0	0	0	0	0	0	0.846638205	3.11E-07	0	0	1	1	1	1	0	1
Aspen_641631	0	0	0	0	0.181367109	8.09E-08	0	0	0	0	0	0	1	1	0	1	1	1
Aspen_641829	0.531003481	2.63E-07	0	0	0	0	0	0	0	0	0	0	0	1	1	1	1	1
Aspen_642025	0	0	0	0	0	0	0.34072109	1.44E-07	0	0	0	0	1	1	1	0	1	1
Aspen_644167	0	0	0	0	0.362734217	1.61E-07	0	0	0	0	0	0	1	1	0	1	1	1
Aspen_644833	0	0	0	0	0	0	0	0	1.240146103	4.53E-07	0	0	1	1	1	1	0	1
Aspen_645262	0.697409502	3.46E-07	0	0	0	0	0	0	0	0	0	0	0	1	1	1	1	1
Aspen_645840	0	0	0	0	0.239250228	1.07E-07	0	0	0	0	0	0	1	1	0	1	1	1
Aspen_646562	0	0	0	0	0.214770328	9.57E-08	0	0	0	0	0	0	1	1	0	1	1	1
Aspen_646623	0	0	0	0	0	0	0.3660318	1.55E-07	0	0	0	0	1	1	1	0	1	1
Aspen_646999	0	0	0	0	0.203920532	9.09E-08	0	0	0	0	0	0	1	1	0	1	1	1
Aspen_648219	0	0	0	0	0	0	0	0	0	0	0.328514324	0.330169318	1	1	1	1	1	0.159871187
Aspen_648335	0	0	0	0	0.027283641	0.082263272	0	0	0	0	0	0	1	1	0.370072068	1	1	1
Aspen_648345	0	0	0	0	0.035967429	0.093514669	0	0	0	0	0	0	1	1	0.350260214	1	1	1
Aspen_648346	0	0	0	0	0.047402637	0.098367269	0	0	0	0	0	0	1	1	0.314940479	1	1	1
Aspen_648506	0.20356043	1.01E-07	0	0	0	0	0	0	0	0	0	0	0	1	1	1	1	1
Aspen_648646	0	0	0.77256549	5.88E-07	0	0	0	0	0	0	0	0	1	0	1	1	1	1
Aspen_649369	0	0	0	0	0	0	0	0	0	0	0.199761675	1.04E-07	1	1	1	1	1	0
Aspen_650343	0	0	0	0	0	0	0	0	0.366876556	1.35E-07	0	0	1	1	1	1	0	1
Aspen_650891	0	0	0	0	0	0	0	0	0	0	0	0	1	1	1	1	1	1
Aspen_653202	0	0	0	0	0	0	0	0	0	0	0	0	1	1	1	1	1	1
Aspen_653364	0	0	0	0	0	0	0.320678673	1.35E-07	0	0	0	0	1	1	1	0	1	1
Aspen_653590	0	0	0	0	0.173436144	0.167471519	0	0	0	0	0	0	1	1	0.150190719	1	1	1
Aspen_653628	0	0	0	0	0.456309131	2.04E-07	0	0	0	0	0	0	1	1	0	1	1	1
Aspen_654586	0.255566837	1.27E-07	0	0	0	0	0	0	0	0	0	0	0	1	1	1	1	1
Aspen_655458	0	0	0	0	0.053465655	0.088356161	0	0	0	0	0	0	1	1	0.272551234	1	1	1
Aspen_655985	0	0	0	0	0	0	0	0	0.287746318	1.05E-07	0	0	1	1	1	1	0	1
Aspen_656060	0	0	0	0	0	0	0	0	0	0	0.097742948	0.102246603	1	1	1	1	1	0.169547988
Aspen_656881	0	0	0	0	0	0	0	0	0.800457939	2.94E-07	0	0	1	1	1	1	0	1
Aspen_658676	0	0	0	0	0.76420704	3.42E-07	0	0	0	0	0	0	1	1	0	1	1	1
Aspen_659770	0	0	0	0	0	0	0	0	0	0	0	0	1	1	1	1	1	1
Aspen_660302	0	0	0	0	0.370415648	1.66E-07	0	0	0	0	0	0	1	1	0	1	1	1
Aspen_661423	0	0	0	0	0.475609215	2.12E-07	0	0	0	0	0	0	1	1	0	1	1	1
Aspen_661617	0	0	0	0	0	0	0.257784608	0.369164403	0	0	0	0	1	1	1	0.242497251	1	1
Aspen_661896	0	0	0	0	0	0	0	0	0	0	0	0	1	1	1	1	1	1
Aspen_663645	0	0	0	0	0	0	0.158161889	6.72E-08	0	0	0	0	1	1	1	0	1	1
Aspen_663682	0	0	0	0	0	0	0	0	0	0	0.100592106	0.116399068	1	1	1	1	1	0.193738942
Aspen_664080	0	0	0	0	0	0	0.146916433	6.21E-08	0	0	0	0	1	1	1	0	1	1
Aspen_664489	0	0	0	0	0	0	0	0	0	0	0	0	1	1	1	1	1	1
Aspen_664491	0	0	0	0	0	0	0	0	0	0	0	0	1	1	1	1	1	1
Aspen_668194	0	0	0	0	0	0	0	0	0	0	0	0	1	1	1	1	1	1
Aspen_668308	0	0	0	0	0.17074474	7.64E-08	0	0	0	0	0	0	1	1	0	1	1	1
Aspen_668360	0	0	0	0	0	0	0	0	0.46835305	1.72E-07	0	0	1	1	1	1	0	1
Aspen_669049	0	0	0	0	0	0	0	0	0	0	0.29769793	1.55E-07	1	1	1	1	1	0
Aspen_670179	0	0	0	0	0.572460547	2.56E-07	0	0	0	0	0	0	1	1	0	1	1	1
Aspen_670332	0	0	0	0	0	0	0	0	0	0	0.12859276	6.67E-08	1	1	1	1	1	0
Aspen_671580	0	0	2.765282104	1.011648754	0	0	0	0	0	0	0	0	1	0.003133818	1	1	1	1
Aspen_672635	0	0	0	0	0	0	0	0	0	0	0	0	1	1	1	1	1	1
Aspen_673537	0.189195744	0.277187238	0	0	0	0	0	0	0	0	0	0	0.247443801	1	1	1	1	1
Aspen_675319	0	0	0	0	0.699674001	3.12E-07	0	0	0	0	0	0	1	1	0	1	1	1
Aspen_675459	0	0	0	0	0	0	0.191824151	0.170890536	0	0	0	0	1	1	1	0.130825545	1	1
Aspen_675852	0	0	0	0	0	0	0.167571499	0.251261678	0	0	0	0	1	1	1	0.25241154	1	1
Aspen_675950	0	0	0	0	0	0	0	0	0	0	0	0	1	1	1	1	1	1
Aspen_676470	0.337993684	1.67E-07	0	0	0	0	0	0	0	0	0	0	0	1	1	1	1	1
Aspen_676928	0	0	1.74246096	1.33E-06	0	0	0	0	0	0	0	0	1	0	1	1	1	1
Aspen_677245	0	0	1.417884899	1.08E-06	0	0	0	0	0	0	0	0	1	0	1	1	1	1
Aspen_678383	0	0	0	0	0	0	0	0	0	0	0	0	1	1	1	1	1	1
Aspen_678618	0	0	0	0	0.739092255	3.30E-07	0	0	0	0	0	0	1	1	0	1	1	1
Aspen_678670	0	0	0	0	0.063755347	0.108100625	0	0	0	0	0	0	1	1	0.277669818	1	1	1
Aspen_678781	0	0	0	0	0	0	0.122159763	0.153547659	0	0	0	0	1	1	1	0.213137498	1	1
Aspen_678874	0	0	0	0	0	0	0	0	0	0	0	0	1	1	1	1	1	1
Aspen_679343	0	0	2.770579687	2.11E-06	0	0	0	0	0	0	0	0	1	0	1	1	1	1
Aspen_679475	0	0	0	0	0	0	0	0	0	0	0	0	1	1	1	1	1	1
Aspen_680551	0	0	0	0	0.598580419	2.69E-07	0	0	0	0	0	0	1	1	0	1	1	1
Aspen_680910	0	0	0	0	0	0	0	0	0	0	0.114407645	0.099869816	1	1	1	1	1	0.125987014
Aspen_680922	0	0	0	0	0.404695759	1.81E-07	0	0	0	0	0	0	1	1	0	1	1	1
Aspen_681223	0	0	0	0	0	0	0	0	0	0	0	0	1	1	1	1	1	1
Aspen_681444	0	0	0	0	0	0	0	0	0	0	0	0	1	1	1	1	1	1
Aspen_681465	0	0	1.448173495	1.10E-06	0	0	0	0	0	0	0	0	1	0	1	1	1	1
Aspen_681555	0	0	0	0	0.604566258	0.421074231	0	0	0	0	0	0	1	1	0.075533727	1	1	1
Aspen_708981	0	0	1.729955259	1.32E-06	0	0	0	0	0	0	0	0	1	0	1	1	1	1
Aspen_710729	0	0	0	0	0.206868134	9.20E-08	0	0	0	0	0	0	1	1	0	1	1	1
Aspen_714437	0	0	0	0	0.047866203	0.1026791	0	0	0	0	0	0	1	1	0.320545911	1	1	1
Aspen_715522	0	0	0	0	0	0	0	0	0.092489888	3.40E-08	0	0	1	1	1	1	0	1
Aspen_719996	0.208050734	1.03E-07	0	0	0	0	0	0	0	0	0	0	0	1	1	1	1	1
Aspen_720191	0	0	0	0	0	0	0.388952204	0.165705776	0	0	0	0	1	1	1	0.009456384	1	1
Aspen_723858	0	0	0	0	0	0	0	0	0	0	0	0	1	1	1	1	1	1
Aspen_727191	0	0	0	0	0.080856009	3.62E-08	0	0	0	0	0	0	1	1	0	1	1	1
Aspen_728059	0.291699998	1.45E-07	0	0	0	0	0	0	0	0	0	0	0	1	1	1	1	1
Aspen_738298	0.144572481	7.17E-08	0	0	0	0	0	0	0	0	0	0	0	1	1	1	1	1
Aspen_744758	0	0	0	0	0	0	0	0	0	0	0.072312696	3.76E-08	1	1	1	1	1	0
Aspen_747939	0	0	0	0	0	0	0	0	0.033421182	0.055231108	0	0	1	1	1	1	0.272551234	1
Aspen_750403	0	0	0	0	0	0	0	0	0	0	0.101569644	5.29E-08	1	1	1	1	1	0
Aspen_750442	0.841037361	4.17E-07	0	0	0	0	0	0	0	0	0	0	0	1	1	1	1	1
Aspen_750465	0	0	0	0	0.147818451	6.62E-08	0	0	0	0	0	0	1	1	0	1	1	1
Aspen_750645	0	0	0	0	0	0	0	0	0	0	0.148717357	7.74E-08	1	1	1	1	1	0
Aspen_750705	0	0	0	0	0	0	0	0	0	0	0.724997115	3.77E-07	1	1	1	1	1	0
Aspen_750772	0	0	0	0	0.030971094	0.029312303	0	0	0	0	0	0	1	1	0.145349314	1	1	1
Aspen_751129	0	0	0	0	0	0	0	0	0.093273701	3.41E-08	0	0	1	1	1	1	0	1
Aspen_751180	0.386090251	1.91E-07	0	0	0	0	0	0	0	0	0	0	0	1	1	1	1	1
Aspen_751375	0	0	0	0	0.20823631	9.31E-08	0	0	0	0	0	0	1	1	0	1	1	1
Aspen_751705	0.119387763	5.94E-08	0	0	0	0	0	0	0	0	0	0	0	1	1	1	1	1
Aspen_751731	0.340316664	1.69E-07	0	0	0	0	0	0	0	0	0	0	0	1	1	1	1	1
Aspen_751764	0	0	0	0	0	0	0	0	0	0	0	0	1	1	1	1	1	1
Aspen_751769	0	0	0	0	0	0	0	0	0.127183871	0.159862667	0	0	1	1	1	1	0.213137498	1
Aspen_751864	0	0	0	0	0	0	0	0	0.105072045	3.86E-08	0	0	1	1	1	1	0	1
Aspen_751921	0	0	0	0	0	0	0	0	0	0	0	0	1	1	1	1	1	1
Aspen_751926	0	0	0	0	0	0	0.12671724	5.36E-08	0	0	0	0	1	1	1	0	1	1
Aspen_752006	0.202519733	1.01E-07	0	0	0	0	0	0	0	0	0	0	0	1	1	1	1	1
Aspen_752174	0	0	0	0	0	0	0	0	0.061395666	0.088000634	0	0	1	1	1	1	0.24269086	1
Aspen_752395	0	0	0	0	0	0	0	0	0	0	0.184429091	9.56E-08	1	1	1	1	1	0
Aspen_752434	0	0	0	0	0	0	0	0	0	0	0.441468059	2.30E-07	1	1	1	1	1	0
Aspen_752763	0	0	0	0	0	0	0	0	0	0	0	0	1	1	1	1	1	1
Aspen_752855	0	0	0	0	0.101696803	4.56E-08	0	0	0	0	0	0	1	1	0	1	1	1
Aspen_753010	0	0	0	0	0	0	0	0	0.427428997	1.57E-07	0	0	1	1	1	1	0	1
Aspen_753065	0	0	0	0	0	0	0	0	0	0	0.176865753	9.20E-08	1	1	1	1	1	0
Aspen_753390	0	0	0	0	0	0	0	0	0	0	0	0	1	1	1	1	1	1
Aspen_753448	0	0	0	0	0	0	0	0	0	0	0	0	1	1	1	1	1	1
Aspen_753513	0.201284856	9.99E-08	0	0	0	0	0	0	0	0	0	0	0	1	1	1	1	1
Aspen_753566	0	0	0	0	0.188084409	8.43E-08	0	0	0	0	0	0	1	1	0	1	1	1
Aspen_753572	0	0	0	0	0	0	0	0	0	0	0.269550209	1.41E-07	1	1	1	1	1	0
Aspen_753632	0	0	0	0	0.135819074	0.153996497	0	0	0	0	0	0	1	1	0.188898652	1	1	1
Aspen_753804	0	0	0	0	0	0	0.279109216	1.18E-07	0	0	0	0	1	1	1	0	1	1
Aspen_753930	0	0	0	0	0	0	0	0	0	0	0.406278576	2.11E-07	1	1	1	1	1	0
Aspen_753959	0	0	0	0	0.21159496	9.42E-08	0	0	0	0	0	0	1	1	0	1	1	1
Aspen_754102	0	0	0	0	0.230155922	1.03E-07	0	0	0	0	0	0	1	1	0	1	1	1
Aspen_754378	0	0	0	0	0.241822812	1.08E-07	0	0	0	0	0	0	1	1	0	1	1	1
Aspen_754593	0	0	0	0	0.150791811	6.71E-08	0	0	0	0	0	0	1	1	0	1	1	1
Aspen_754658	0	0	0	0	0	0	0	0	0	0	0	0	1	1	1	1	1	1
Aspen_754661	0	0	0	0	0	0	0.159938989	6.76E-08	0	0	0	0	1	1	1	0	1	1
Aspen_754766	0	0	0	0	0	0	0.087687289	3.72E-08	0	0	0	0	1	1	1	0	1	1
Aspen_754823	0.18809525	9.32E-08	0	0	0	0	0	0	0	0	0	0	0	1	1	1	1	1
Aspen_755856	0	0	0	0	0	0	0	0	0.035220151	0.036842973	0	0	1	1	1	1	0.169547988	1
Aspen_756130	0	0	0	0	0	0	0	0	0	0	0	0	1	1	1	1	1	1
Aspen_756159	0	0	0	0	0.09000952	4.00E-08	0	0	0	0	0	0	1	1	0	1	1	1
Aspen_756211	0.622843706	3.08E-07	0	0	0	0	0	0	0	0	0	0	0	1	1	1	1	1
Aspen_756234	0	0	0	0	0	0	0	0	0.299491066	1.10E-07	0	0	1	1	1	1	0	1
Aspen_756265	0	0	0	0	0	0	0.242634716	1.03E-07	0	0	0	0	1	1	1	0	1	1
Aspen_756379	0	0	0	0	0	0	0	0	0	0	0.13775539	7.16E-08	1	1	1	1	1	0
Aspen_756707	0	0	0	0	0	0	0	0	0	0	0.084949157	4.42E-08	1	1	1	1	1	0
Aspen_756742	0.420518681	2.08E-07	0	0	0	0	0	0	0	0	0	0	0	1	1	1	1	1
Aspen_757078	0	0	0	0	0	0	0	0	0	0	0.16111047	8.38E-08	1	1	1	1	1	0
Aspen_757323	0	0	0	0	0	0	0	0	0	0	0.34823878	1.81E-07	1	1	1	1	1	0
Aspen_757363	0	0	0	0	0	0	0.34162968	1.45E-07	0	0	0	0	1	1	1	0	1	1
Aspen_757425	0	0	0	0	0.067797868	3.02E-08	0	0	0	0	0	0	1	1	0	1	1	1
Aspen_757426	0	0	0	0	0	0	0	0	0.062094763	2.29E-08	0	0	1	1	1	1	0	1
Aspen_757438	0	0	0	0	0	0	0	0	0	0	0	0	1	1	1	1	1	1
Aspen_757448	0.296060237	1.47E-07	0	0	0	0	0	0	0	0	0	0	0	1	1	1	1	1
Aspen_757684	0	0	0	0	0.221415823	9.82E-08	0	0	0	0	0	0	1	1	0	1	1	1
Aspen_757702	0	0	0	0	0	0	0	0	0.353615957	1.30E-07	0	0	1	1	1	1	0	1
Aspen_757716	0	0	0.308235848	2.35E-07	0	0	0	0	0	0	0	0	1	0	1	1	1	1
Aspen_757805	0	0	0	0	0	0	0	0	0	0	0.418406295	2.17E-07	1	1	1	1	1	0
Aspen_757927	0	0	0	0	0	0	0	0	0	0	0.415306989	2.16E-07	1	1	1	1	1	0
Aspen_757952	0	0	0	0	0	0	0	0	0.196541012	7.24E-08	0	0	1	1	1	1	0	1
Aspen_757953	0	0	0	0	0	0	0	0	0	0	0	0	1	1	1	1	1	1
Aspen_757972	0	0	0	0	0	0	0.162991259	6.90E-08	0	0	0	0	1	1	1	0	1	1
Aspen_758064	0	0	0	0	0	0	0	0	0	0	0.076765794	0.068388405	1	1	1	1	1	0.130825545
Aspen_758426	0	0	0	0	0	0	0	0	0	0	0	0	1	1	1	1	1	1
Aspen_758704	0	0	0	0	0.142596604	6.37E-08	0	0	0	0	0	0	1	1	0	1	1	1
Aspen_758708	0	0	0	0	0.094211041	4.21E-08	0	0	0	0	0	0	1	1	0	1	1	1
Aspen_758803	0	0	0	0	0	0	0	0	0	0	0.160648835	8.35E-08	1	1	1	1	1	0
Aspen_758815	0	0	0	0	0	0	0	0	0	0	0.099940185	5.20E-08	1	1	1	1	1	0
Aspen_758901	0	0	0	0	0	0	0	0	0	0	0	0	1	1	1	1	1	1
Aspen_758942	0	0	0	0	0	0	0	0	0	0	0	0	1	1	1	1	1	1
Aspen_759226	0	0	0	0	0.075722295	3.38E-08	0	0	0	0	0	0	1	1	0	1	1	1
Aspen_759263	0	0	0	0	0	0	0.063264756	2.69E-08	0	0	0	0	1	1	1	0	1	1
Aspen_759338	0	0	0	0	0	0	0	0	0	0	0	0	1	1	1	1	1	1
Aspen_759340	0	0	0.07803468	0.249384523	0	0	0	0	0	0	0	0	1	0.377174872	1	1	1	1
Aspen_759445	0.589477079	2.92E-07	0	0	0	0	0	0	0	0	0	0	0	1	1	1	1	1
Aspen_759490	0	0	0	0	0	0	0	0	0.079891259	0.085264976	0	0	1	1	1	1	0.174385383	1
Aspen_759635	0	0	0	0	1.039119804	4.65E-07	0	0	0	0	0	0	1	1	0	1	1	1
Aspen_759638	0	0	0	0	0	0	0.418663823	1.78E-07	0	0	0	0	1	1	1	0	1	1
Aspen_759644	0.107114416	0.097376742	0	0	0	0	0	0	0	0	0	0	0.135666061	1	1	1	1	1
Aspen_759739	0	0	0	0	0	0	0	0	0	0	0.252551548	1.31E-07	1	1	1	1	1	0
Aspen_759910	0	0	0	0	0	0	0	0	0	0	0.130821705	0.134137206	1	1	1	1	1	0.164710009
Aspen_759950	0	0	0	0	0	0	0	0	0.266819313	9.76E-08	0	0	1	1	1	1	0	1
Aspen_759970	0	0	0	0	0	0	0	0	0	0	0	0	1	1	1	1	1	1
Aspen_760316	0	0	0	0	0	0	0	0	0	0	0	0	1	1	1	1	1	1
Aspen_760412	0	0	0	0	0	0	0	0	0	0	0	0	1	1	1	1	1	1
Aspen_760429	0	0	0	0	0.435481744	1.94E-07	0	0	0	0	0	0	1	1	0	1	1	1
Aspen_760549	0	0	0	0	0	0	0	0	0	0	0	0	1	1	1	1	1	1
Aspen_760976	0	0	0	0	0	0	0	0	0.128728616	4.73E-08	0	0	1	1	1	1	0	1
Aspen_761029	0	0	0	0	0	0	0	0	0.095086796	3.48E-08	0	0	1	1	1	1	0	1
Aspen_761090	0.102517753	5.07E-08	0	0	0	0	0	0	0	0	0	0	0	1	1	1	1	1
Aspen_761152	0	0	0	0	0	0	0	0	0	0	0	0	1	1	1	1	1	1
Aspen_761476	0	0	1.021357766	7.76E-07	0	0	0	0	0	0	0	0	1	0	1	1	1	1
Aspen_761502	0	0	0	0	0	0	0	0	0.389603422	1.43E-07	0	0	1	1	1	1	0	1
Aspen_761577	0	0	0	0	0	0	0.185668304	7.83E-08	0	0	0	0	1	1	1	0	1	1
Aspen_761790	0	0	0	0	0	0	0	0	0	0	0	0	1	1	1	1	1	1
Aspen_761794	0	0	0	0	0	0	0	0	0.071469459	2.60E-08	0	0	1	1	1	1	0	1
Aspen_761882	0	0	0	0	0	0	0.205306298	8.73E-08	0	0	0	0	1	1	1	0	1	1
Aspen_761886	0	0	0	0	0	0	0.08118576	3.44E-08	0	0	0	0	1	1	1	0	1	1
Aspen_761962	0	0	0	0	0	0	0	0	0	0	0.112132887	5.81E-08	1	1	1	1	1	0
Aspen_762002	0	0	0	0	0	0	0	0	0	0	0.122415816	6.35E-08	1	1	1	1	1	0
Aspen_762033	0.285807069	1.42E-07	0	0	0	0	0	0	0	0	0	0	0	1	1	1	1	1
Aspen_762052	0	0	0	0	0	0	0	0	0.146750622	5.36E-08	0	0	1	1	1	1	0	1
Aspen_762253	0.265146317	1.31E-07	0	0	0	0	0	0	0	0	0	0	0	1	1	1	1	1
Aspen_762406	0	0	0	0	0	0	0	0	0	0	0	0	1	1	1	1	1	1
Aspen_762435	0	0	0	0	0	0	0	0	0	0	0	0	1	1	1	1	1	1
Aspen_762683	0	0	0.863944204	6.58E-07	0	0	0	0	0	0	0	0	1	0	1	1	1	1
Aspen_762724	0	0	0	0	0	0	0	0	0	0	0.086924719	4.51E-08	1	1	1	1	1	0
Aspen_762727	0	0	0	0	0	0	0	0	0	0	0.441468059	2.30E-07	1	1	1	1	1	0
Aspen_762903	0	0	0	0	0	0	0	0	0	0	0	0	1	1	1	1	1	1
Aspen_762933	0	0	0	0	0	0	0	0	0.407640617	1.50E-07	0	0	1	1	1	1	0	1
Aspen_762955	0	0	0	0	0	0	0	0	0	0	0.343965911	1.79E-07	1	1	1	1	1	0
Aspen_763008	0	0	0	0	0.072180949	3.23E-08	0	0	0	0	0	0	1	1	0	1	1	1
Aspen_763157	0	0	0	0	0	0	0.135999076	5.76E-08	0	0	0	0	1	1	1	0	1	1
Aspen_763268	0.307076432	1.53E-07	0	0	0	0	0	0	0	0	0	0	0	1	1	1	1	1
Aspen_763276	0.166300838	8.24E-08	0	0	0	0	0	0	0	0	0	0	0	1	1	1	1	1
Aspen_763441	0	0	0	0	0	0	0	0	0.072768904	2.68E-08	0	0	1	1	1	1	0	1
Aspen_763530	0	0	0	0	0	0	0	0	0.331016441	1.21E-07	0	0	1	1	1	1	0	1
Aspen_763566	0	0	1.596294257	1.21E-06	0	0	0	0	0	0	0	0	1	0	1	1	1	1
Aspen_763840	0	0	0	0	0	0	0	0	0.169327641	6.24E-08	0	0	1	1	1	1	0	1
Aspen_763937	0	0	0	0	0.124645012	5.57E-08	0	0	0	0	0	0	1	1	0	1	1	1
Aspen_763973	0	0	0	0	0	0	0	0	0	0	0.487534292	2.54E-07	1	1	1	1	1	0
Aspen_764112	0	0	0	0	0	0	0	0	0	0	0	0	1	1	1	1	1	1
Aspen_764337	0	0	0	0	0.147685685	0.157619451	0	0	0	0	0	0	1	1	0.174385383	1	1	1
Aspen_764416	0	0	0	0	0	0	0	0	0	0	0	0	1	1	1	1	1	1
Aspen_764596	0.338571451	1.68E-07	0	0	0	0	0	0	0	0	0	0	0	1	1	1	1	1
Aspen_764790	0	0	0	0	0	0	0	0	0	0	0	0	1	1	1	1	1	1
Aspen_765010	0	0	0	0	0	0	0	0	0	0	0.683737116	3.56E-07	1	1	1	1	1	0
Aspen_765050	0.611309564	3.02E-07	0	0	0	0	0	0	0	0	0	0	0	1	1	1	1	1
Aspen_765164	0	0	0	0	0.543788084	2.43E-07	0	0	0	0	0	0	1	1	0	1	1	1
Aspen_765402	0	0	0	0	0.499767144	2.23E-07	0	0	0	0	0	0	1	1	0	1	1	1
Aspen_765463	0	0	0	0	0	0	0	0	0	0	0.496163217	2.58E-07	1	1	1	1	1	0
Aspen_765600	0	0	0	0	0	0	0	0	0	0	0	0	1	1	1	1	1	1
Aspen_765648	0	0	0	0	0.269105385	1.20E-07	0	0	0	0	0	0	1	1	0	1	1	1
Aspen_765962	0	0	0	0	0.259779951	1.16E-07	0	0	0	0	0	0	1	1	0	1	1	1
Aspen_765964	0	0	0	0	0.198771023	8.86E-08	0	0	0	0	0	0	1	1	0	1	1	1
Aspen_766109	0	0	0	0	0	0	0	0	0	0	0	0	1	1	1	1	1	1
Aspen_766191	0	0	0	0	0.298156535	1.34E-07	0	0	0	0	0	0	1	1	0	1	1	1
Aspen_766419	0.640984785	3.18E-07	0	0	0	0	0	0	0	0	0	0	0	1	1	1	1	1
Aspen_766477	0.395337921	1.96E-07	0	0	0	0	0	0	0	0	0	0	0	1	1	1	1	1
Aspen_766479	0	0	0	0	0	0	0	0	0	0	0	0	1	1	1	1	1	1
Aspen_766496	0	0	0	0	0	0	0	0	0.214757008	7.86E-08	0	0	1	1	1	1	0	1
Aspen_766586	0	0	0	0	0.81357442	3.64E-07	0	0	0	0	0	0	1	1	0	1	1	1
Aspen_766839	0	0	0	0	0	0	0	0	0	0	0	0	1	1	1	1	1	1
Aspen_766890	0	0	0	0	0.444708052	1.99E-07	0	0	0	0	0	0	1	1	0	1	1	1
Aspen_766955	0	0	0	0	0	0	0	0	0	0	0.12602091	0.129214741	1	1	1	1	1	0.164710009
Aspen_766996	0	0	0	0	0	0	0	0	0.424680257	1.56E-07	0	0	1	1	1	1	0	1
Aspen_767014	0	0	0	0	0.361900346	1.61E-07	0	0	0	0	0	0	1	1	0	1	1	1
Aspen_767069	0	0	0	0	0	0	0	0	0	0	0.19135305	9.95E-08	1	1	1	1	1	0
Aspen_767086	0	0	0	0	0	0	0.266898187	1.13E-07	0	0	0	0	1	1	1	0	1	1
Aspen_767110	0	0	0	0	0	0	0	0	0	0	0	0	1	1	1	1	1	1
Aspen_767169	0	0	0	0	0	0	0	0	0.178964173	6.60E-08	0	0	1	1	1	1	0	1
Aspen_767454	0	0	0	0	0	0	0	0	0	0	0.20998668	1.09E-07	1	1	1	1	1	0
Aspen_767637	0	0	0	0	0.227495159	1.02E-07	0	0	0	0	0	0	1	1	0	1	1	1
Aspen_767793	0	0	0	0	0	0	0	0	0	0	0.318559338	1.66E-07	1	1	1	1	1	0
Aspen_767863	0	0	0	0	0	0	0.162371521	6.88E-08	0	0	0	0	1	1	1	0	1	1
Aspen_768159	0	0	0	0	0.245212851	1.09E-07	0	0	0	0	0	0	1	1	0	1	1	1
Aspen_768318	0	0	0	0	0	0	0	0	0	0	0.519133737	2.70E-07	1	1	1	1	1	0
Aspen_768420	0	0	0	0	0	0	0	0	0	0	0.115126167	5.99E-08	1	1	1	1	1	0
Aspen_768507	0	0	0	0	0	0	0	0	0	0	0.047284953	0.076206603	1	1	1	1	1	0.267469697
Aspen_768532	0	0	0	0	0	0	0	0	0.27009317	9.96E-08	0	0	1	1	1	1	0	1
Aspen_768708	0	0	0	0	0.305090408	1.36E-07	0	0	0	0	0	0	1	1	0	1	1	1
Aspen_768788	0	0	0	0	0	0	0	0	0	0	0	0	1	1	1	1	1	1
Aspen_769065	0	0	0	0	0	0	0	0	0	0	0.279355458	0.171736512	1	1	1	1	1	0.051905566
Aspen_769177	0	0	0	0	0.897017951	4.00E-07	0	0	0	0	0	0	1	1	0	1	1	1
Aspen_769222	0	0	0	0	0.24869929	1.11E-07	0	0	0	0	0	0	1	1	0	1	1	1
Aspen_769779	0	0	0	0	0.188760972	8.45E-08	0	0	0	0	0	0	1	1	0	1	1	1
Aspen_769881	0	0	0	0	0	0	0.255710838	1.09E-07	0	0	0	0	1	1	1	0	1	1
Aspen_770052	0	0	0	0	0.066508935	2.96E-08	0	0	0	0	0	0	1	1	0	1	1	1
Aspen_770235	0.386090251	1.91E-07	0	0	0	0	0	0	0	0	0	0	0	1	1	1	1	1
Aspen_770265	0	0	1.572002823	1.20E-06	0	0	0	0	0	0	0	0	1	0	1	1	1	1
Aspen_770436	0	0	0	0	0	0	0	0	0	0	0	0	1	1	1	1	1	1
Aspen_770883	0	0	0	0	0	0	0.418663823	1.78E-07	0	0	0	0	1	1	1	0	1	1
Aspen_771069	0	0	0	0	0	0	0	0	0.494665019	1.82E-07	0	0	1	1	1	1	0	1
Aspen_771256	0.507857176	2.52E-07	0	0	0	0	0	0	0	0	0	0	0	1	1	1	1	1
Aspen_771379	0.230844171	1.15E-07	0	0	0	0	0	0	0	0	0	0	0	1	1	1	1	1
Aspen_771470	0	0	0	0	0	0	0	0	0	0	0.455824744	2.36E-07	1	1	1	1	1	0
Aspen_771707	0	0	0	0	0	0	0	0	0	0	0.403355709	2.10E-07	1	1	1	1	1	0
Aspen_771838	0	0	0	0	0	0	0	0	0	0	0.316759568	1.65E-07	1	1	1	1	1	0
Aspen_771856	0	0	0	0	0.058509332	0.085720957	0	0	0	0	0	0	1	1	0.247443801	1	1	1
Aspen_772009	0	0	0	0	0	0	0	0	0	0	0.120832852	6.29E-08	1	1	1	1	1	0
Aspen_772216	0	0	0	0	0	0	0	0	0	0	0.104019376	5.40E-08	1	1	1	1	1	0
Aspen_772229	0	0	0	0	0	0	0.141872791	6.04E-08	0	0	0	0	1	1	1	0	1	1
Aspen_772238	0.64726895	3.22E-07	0	0	0	0	0	0	0	0	0	0	0	1	1	1	1	1
Aspen_772387	0	0	0	0	0	0	0	0	0.097400855	3.58E-08	0	0	1	1	1	1	0	1
Aspen_772389	0.093530368	0.130968712	0	0	0	0	0	0	0	0	0	0	0.237569428	1	1	1	1	1
Aspen_772433	0	0	0	0	0	0	0	0	0.058337261	2.14E-08	0	0	1	1	1	1	0	1
Aspen_772466	0	0	0	0	0	0	0	0	0	0	0	0	1	1	1	1	1	1
Aspen_772506	0	0	0	0	0	0	0	0	0.127980192	0.128624932	0	0	1	1	1	1	0.159871187	1
Aspen_772534	0	0	0	0	0	0	0	0	0	0	0	0	1	1	1	1	1	1
Aspen_772545	0	0	0	0	0	0	0	0	0	0	0.281740922	1.47E-07	1	1	1	1	1	0
Aspen_772603	0	0	0	0	0	0	0.260388476	1.10E-07	0	0	0	0	1	1	1	0	1	1
Aspen_772656	0	0	0	0	0	0	0.146748144	6.21E-08	0	0	0	0	1	1	1	0	1	1
Aspen_772702	0	0	0	0	0	0	0	0	0	0	0	0	1	1	1	1	1	1
Aspen_772830	0	0	0	0	0.063994575	0.098245791	0	0	0	0	0	0	1	1	0.257403133	1	1	1
Aspen_772990	0	0	0	0	0	0	0	0	0.211320896	7.75E-08	0	0	1	1	1	1	0	1
Aspen_773214	0	0	0	0	0	0	0	0	0	0	0	0	1	1	1	1	1	1
Aspen_773289	0	0	0	0	0	0	0	0	0.112596385	4.12E-08	0	0	1	1	1	1	0	1
Aspen_773518	0	0	0	0	0	0	0	0	0.285877835	1.04E-07	0	0	1	1	1	1	0	1
Aspen_773540	0.511794053	2.54E-07	0	0	0	0	0	0	0	0	0	0	0	1	1	1	1	1
Aspen_774196	0	0	0	0	0	0	0	0	0.384287652	0.256823254	0	0	1	1	1	1	0.067286217	1
Aspen_774256	0	0	0	0	0	0	0	0	0	0	0.572106567	2.98E-07	1	1	1	1	1	0
Aspen_774469	0	0	0	0	0	0	0.067249937	2.85E-08	0	0	0	0	1	1	1	0	1	1
Aspen_774590	0	0	0	0	0	0	0.605726383	2.58E-07	0	0	0	0	1	1	1	0	1	1
Aspen_774866	0.550178607	2.72E-07	0	0	0	0	0	0	0	0	0	0	0	1	1	1	1	1
Aspen_774914	0	0	0	0	0	0	0	0	0	0	0.301432492	1.56E-07	1	1	1	1	1	0
Aspen_774938	0.314387776	1.56E-07	0	0	0	0	0	0	0	0	0	0	0	1	1	1	1	1
Aspen_775026	0	0	0	0	0	0	0.28660208	1.21E-07	0	0	0	0	1	1	1	0	1	1
Aspen_775688	0	0	0	0	0	0	0	0	0.112622579	0.161282891	0	0	1	1	1	1	0.242497251	1
Aspen_775721	0	0	0	0	0.124736965	0.20546492	0	0	0	0	0	0	1	1	0.271893548	1	1	1
Aspen_775726	0	0	0	0	0	0	0	0	0	0	0	0	1	1	1	1	1	1
Aspen_775729	0	0	0	0	0	0	0.35586425	1.51E-07	0	0	0	0	1	1	1	0	1	1
Aspen_775730	0.550178607	2.72E-07	0	0	0	0	0	0	0	0	0	0	0	1	1	1	1	1
Aspen_775848	0	0	0	0	0	0	0	0	0	0	0	0	1	1	1	1	1	1
Aspen_775922	0	0	0	0	0	0	0	0	0.326112494	1.19E-07	0	0	1	1	1	1	0	1
Aspen_776045	0	0	0	0	0	0	0	0	0	0	0	0	1	1	1	1	1	1
Aspen_776137	0	0	0	0	0	0	0	0	0.057474134	2.09E-08	0	0	1	1	1	1	0	1
Aspen_776142	0	0	0	0	0	0	0.237242833	1.01E-07	0	0	0	0	1	1	1	0	1	1
Aspen_776490	0	0	0	0	0	0	0	0	0	0	0.233610181	1.22E-07	1	1	1	1	1	0
Aspen_776544	0.53243091	2.64E-07	0	0	0	0	0	0	0	0	0	0	0	1	1	1	1	1
Aspen_776625	0	0	0	0	0.112599366	0.10656862	0	0	0	0	0	0	1	1	0.145349314	1	1	1
Aspen_776652	0	0	0	0	0.385849633	1.73E-07	0	0	0	0	0	0	1	1	0	1	1	1
Aspen_776723	0	0	0	0	0.102893236	4.58E-08	0	0	0	0	0	0	1	1	0	1	1	1
Aspen_776802	0	0	0	0	0	0	0	0	0	0	0	0	1	1	1	1	1	1
Aspen_776859	0	0	0	0	0	0	0	0	0	0	0.316759568	1.65E-07	1	1	1	1	1	0
Aspen_776949	0	0	0	0	0	0	0.125230821	5.31E-08	0	0	0	0	1	1	1	0	1	1
Aspen_777050	0	0	0	0	0	0	0	0	0.086834688	3.19E-08	0	0	1	1	1	1	0	1
Aspen_777161	0	0	0	0	0	0	0	0	0	0	0.106793226	5.54E-08	1	1	1	1	1	0
Aspen_777199	0.095961385	4.75E-08	0	0	0	0	0	0	0	0	0	0	0	1	1	1	1	1
Aspen_777814	0	0	0	0	0.310506214	1.39E-07	0	0	0	0	0	0	1	1	0	1	1	1
Aspen_777876	0	0	0	0	0	0	0.257251265	1.09E-07	0	0	0	0	1	1	1	0	1	1
Aspen_777902	0	0	0	0	0	0	0	0	0	0	0	0	1	1	1	1	1	1
Aspen_778124	0	0	0	0	0	0	0	0	0	0	0	0	1	1	1	1	1	1
Aspen_778323	0	0	0	0	0	0	0	0	0	0	0.371300951	1.93E-07	1	1	1	1	1	0
Aspen_778721	0	0	0	0	0	0	0	0	0.175525257	0.177779071	0	0	1	1	1	1	0.16174231	1
Aspen_778828	0	0	0	0	0	0	0	0	0.230498359	8.46E-08	0	0	1	1	1	1	0	1
Aspen_778877	0	0	0	0	0	0	0	0	0	0	0	0	1	1	1	1	1	1
Aspen_779011	0	0	0	0	0.107531865	4.80E-08	0	0	0	0	0	0	1	1	0	1	1	1
Aspen_779124	0.431512633	2.14E-07	0	0	0	0	0	0	0	0	0	0	0	1	1	1	1	1
Aspen_779223	0	0	0	0	0	0	0.158161889	6.72E-08	0	0	0	0	1	1	1	0	1	1
Aspen_779315	0	0	0	0	0.502960544	2.24E-07	0	0	0	0	0	0	1	1	0	1	1	1
Aspen_779639	0	0	0	0	0	0	0	0	0	0	0.359400279	1.87E-07	1	1	1	1	1	0
Aspen_779665	0	0	0	0	0	0	0	0	0	0	0	0	1	1	1	1	1	1
Aspen_779681	0.392984719	1.95E-07	0	0	0	0	0	0	0	0	0	0	0	1	1	1	1	1
Aspen_779789	0	0	0	0	0	0	0.025993563	0.064749055	0	0	0	0	1	1	1	0.344044106	1	1
Aspen_779834	0	0	0.602601082	4.59E-07	0	0	0	0	0	0	0	0	1	0	1	1	1	1
Aspen_779909	0	0	0	0	0	0	0	0	0.173064533	0.151073147	0	0	1	1	1	1	0.125987014	1
Aspen_780035	0	0	0	0	0	0	0	0	0	0	0.053680634	0.088711431	1	1	1	1	1	0.272551234
Aspen_780146	0	0	0	0	0	0	0	0	0	0	0	0	1	1	1	1	1	1
Aspen_780683	0	0	0	0	0	0	0.135138323	5.70E-08	0	0	0	0	1	1	1	0	1	1
Aspen_780726	0	0	0	0	0	0	0	0	0	0	0	0	1	1	1	1	1	1
Aspen_781267	0	0	0	0	0	0	0	0	0.120068688	0.133409654	0	0	1	1	1	1	0.184060125	1
Aspen_781269	0	0	0	0	0	0	0	0	0.361901952	0.256823237	0	0	1	1	1	1	0.079395704	1
Aspen_781359	0	0	0	0	0.276560336	0.234109161	0	0	0	0	0	0	1	1	0.118735691	1	1	1
Aspen_781363	0	0	0	0	0.159016824	0.172623083	0	0	0	0	0	0	1	1	0.178478391	1	1	1
Aspen_781377	0	0	0	0	0	0	0	0	0	0	0	0	1	1	1	1	1	1
Aspen_781519	0.562682666	2.79E-07	0	0	0	0	0	0	0	0	0	0	0	1	1	1	1	1
Aspen_781668	0	0	0	0	0	0	0	0	0.078898184	2.92E-08	0	0	1	1	1	1	0	1
Aspen_781884	0	0	0	0	0	0	0.381283125	1.62E-07	0	0	0	0	1	1	1	0	1	1
Aspen_782147	0	0	0	0	0	0	0	0	0	0	0.459561013	2.40E-07	1	1	1	1	1	0
Aspen_782311	0	0	0	0	0	0	0	0	0	0	0.126040867	0.198209269	1	1	1	1	1	0.262421471
Aspen_782686	0	0	0	0	0.472752704	2.11E-07	0	0	0	0	0	0	1	1	0	1	1	1
Aspen_782737	0.415229138	2.06E-07	0	0	0	0	0	0	0	0	0	0	0	1	1	1	1	1
Aspen_782764	0	0	0	0	0	0	0	0	0.087699575	3.22E-08	0	0	1	1	1	1	0	1
Aspen_782839	0	0	0	0	0	0	0	0	0	0	0	0	1	1	1	1	1	1
Aspen_782921	0	0	0	0	0.05165986	0.06631926	0	0	0	0	0	0	1	1	0.218002487	1	1	1
Aspen_782922	0	0	0	0	0.040784109	0.062612605	0	0	0	0	0	0	1	1	0.257403133	1	1	1
Aspen_782946	0	0	0	0	0	0	0.211404505	8.97E-08	0	0	0	0	1	1	1	0	1	1
Aspen_783006	0	0	0	0	0.346536649	0.228004375	0	0	0	0	0	0	1	1	0.064272025	1	1	1
Aspen_783030	0.285807069	1.42E-07	0	0	0	0	0	0	0	0	0	0	0	1	1	1	1	1
Aspen_783231	0.077672279	0.113796241	0	0	0	0	0	0	0	0	0	0	0.247443801	1	1	1	1	1
Aspen_783344	0	0	0	0	0	0	0.42280901	1.79E-07	0	0	0	0	1	1	1	0	1	1
Aspen_783417	0	0	0	0	0.118454966	5.28E-08	0	0	0	0	0	0	1	1	0	1	1	1
Aspen_783664	0.232469834	1.15E-07	0	0	0	0	0	0	0	0	0	0	0	1	1	1	1	1
Aspen_783899	0	0	0	0	0	0	0	0	0.255960388	9.43E-08	0	0	1	1	1	1	0	1
Aspen_783901	0	0	0	0	0	0	0.197702361	8.42E-08	0	0	0	0	1	1	1	0	1	1
Aspen_783906	0	0	0	0	0	0	0.647025909	2.75E-07	0	0	0	0	1	1	1	0	1	1
Aspen_783939	0	0	0	0	0	0	0	0	0	0	0.448531548	2.33E-07	1	1	1	1	1	0
Aspen_784144	0	0	0	0	0	0	0.323512954	1.37E-07	0	0	0	0	1	1	1	0	1	1
Aspen_784555	0	0	0	0	0	0	0	0	0	0	0	0	1	1	1	1	1	1
Aspen_784576	0	0	2.765282319	1.011649348	0	0	0	0	0	0	0	0	1	0.003133832	1	1	1	1
Aspen_784664	0	0	1.354159735	1.03E-06	0	0	0	0	0	0	0	0	1	0	1	1	1	1
Aspen_784802	0	0	0	0	0	0	0.073754249	3.13E-08	0	0	0	0	1	1	1	0	1	1
Aspen_784859	0	0	0	0	0	0	0	0	0	0	0.119141204	0.166831055	1	1	1	1	1	0.237569428
Aspen_784873	0.50016237	2.48E-07	0	0	0	0	0	0	0	0	0	0	0	1	1	1	1	1
Aspen_785103	0	0	0	0	0	0	0	0	0	0	0	0	1	1	1	1	1	1
Aspen_785682	0	0	0	0	0	0	0	0	0	0	0.256011158	1.33E-07	1	1	1	1	1	0
Aspen_785774	0	0	0	0	0	0	0	0	0.130252032	4.73E-08	0	0	1	1	1	1	0	1
Aspen_785864	0	0	0	0	0	0	0	0	0	0	0.049434923	0.05960056	1	1	1	1	1	0.203428524
Aspen_785880	0	0	0	0	0	0	0	0	0.209643746	7.71E-08	0	0	1	1	1	1	0	1
Aspen_785958	0	0	0	0	0.118722964	5.27E-08	0	0	0	0	0	0	1	1	0	1	1	1
Aspen_786038	1.245687413	6.16E-07	0	0	0	0	0	0	0	0	0	0	0	1	1	1	1	1
Aspen_786182	0	0	0	0	0	0	0	0	0	0	0	0	1	1	1	1	1	1
Aspen_786183	0	0	0	0	0.460311843	2.05E-07	0	0	0	0	0	0	1	1	0	1	1	1
Aspen_786198	0	0	0	0	0	0	0	0	0	0	0.083432208	4.33E-08	1	1	1	1	1	0
Aspen_786330	0	0	0	0	0	0	0	0	0	0	0.12859276	6.67E-08	1	1	1	1	1	0
Aspen_786390	0	0	0.173401524	0.185065012	0	0	0	0	0	0	0	0	1	0.174385383	1	1	1	1
Aspen_786516	0	0	0	0	0	0	0	0	0	0	0	0	1	1	1	1	1	1
Aspen_786594	0	0	0	0	0	0	0	0	0.080780157	0.162374225	0	0	1	1	1	1	0.309420466	1
Aspen_786602	0	0	0	0	0.20823631	9.31E-08	0	0	0	0	0	0	1	1	0	1	1	1
Aspen_786703	0	0	0.070376796	0.239861649	0	0	0	0	0	0	0	0	1	0.384606001	1	1	1	1
Aspen_787000	0	0	0	0	0	0	0.111207578	4.69E-08	0	0	0	0	1	1	1	0	1	1
Aspen_787052	0.125296145	0.212446361	0	0	0	0	0	0	0	0	0	0	0.277669818	1	1	1	1	1
Aspen_787209	0	0	0	0	0	0	0.088630344	0.167726157	0	0	0	0	1	1	1	0.298602921	1	1
Aspen_787210	0	0	0	0	0	0	0.086855001	0.15533825	0	0	0	0	1	1	1	0.288034908	1	1
Aspen_787212	0	0	0	0	0	0	0.054284384	0.129873682	0	0	0	0	1	1	1	0.337981481	1	1
Aspen_787240	0	0	0	0	0	0	0	0	0.110894677	4.08E-08	0	0	1	1	1	1	0	1
Aspen_787348	0	0	0	0	0	0	0	0	0	0	0	0	1	1	1	1	1	1
Aspen_787382	0	0	0	0	0	0	0	0	0.336070127	1.24E-07	0	0	1	1	1	1	0	1
Aspen_787445	0	0	0	0	0	0	0	0	0.26844626	9.86E-08	0	0	1	1	1	1	0	1
Aspen_787567	0	0	0	0	0	0	0	0	0	0	0	0	1	1	1	1	1	1
Aspen_787633	0	0	0	0	0	0	0	0	0	0	0.177696914	0.151975275	1	1	1	1	1	0.121151694
Aspen_787646	0	0	0	0	0	0	0	0	0	0	0.128677094	0.151975296	1	1	1	1	1	0.198581894
Aspen_787679	0	0	0	0	0.055755269	0.078072992	0	0	0	0	0	0	1	1	0.237569428	1	1	1
Aspen_787904	0.04682371	0.094119199	0	0	0	0	0	0	0	0	0	0	0.309420466	1	1	1	1	1
Aspen_787917	0	0	0	0	0	0	0	0	0	0	0.240946686	0.232660312	1	1	1	1	1	0.150190719
Aspen_787955	0	0	0	0	0	0	0	0	0.030281876	0.029240455	0	0	1	1	1	1	0.150190719	1
Aspen_788042	0	0	0	0	0	0	0	0	0.169327641	6.24E-08	0	0	1	1	1	1	0	1
Aspen_788425	0	0	0	0	0	0	0.220122216	9.32E-08	0	0	0	0	1	1	1	0	1	1
Aspen_788513	0	0	0	0	0	0	0	0	0	0	0.128298498	6.67E-08	1	1	1	1	1	0
Aspen_788599	0	0	0	0	0	0	0	0	0	0	0	0	1	1	1	1	1	1
Aspen_788614	0	0	0	0	0	0	0.054678246	2.32E-08	0	0	0	0	1	1	1	0	1	1
Aspen_788691	0	0	0	0	0.323923149	1.45E-07	0	0	0	0	0	0	1	1	0	1	1	1
Aspen_788693	0	0	0	0	0	0	0	0	0	0	0	0	1	1	1	1	1	1
Aspen_788721	0	0	0	0	0	0	0	0	0	0	0	0	1	1	1	1	1	1
Aspen_788764	0	0	0	0	0	0	0.124138692	5.24E-08	0	0	0	0	1	1	1	0	1	1
Aspen_788894	0	0	0	0	0	0	0	0	0	0	0	0	1	1	1	1	1	1
Aspen_788972	0.536759617	2.68E-07	0	0	0	0	0	0	0	0	0	0	0	1	1	1	1	1
Aspen_789073	0	0	0	0	0	0	0	0	0.122802704	0.125914975	0	0	1	1	1	1	0.164710009	1
Aspen_789186	0	0	0.069866753	0.238123296	0	0	0	0	0	0	0	0	1	0.384606001	1	1	1	1
Aspen_789190	0	0	0	0	0	0	0	0	0.098270506	3.61E-08	0	0	1	1	1	1	0	1
Aspen_789224	0	0	0	0	0	0	0	0	0	0	0	0	1	1	1	1	1	1
Aspen_789260	0	0	0	0	0	0	0	0	0.257457232	9.46E-08	0	0	1	1	1	1	0	1
Aspen_789274	0	0	0.143192339	0.389720183	0	0	0	0	0	0	0	0	1	0.356651587	1	1	1	1
Aspen_789304	0	0	0	0	0.485884723	2.16E-07	0	0	0	0	0	0	1	1	0	1	1	1
Aspen_789326	0	0	0	0	0.540985053	2.41E-07	0	0	0	0	0	0	1	1	0	1	1	1
Aspen_789358	0	0	0.24152348	1.84E-07	0	0	0	0	0	0	0	0	1	0	1	1	1	1
Aspen_789434	0	0	0	0	0	0	0	0	0	0	0	0	1	1	1	1	1	1
Aspen_789463	0	0	0	0	0	0	0.156998934	6.63E-08	0	0	0	0	1	1	1	0	1	1
Aspen_789507	0	0	0	0	0	0	0.338918333	1.43E-07	0	0	0	0	1	1	1	0	1	1
Aspen_789564	0.107694525	0.198042077	0	0	0	0	0	0	0	0	0	0	0.293290869	1	1	1	1	1
Aspen_789602	0	0	0	0	0	0	0	0	0.642703455	2.36E-07	0	0	1	1	1	1	0	1
Aspen_789631	0.140182503	0.210193805	0	0	0	0	0	0	0	0	0	0	0.25241154	1	1	1	1	1
Aspen_789884	0.149226544	0.213702162	0	0	0	0	0	0	0	0	0	0	0.242497251	1	1	1	1	1
Aspen_790204	0	0	0	0	0	0	0	0	0.089119811	3.27E-08	0	0	1	1	1	1	0	1
Aspen_790205	0.162792548	0.218150222	0	0	0	0	0	0	0	0	0	0	0.22776105	1	1	1	1	1
Aspen_790212	0	0	0	0	0	0	0	0	0	0	0	0	1	1	1	1	1	1
Aspen_790312	0	0	0	0	0	0	0	0	0	0	0.141706381	0.154308473	1	1	1	1	1	0.179222586
Aspen_790394	0	0	0	0	0.383033212	1.71E-07	0	0	0	0	0	0	1	1	0	1	1	1
Aspen_790395	0	0	0	0	0	0	0	0	0	0	0.084483677	0.095790598	1	1	1	1	1	0.188898652
Aspen_790438	0.087639073	0.097376748	0	0	0	0	0	0	0	0	0	0	0.184060125	1	1	1	1	1
Aspen_790493	0	0	0	0	0	0	0	0	0	0	0	0	1	1	1	1	1	1
Aspen_790516	0	0	0	0	0	0	0	0	0	0	0	0	1	1	1	1	1	1
Aspen_790647	0	0	0	0	0	0	0.270276645	1.15E-07	0	0	0	0	1	1	1	0	1	1
Aspen_790711	0	0	0	0	0.181247775	0.248243419	0	0	0	0	0	0	1	1	0.232658061	1	1	1
Aspen_790747	0	0	0	0	0	0	0.07355663	0.098569593	0	0	0	0	1	1	1	0.22776105	1	1
Aspen_790758	0	0	0	0	0.377521943	1.69E-07	0	0	0	0	0	0	1	1	0	1	1	1
Aspen_790759	0	0	0	0	0	0	0.080297569	0.151957017	0	0	0	0	1	1	1	0.298602921	1	1
Aspen_790876	0	0	0	0	0	0	0.151710542	0.140727897	0	0	0	0	1	1	1	0.140507573	1	1
Aspen_791008	0	0	0	0	0	0	0	0	0.154416696	0.195098401	0	0	1	1	1	1	0.214331652	1
Aspen_791033	0	0	0	0	0	0	0	0	0.237973982	8.70E-08	0	0	1	1	1	1	0	1
Aspen_791080	0	0	0	0	0	0	0.584982329	2.48E-07	0	0	0	0	1	1	1	0	1	1
Aspen_791293	0	0	0	0	0	0	0	0	0	0	0.088900275	0.154755515	1	1	1	1	1	0.282829544
Aspen_791428	0	0	0.072797459	0.232647326	0	0	0	0	0	0	0	0	1	0.377174872	1	1	1	1
Aspen_791554	0	0	0	0	0	0	0	0	0	0	0.590314939	0.202529833	1	1	1	1	1	0.001780118
Aspen_791576	0	0	0	0	0.535575171	0.380558407	0	0	0	0	0	0	1	1	0.079663257	1	1	1
Aspen_792250	0.149835866	0.219521799	0	0	0	0	0	0	0	0	0	0	0.247443801	1	1	1	1	1
Aspen_792266	0	0	0	0	0.127213441	0.186378095	0	0	0	0	0	0	1	1	0.247443801	1	1	1
Aspen_792281	0	0	0	0	0	0	0	0	0.092897184	0.170830888	0	0	1	1	1	1	0.293290869	1
Aspen_792417	0.123712866	6.13E-08	0	0	0	0	0	0	0	0	0	0	0	1	1	1	1	1
Aspen_792759	0	0	0	0	0	0	0.128625632	5.45E-08	0	0	0	0	1	1	1	0	1	1
Aspen_792763	0	0	0	0	0	0	0	0	0	0	0	0	1	1	1	1	1	1
Aspen_792869	0	0	0	0	0.192218132	8.57E-08	0	0	0	0	0	0	1	1	0	1	1	1
Aspen_792885	0.489047651	2.43E-07	0	0	0	0	0	0	0	0	0	0	0	1	1	1	1	1
Aspen_792889	0	0	0	0	0	0	0	0	0.149567339	0.125309816	0	0	1	1	1	1	0.116321074	1
Aspen_792951	0.290494294	0.329372764	0	0	0	0	0	0	0	0	0	0	0.188898652	1	1	1	1	1
Aspen_793044	0	0	0	0	0	0	0	0	0	0	0.214921365	0.23403454	1	1	1	1	1	0.179222586
Aspen_793150	0	0	0	0	0	0	0	0	0.04931873	1.81E-08	0	0	1	1	1	1	0	1
Aspen_793178	0	0	0	0	0	0	0	0	0	0	0	0	1	1	1	1	1	1
Aspen_793265	0	0	0	0	0	0	0	0	0	0	0	0	1	1	1	1	1	1
Aspen_793376	0	0	0	0	0	0	0	0	0	0	0	0	1	1	1	1	1	1
Aspen_793422	0	0	0	0	0	0	0	0	0	0	0	0	1	1	1	1	1	1
Aspen_793504	0.464939668	2.31E-07	0	0	0	0	0	0	0	0	0	0	0	1	1	1	1	1
Aspen_793532	0	0	0	0	0	0	0	0	0	0	0.232818285	0.238718752	1	1	1	1	1	0.164710009
Aspen_793632	0	0	0	0	0.074301666	0.108858018	0	0	0	0	0	0	1	1	0.247443801	1	1	1
Aspen_793643	0.317410735	1.57E-07	0	0	0	0	0	0	0	0	0	0	0	1	1	1	1	1
Aspen_793806	0	0	0.607154743	4.63E-07	0	0	0	0	0	0	0	0	1	0	1	1	1	1
Aspen_793848	0	0	0	0	0.195908717	0.174529357	0	0	0	0	0	0	1	1	0.130825545	1	1	1
Aspen_794159	0	0	0	0	0.17019098	0.178032789	0	0	0	0	0	0	1	1	0.169547988	1	1	1
Aspen_794239	0	0	0	0	0	0	0	0	0	0	0	0	1	1	1	1	1	1
Aspen_794493	0	0	0	0	0	0	0.062048124	0.137792521	0	0	0	0	1	1	1	0.326246672	1	1
Aspen_794653	0	0	0	0	0	0	0.35586425	1.51E-07	0	0	0	0	1	1	1	0	1	1
Aspen_794700	0	0	0	0	0	0	0	0	0	0	0	0	1	1	1	1	1	1
Aspen_794805	0	0	0	0	0	0	0	0	0.118918612	0.126917421	0	0	1	1	1	1	0.174385383	1
Aspen_794862	0	0	0	0	0	0	0	0	0	0	0	0	1	1	1	1	1	1
Aspen_794916	0	0	1.273100877	9.69E-07	0	0	0	0	0	0	0	0	1	0	1	1	1	1
Aspen_795057	0	0	0	0	0	0	0	0	0	0	0	0	1	1	1	1	1	1
Aspen_795439	0	0	0	0	0	0	0	0	0.14792463	0.213444785	0	0	1	1	1	1	0.244143906	1
Aspen_795565	0	0	0	0	0	0	0	0	0	0	0	0	1	1	1	1	1	1
Aspen_795588	0	0	0	0	0	0	0	0	0.168678876	6.17E-08	0	0	1	1	1	1	0	1
Aspen_795680	0	0	0.049985328	0.159743939	0	0	0	0	0	0	0	0	1	0.377174872	1	1	1	1
Aspen_795810	0	0	0	0	0	0	0.145771972	0.140758743	0	0	0	0	1	1	1	0.150190719	1	1
Aspen_795851	0	0	0	0	0	0	0	0	0	0	0.165787869	0.150716244	1	1	1	1	1	0.135666061
Aspen_795908	0	0	0	0	0	0	0.311327169	1.32E-07	0	0	0	0	1	1	1	0	1	1
Aspen_795928	0	0	0	0	0	0	0	0	0	0	0.04655337	0.085608123	1	1	1	1	1	0.293290869
Aspen_796030	0	0	0	0	0	0	0	0	0	0	0	0	1	1	1	1	1	1
Aspen_796155	0	0	0.763860555	0.436186949	0	0	0	0	0	0	0	0	1	0.039953765	1	1	1	1
Aspen_796449	0.574099416	2.85E-07	0	0	0	0	0	0	0	0	0	0	0	1	1	1	1	1
Aspen_796466	0	0	0	0	0	0	0	0	0	0	0.176865753	9.20E-08	1	1	1	1	1	0
Aspen_796605	0	0	0	0	0	0	0.171500843	7.26E-08	0	0	0	0	1	1	1	0	1	1
Aspen_796615	0	0	0	0	0	0	0	0	0.568066925	2.09E-07	0	0	1	1	1	1	0	1
Aspen_796688	0	0	0	0	0	0	0	0	0	0	0.143760112	7.46E-08	1	1	1	1	1	0
Aspen_796987	0	0	0.626232504	0.592691914	0	0	0	0	0	0	0	0	1	0.145349314	1	1	1	1
Aspen_797338	0	0	0	0	0	0	0	0	0	0	0	0	1	1	1	1	1	1
Aspen_797714	0	0	0.51504366	3.91E-07	0	0	0	0	0	0	0	0	1	0	1	1	1	1
Aspen_797721	0.32846484	1.63E-07	0	0	0	0	0	0	0	0	0	0	0	1	1	1	1	1
Aspen_799115	0	0	0	0	0	0	0	0	0.09367061	3.43E-08	0	0	1	1	1	1	0	1
Aspen_799347	0	0	0	0	0.722140598	3.22E-07	0	0	0	0	0	0	1	1	0	1	1	1
Aspen_799394	0	0	0	0	0	0	0	0	0	0	0	0	1	1	1	1	1	1
Aspen_799460	0	0	0	0	0	0	0	0	0.323714608	1.18E-07	0	0	1	1	1	1	0	1
Aspen_800325	0.086756154	4.30E-08	0	0	0	0	0	0	0	0	0	0	0	1	1	1	1	1
Aspen_801922	0	0	0.322246568	2.45E-07	0	0	0	0	0	0	0	0	1	0	1	1	1	1
Aspen_802016	0	0	0.182330131	1.39E-07	0	0	0	0	0	0	0	0	1	0	1	1	1	1
Aspen_802588	0	0	0	0	0	0	0	0	0	0	0	0	1	1	1	1	1	1
Aspen_802880	0	0	0	0	0.133866199	5.97E-08	0	0	0	0	0	0	1	1	0	1	1	1
Aspen_803915	0	0	0	0	0.215948766	9.63E-08	0	0	0	0	0	0	1	1	0	1	1	1
Aspen_804184	0.032842298	0.041280843	0	0	0	0	0	0	0	0	0	0	0.213137498	1	1	1	1	1
Aspen_804360	0	0	0	0	0	0	0.276101573	1.17E-07	0	0	0	0	1	1	1	0	1	1
Aspen_804823	0	0	0	0	0	0	0.103398814	4.39E-08	0	0	0	0	1	1	1	0	1	1
Aspen_805093	0	0	0	0	0	0	0	0	0	0	0	0	1	1	1	1	1	1
Aspen_805284	0.202519733	1.01E-07	0	0	0	0	0	0	0	0	0	0	0	1	1	1	1	1
Aspen_806076	0	0	0	0	0	0	0	0	0.037564152	1.39E-08	0	0	1	1	1	1	0	1
Aspen_806873	0	0	0	0	0	0	0	0	0	0	0.243238367	1.27E-07	1	1	1	1	1	0
Aspen_806969	0	0	0	0	0.078321717	3.50E-08	0	0	0	0	0	0	1	1	0	1	1	1
Aspen_807932	0	0	0	0	0	0	0	0	0.066503303	2.44E-08	0	0	1	1	1	1	0	1
Aspen_809489	0.180880638	9.01E-08	0	0	0	0	0	0	0	0	0	0	0	1	1	1	1	1
Aspen_809944	0	0	0	0	0	0	0	0	0.153934219	5.67E-08	0	0	1	1	1	1	0	1
Aspen_810753	0	0	0.05049117	0.092849438	0	0	0	0	0	0	0	0	1	0.293290869	1	1	1	1
Aspen_811569	0	0	0	0	0	0	0	0	0.115855754	4.23E-08	0	0	1	1	1	1	0	1
Aspen_813446	0	0	0	0	0	0	0	0	0	0	0	0	1	1	1	1	1	1
Aspen_817545	0	0	0	0	0.179301424	8.02E-08	0	0	0	0	0	0	1	1	0	1	1	1
Aspen_817830	0	0	0	0	0	0	0	0	0	0	0.241665705	1.26E-07	1	1	1	1	1	0
Aspen_818336	0	0	0	0	0	0	0	0	0	0	0	0	1	1	1	1	1	1
Aspen_818720	0	0	0	0	0	0	0	0	0	0	0.100477497	5.23E-08	1	1	1	1	1	0
Aspen_818807	0	0	0	0	0	0	0	0	0.036492716	0.035237699	0	0	1	1	1	1	0.150190719	1
Aspen_821124	0.215053527	1.07E-07	0	0	0	0	0	0	0	0	0	0	0	1	1	1	1	1
Aspen_821711	0	0	0	0	0	0	0.057477575	0.063863972	0	0	0	0	1	1	1	0.184060125	1	1
Aspen_823399	0.205035506	1.01E-07	0	0	0	0	0	0	0	0	0	0	0	1	1	1	1	1
Aspen_824107	0	0	0	0	0	0	0	0	0	0	0.304708932	1.58E-07	1	1	1	1	1	0
Aspen_824727	0	0	0	0	0	0	0.093036405	3.95E-08	0	0	0	0	1	1	1	0	1	1
Aspen_824792	0	0	0	0	0	0	0	0	0	0	0	0	1	1	1	1	1	1
Aspen_825450	0	0	0	0	0	0	0	0	0	0	0.102062701	5.31E-08	1	1	1	1	1	0
Aspen_828630	0	0	0	0	0	0	0	0	0	0	0.154879678	8.04E-08	1	1	1	1	1	0
Aspen_828797	0	0	0	0	0	0	0	0	0	0	0	0	1	1	1	1	1	1
Aspen_829213	0	0	0	0	0	0	0	0	0.202259663	7.39E-08	0	0	1	1	1	1	0	1
Aspen_837213	0	0	0	0	0.070531653	3.15E-08	0	0	0	0	0	0	1	1	0	1	1	1
Aspen_753015	0	0	0.523109003	0.378625983	0	0	0	0	0.014987296	0.051080436	0	0	1	0.083547543	1	1	0.384606001	1
Aspen_565048	0	0	0.745718855	0.278053521	0	0	0	0	0.022012594	0.050691283	0	0	1	0.003659987	1	1	0.332054137	1
Aspen_293200	0	0	2.723226211	2.07E-06	0	0	0	0	0	0	0.097450365	5.07E-08	1	0	1	1	1	0
Aspen_289573	0.549873122	2.73E-07	11.04155231	8.42E-06	0.437053443	1.95E-07	0.49793332	2.12E-07	0.366672848	1.35E-07	0.186784376	9.71E-08	0	0	0	0	0	0
Aspen_278254	0	0	8.927423437	6.79E-06	0	0	0.395404722	1.68E-07	0	0	0	0	1	0	1	0	1	1
Aspen_280655	0	0	16.34172426	1.24E-05	0	0	0.723791695	3.07E-07	0	0	0	0	1	0	1	0	1	1
Aspen_289636	0	0	11.78022528	0.731010102	0.467141396	2.09E-07	0	0	0.391915608	1.44E-07	0	0	1	1.00E-58	0	1	0	1
Aspen_289739	0	0	4.942151543	0.210196877	0	0	0.218619676	9.28E-08	0	0	0.143514787	7.46E-08	1	1.54E-122	1	0	1	0
Aspen_284996	1.019198792	5.06E-07	17.67492024	1.34E-05	0.13501428	6.04E-08	0.439489297	1.86E-07	0.679634099	2.49E-07	0.144253285	7.48E-08	0	0	0	0	0	0
Aspen_284845	0	0	9.03901623	6.88E-06	0.491958282	2.20E-07	0	0	0	0	0	0	1	0	0	1	1	1
Aspen_246627	0.004341612	0.019019986	0	0	0.00276066	0.013592552	0	0	0	0	0.082588009	0.068950913	0.409719816	1	0.419528061	1	1	0.115501382
Aspen_582241	1.874299743	0.728640623	0	0	0	0	0	0	0	0	0.109122612	0.17160397	0.005050916	1	1	1	1	0.262421471
Aspen_755875	2.606109192	1.30E-06	3.171584642	2.41E-06	2.589254117	1.16E-06	2.949927334	1.25E-06	2.896393859	1.07E-06	3.135294541	1.63E-06	0	0	0	0	0	0
Aspen_231721	7.388680212	3.66E-06	10.00709378	7.62E-06	7.388254347	3.31E-06	7.399920863	3.15E-06	7.46997752	2.75E-06	7.286613602	3.80E-06	0	0	0	0	0	0
Aspen_285002	0	0	18.93889115	1.44E-05	0	0	0.610053	2.59E-07	1.257862476	4.63E-07	0	0	1	0	1	0	0	1
Aspen_787837	0.171223812	0.048508187	0	0	0.003678191	0.021020448	0	0	0	0	0.011789672	0.03767763	0.000207943	1	0.43054705	1	1	0.377174872
Aspen_290026	1.413330217	0.347411293	0	0	0	0	0	0	0.050000036	0.047322068	0.093711052	0.077466918	2.37E-05	1	1	1	0.145349314	0.113198695
Aspen_567572	0	0	3.347783789	2.55E-06	0.242942362	1.08E-07	0	0	0	0	0	0	1	0	0	1	1	1
Aspen_296980	0.210036372	1.04E-07	3.834153226	2.92E-06	0.166942365	7.48E-08	0.271709714	1.15E-07	0.140058918	5.14E-08	0	0	0	0	0	0	0	1
Aspen_289753	0	0	6.387997336	4.86E-06	0	0	0	0	0.466698092	1.72E-07	0	0	1	0	1	1	0	1
Aspen_256514	0.466582564	2.31E-07	0.100078626	0.106810204	0.092712986	4.14E-08	0.111663412	0.037883832	0.077783015	2.86E-08	0.099057321	5.14E-08	0	0.174385383	0	0.001601662	0	0
Aspen_581720	9.162704223	0.769836654	24.67407146	1.593311586	8.991756406	1.022322822	9.66027171	0.76337948	9.227441141	0.868525925	10.07680673	0.935711734	5.77E-33	2.16E-54	7.13E-19	5.27E-37	1.15E-26	2.41E-27
Aspen_762028	0	0	1.886141344	0.677961677	0.128565088	0.131823398	0	0	0.094654156	0.109528033	0	0	1	0.002700614	0.164710009	1	0.193738942	1
Aspen_786525	0.230551067	0.261407	4.78254827	3.65E-06	0	0	0.338918333	1.43E-07	0	0	0	0	0.188898652	0	1	0	1	1
Aspen_248853	0.011327919	0.029452386	0	0	0	0	0.005636215	0.016993827	0	0	0.147257661	0.060871234	0.350260214	1	1	0.370072068	1	0.007778055
Aspen_289761	0	0	7.183324156	5.47E-06	0	0	0	0	0	0	0	0	1	0	1	1	1	1
Aspen_596595	0	0	5.520009912	4.20E-06	0	0	0	0	0	0	0	0	1	0	1	1	1	1
Aspen_275223	0	0	0	0	0	0	0.012498645	0.028782267	0	0	0.021537719	0.041984212	1	1	1	0.332054137	1	0.303977175
Aspen_582213	0	0	0.558373464	0.211909716	0	0	0	0	0.036351073	0.033719542	0	0	1	0.004207369	1	1	0.140507573	1
Aspen_767313	0	0	3.110199133	2.37E-06	0	0	0.275507806	1.17E-07	0	0	0	0	1	0	1	0	1	1
Aspen_559824	0	0	8.927423437	6.79E-06	0	0	0.527206296	2.23E-07	0.543520823	1.99E-07	0.692178315	3.59E-07	1	0	1	0	0	0
Aspen_674145	1.39810094	0.660123485	8.454138823	2.371251225	0.839222952	0.50960178	1.521319699	0.651996909	1.417869971	0.528683798	0.952305068	0.49266973	0.017090138	0.000181744	0.049797414	0.009815587	0.003660414	0.02662129
Aspen_275508	0	0	0	0	0.027090629	0.086576682	0.289046139	0.094582467	0	0	0	0	1	1	0.377174872	0.001121472	1	1
Aspen_276450	0	0	3.106191144	2.36E-06	0	0	0	0	0	0	0	0	1	0	1	1	1	1
Aspen_571814	0	0	7.348793683	5.59E-06	0	0	0	0	0	0	0	0	1	0	1	1	1	1
Aspen_585616	0	0	1.019786475	0.394840476	0	0	0	0	0.057696824	0.062827861	0	0	1	0.004900376	1	1	0.179222586	1
Aspen_562855	1.087411835	5.38E-07	3.686500737	2.80E-06	0.864303178	3.87E-07	1.004793176	4.25E-07	1.13947542	4.17E-07	0.923447306	4.79E-07	0	0	0	0	0	0
Aspen_760266	0.023748713	0.104039748	0	0	0.011325656	0.064724843	0.043010936	0.123661772	0.034840079	0.099600197	0	0	0.409719816	1	0.43054705	0.363991029	0.363244662	1
Aspen_594086	1.874156805	0.267342476	0	0	0	0	0.079208508	0.145658448	0.191722589	0.177843388	0	0	1.19E-12	1	1	0.293290869	0.140507573	1
Aspen_218266	4.772633701	2.37E-06	15.2465334	1.16E-05	5.690119891	2.54E-06	4.373271504	1.85E-06	5.039027389	1.85E-06	4.728495239	2.46E-06	0	0	0	0	0	0
Aspen_593758	0	0	2.119638844	0.676191796	0.082566422	0.091740468	0.200080317	0.120464686	0.076967107	0.077354853	0.241124921	0.159711113	1	0.000860235	0.184060125	0.048366333	0.159871187	0.06555276
Aspen_284757	0.131429528	6.52E-08	1.213999256	0.147936387	0	0	0	0	0	0	0	0	0	1.14E-16	1	1	1	1
Aspen_593537	0	0	3.347783789	2.55E-06	0.364413542	1.63E-07	0	0	0	0	0	0	1	0	0	1	1	1
Aspen_794843	0	0	3.680006608	2.80E-06	0.400576718	1.80E-07	0	0	0	0	0	0	1	0	0	1	1	1
Aspen_793758	0.528171463	2.62E-07	4.820808656	3.67E-06	0	0	0	0	0	0	0	0	0	0	1	1	1	1
Aspen_578715	0.888180711	4.41E-07	14.59213382	1.11E-05	1.411898209	6.32E-07	0.574489372	2.43E-07	0	0	1.508514176	7.83E-07	0	0	0	0	1	0
Aspen_594207	2.68624704	0.62756047	0.512210858	0.544652269	0.639545769	0.314009453	0.571162099	0.305890817	0.456761323	0.268745792	0.52562291	0.296752662	9.33E-06	0.173496861	0.020839624	0.030936201	0.044602754	0.038259637
Aspen_284816	0.675987367	3.35E-07	6.095937247	0.760888182	0	0	0	0	0	0	0	0	0	5.66E-16	1	1	1	1
Aspen_219206	0.054181713	0.173154815	0	0	0.593340579	0.22679438	0.04672747	0.127176064	0	0	0.05112443	0.154145957	0.377174872	1	0.004445659	0.356651587	1	0.370072068
Aspen_229357	1.481679168	0.242445455	4.922630668	0.220303081	1.201053298	0.177676901	1.053489366	0.151725041	1.459390984	0.194909807	1.386589468	0.187452369	4.94E-10	6.78E-111	6.91E-12	1.91E-12	3.51E-14	6.96E-14
Aspen_204662	0.299190783	1.48E-07	0	0	0.237804608	1.06E-07	0.193521344	8.22E-08	0.199509909	7.34E-08	0	0	0	1	0	0	0	1
Aspen_570545	5.752904938	2.86E-06	5.50092274	4.19E-06	6.416823485	0.109221337	6.73336506	2.86E-06	5.845667939	2.14E-06	5.350739426	2.78E-06	0	0	0	0	0	0
Aspen_560631	4.221042429	2.09E-06	11.26172514	8.57E-06	3.613070663	1.61E-06	3.780328425	1.60E-06	4.330346229	1.61E-06	4.136049114	2.14E-06	0	0	0	0	0	0
Aspen_655851	0	0	3.558667807	2.71E-06	0.309894981	1.38E-07	0	0	0	0	0	0	1	0	0	1	1	1
Aspen_801095	0	0	2.094354736	0.676191335	0.100914523	0.091740475	0.201573461	0.12622496	0.076967112	0.077354858	0.274451109	0.164842168	1	0.000976522	0.135666061	0.055139741	0.159871187	0.047963096
Aspen_560167	0	0	0.707555087	5.38E-07	0	0	0.083568904	3.54E-08	0.039631285	0.043155735	0	0	1	0	1	0	0.179222586	1
Aspen_284834	0	0	3.046859403	2.32E-06	0	0	0	0	0.370998764	1.36E-07	0	0	1	0	1	1	0	1
Aspen_832139	0.690119507	3.43E-07	0.503917281	3.83E-07	1.206754811	5.41E-07	0.803484439	3.41E-07	1.012425895	3.73E-07	5.743391778	2.98E-06	0	0	0	0	0	0
Aspen_553039	37.8538725	1.438885041	36.58671984	1.548832406	36.0649208	1.34979978	36.81182767	1.064127699	36.99325805	1.143751158	35.25251029	1.142615455	7.81E-153	1.14E-123	1.43E-157	1.59E-262	8.48E-230	2.60E-209
Aspen_594989	0	0	0	0	0	0	0.527206296	2.23E-07	0	0	0	0	1	1	1	0	1	1
Aspen_790211	0	0	2.518332852	0.433512206	0	0	0	0	0	0	0	0	1	3.14E-09	1	1	1	1
Aspen_555043	1.190386417	0.475718913	5.368627919	1.260066131	1.39537256	0.528532915	1.12582508	0.439796883	1.420812829	0.531317415	0.857986516	0.508621267	0.00616965	1.02E-05	0.004144245	0.00523549	0.003746149	0.045812558
Aspen_648414	0	0	2.898281757	2.21E-06	0.315484269	1.41E-07	0.256735731	1.09E-07	0	0	0	0	1	0	0	0	1	1
Aspen_792826	0.870450193	0.421091533	5.325781663	0.459900246	1.404234005	0.477447367	1.421866537	0.348978683	1.394540836	0.392487308	1.23095597	0.306035005	0.019361037	2.59E-31	0.001635095	2.31E-05	0.000190371	2.88E-05
Aspen_197359	0.358812135	1.79E-07	0	0	0	0	0.23208538	9.87E-08	0	0	3.047089323	1.58E-06	0	1	1	0	1	0
Aspen_578689	0	0	0.640381734	0.233907052	0.071557567	0.059213367	0.034136196	0.03362873	0.071075144	0.046476613	0.049211924	0.043841466	1	0.003092945	0.113433297	0.155031411	0.063099152	0.130825545
Aspen_420833	0.846428626	4.21E-07	4.635392939	3.52E-06	0.847681959	0.168902876	0.821225192	3.50E-07	0.846638205	3.12E-07	0.718800558	3.73E-07	0	0	2.60E-07	0	0	0
Aspen_432806	64.42341412	0.743814593	79.43377892	1.066186143	67.38337684	3.01E-05	67.65626417	0.359589675	66.54306906	0.605437008	62.72433375	0.507239583	0	0	0	0	0	0
Aspen_550071	5.510064392	0.032806518	10.23057762	7.80E-06	5.450190291	2.44E-06	5.183297849	0.021362409	4.792355539	1.74E-06	4.983269117	2.59E-06	0	0	0	0	0	0
Aspen_584200	0.002415418	0.01380384	0	0	0.028797558	0.034486133	0	0	0	0	0.003418684	0.014976772	0.43054705	1	0.201845487	1	1	0.409719816
Aspen_767235	0	0	4.197221467	3.19E-06	0.522144777	2.33E-07	0.424912537	1.80E-07	0.219030779	8.05E-08	0.27893753	1.45E-07	1	0	0	0	0	0
Aspen_585429	0.005239797	0.025798976	0	0	0.009370634	0.029946828	0	0	0	0	0.115692665	0.02190893	0.419528061	1	0.377174872	1	1	6.44E-08
Aspen_593324	0.606212681	0.383957122	3.367570103	1.469518486	0.199379399	0.208566109	0.15549108	0.16931906	0.320605581	0.265259064	0.439359717	0.305752609	0.057184642	0.010963944	0.169547988	0.179222586	0.113398514	0.075362148
Aspen_750975	0	0	3.324695625	2.53E-06	0	0	0.294508345	1.25E-07	0	0	0	0	1	0	1	0	1	1
Aspen_591187	1.455363014	0.443795753	8.79709605	0.484263532	1.486168828	0.327919484	0.854074214	0.224249862	1.356104295	0.315057853	1.636976454	8.52E-07	0.000520227	4.80E-74	2.92E-06	6.99E-05	8.38E-06	0
Aspen_591529	0	0	0	0	0.050511221	0.108353001	0	0	0.035314315	0.084488387	0	0	1	1	0.320545911	1	0.337981481	1
Aspen_759609	1.587209167	0.339665924	0	0	0	0	0	0	0.042228237	0.045068631	0.220833137	0.078426447	1.49E-06	1	1	1	0.174385383	0.002432802
Aspen_829007	0	0	1.861316083	1.42E-06	0.204634382	0.127149965	0.197855032	0.128358278	0	0	0	0	1	0	0.053765116	0.061606337	1	1
Aspen_574926	0.547895708	2.73E-07	0	0	0.0762093	0.104378975	0	0	0	0	0	0	0	1	0.232658061	1	1	1
Aspen_785226	17.48512834	8.68E-06	3.301923737	2.51E-06	3.833830145	1.71E-06	2.534923424	1.07E-06	1.809254246	6.63E-07	2.30410042	1.20E-06	0	0	0	0	0	0
Aspen_740504	0.77672274	3.85E-07	1.417884899	1.08E-06	2.05786471	9.21E-07	1.172258705	4.97E-07	1.381182327	5.05E-07	10.7735519	5.59E-06	0	0	0	0	0	0
Aspen_816946	114.0370204	5.66E-05	138.0504297	0.00010499	123.6514781	5.50E-05	140.0681687	5.95E-05	146.0035281	5.39E-05	354.1360452	0.000184283	0	0	0	0	0	0
Aspen_575615	1.571938878	7.78E-07	10.04335137	7.65E-06	1.24941786	5.57E-07	1.016755	4.30E-07	0.524109365	1.93E-07	1.334915323	6.94E-07	0	0	0	0	0	0
Aspen_234456	0	0	0	0	0.006263662	0.035796123	0.044176254	0.078700078	0	0	0	0	1	1	0.43054705	0.287288295	1	1
Aspen_804101	0.929879336	4.62E-07	11.88227486	9.06E-06	0.739092255	3.30E-07	1.804382112	7.63E-07	1.860219155	6.83E-07	2.369004657	1.23E-06	0	0	0	0	0	0
Aspen_829215	0.394620501	0.125064518	0	0	0	0	0.056902151	0.077935216	0	0	0	0	0.000801568	1	1	0.232658061	1	1
Aspen_804643	59.68337529	0.6429015	58.59291188	0.944478598	57.47238863	0.498997761	57.08062569	0.544767992	73.92318009	0.60524772	58.81058444	0.619319896	0	0	0	0	0	0
Aspen_575907	0.091156705	0.031105737	0.452799811	3.45E-07	0.049288244	2.21E-08	0.080219868	3.39E-08	0.082702292	3.01E-08	0.031070007	0.02603093	0.00169185	0	0	0	0	0.116321074
Aspen_429877	3.526367334	1.76E-06	7.488704229	0.237439868	4.196486884	0.192149321	3.73182273	0.063358826	3.695764183	0.187800084	3.836475349	0.112961426	0	1.25E-218	4.87E-106	0	1.62E-86	3.96E-253
Aspen_667171	6.700416055	3.32E-06	14.18844226	1.08E-05	7.029877484	3.13E-06	7.45436886	3.14E-06	7.685046116	2.82E-06	7.738534833	4.02E-06	0	0	0	0	0	0
Aspen_241825	0.241802005	0.166710453	2.297889948	0.822220535	0.457865643	0.243627475	0.556604915	0.114091378	0.34856566	0.118942351	0.329151291	0.20626496	0.073469188	0.0025971	0.030097142	5.34E-07	0.001691851	0.055270155
Aspen_577611	0	0	3.615606492	2.75E-06	0.524755501	2.34E-07	0	0	0	0	0	0	1	0	0	1	1	1
Aspen_555881	0	0	0	0	0.017713265	0.040790654	0	0	0	0	0	0	1	1	0.332054137	1	1	1
Aspen_584709	0.186323376	0.033544793	1.147737633	0.076133938	0.235328495	0.033954687	0.242684741	0.069562591	0.103254945	0.038990523	0.109098363	0.036300015	1.39E-08	1.18E-51	2.09E-12	0.000242665	0.004046007	0.001325883
Aspen_558447	6.787250108	3.37E-06	18.0217146	1.37E-05	5.885108423	2.62E-06	7.982001866	3.38E-06	6.994655825	2.56E-06	6.811810898	3.54E-06	0	0	0	0	0	0
Aspen_570426	18.8724834	0.160822457	12.71979972	0.242221847	11.70991402	0.192238482	11.42182436	0.085433267	12.08980079	0.062919862	11.96864307	6.21E-06	0	0	0	0	0	0
Aspen_756627	7.774090006	0.20600287	15.33849662	0.746340504	7.875547424	0.366438193	8.086264745	0.360217356	6.787658297	0.227419616	7.110756178	0.295372472	0	3.72E-94	9.22E-103	6.65E-112	4.89E-196	2.35E-128
Aspen_574777	0	0	1.446242641	0.848372291	0	0	0	0	0	0	0.219593563	0.23436406	1	0.044122732	1	1	1	0.174385383
Aspen_584004	0	0	0	0	0.037722041	0.090248795	0	0	0	0	0	0	1	1	0.337981481	1	1	1
Aspen_589646	0.830923954	0.242688938	0.76592291	0.433272391	0.756890332	0.158707868	0.795539505	0.212230911	0.551343462	0.248098569	0.571144141	0.195246264	0.000308734	0.038550265	9.25E-07	8.90E-05	0.013132334	0.001720898
Aspen_263684	0	0	0.048485157	0.177616645	0	0	0	0	0.02530183	0.076287889	0.028999887	0.09267832	1	0.392435669	1	1	0.370072068	0.377174872
Aspen_551991	0	0	0.929461823	7.08E-07	0	0	0	0	0	0	0.144129675	7.48E-08	1	0	1	1	1	0
Aspen_758824	0	0	1.469758737	1.12E-06	0	0	0	0	0	0	0.227912372	1.18E-07	1	0	1	1	1	0
Aspen_202273	18.83136698	9.33E-06	6.657824807	5.07E-06	4.200410437	1.88E-06	5.006973888	2.11E-06	4.665577843	1.71E-06	5.499188939	2.85E-06	0	0	0	0	0	0
Aspen_590319	32.18382234	1.113391493	13.3180776	0.776510963	15.35814589	0.702570431	13.70147479	0.57728683	13.59630058	0.523279329	14.73608417	0.636408387	5.00E-184	3.08E-66	3.13E-106	7.99E-125	3.87E-149	6.46E-119
Aspen_659066	6.157439335	3.05E-06	20.60708363	1.57E-05	4.07841063	1.82E-06	6.637882381	2.79E-06	4.790305285	1.75E-06	4.357495613	2.26E-06	0	0	0	0	0	0
Aspen_426531	0.416977471	2.07E-07	3.044721256	2.32E-06	0.331424527	1.48E-07	0.269707642	1.14E-07	0	0	0	0	0	0	0	0	1	1
Aspen_594314	0	0	3.064073298	2.33E-06	0	0	0	0	0	0	0	0	1	0	1	1	1	1
Aspen_816217	5.343461293	2.64E-06	10.404623	7.92E-06	5.379687691	2.41E-06	5.990808235	2.54E-06	5.93864928	2.19E-06	6.050335635	3.15E-06	0	0	0	0	0	0
Aspen_782901	43.24715283	1.059355581	20.08338655	0.822458629	18.07869336	0.637375017	17.65758125	0.531040918	18.87735626	0.547043106	18.19647002	0.580932398	0	5.41E-132	2.79E-177	9.91E-243	3.04E-261	1.14E-215
Aspen_663900	3.794335222	1.88E-06	6.926449219	5.27E-06	4.222170698	1.88E-06	3.681354309	1.56E-06	3.795274712	1.39E-06	3.866651279	2.01E-06	0	0	0	0	0	0
Aspen_208007	29.29427816	1.46E-05	52.67771048	4.01E-05	29.53921695	1.32E-05	28.84621469	1.22E-05	30.90509792	1.14E-05	28.96147415	1.51E-05	0	0	0	0	0	0
Aspen_645998	0.334568072	1.66E-07	1.83223302	1.40E-06	0	0	0.108201968	4.58E-08	0.111550304	4.12E-08	0.142060245	7.39E-08	0	0	1	0	0	0
Aspen_423639	0.888180711	4.41E-07	3.512921106	2.67E-06	1.058923657	4.74E-07	0.765985829	3.24E-07	1.085822989	3.98E-07	1.257095147	6.52E-07	0	0	0	0	0	0
Aspen_757928	0.464939668	2.31E-07	4.243669592	3.23E-06	0.369546128	1.65E-07	0.601460704	2.55E-07	0	0	0	0	0	0	0	0	1	1
Aspen_592380	17.37592871	0.94215999	5.375988141	0.715918608	3.573574924	0.379971804	6.125236559	0.472198836	5.026983402	0.372808254	4.558492429	0.380706708	2.99E-76	2.97E-14	2.61E-21	8.85E-39	9.70E-42	2.44E-33
Aspen_554615	43.49874786	2.16E-05	67.75953602	5.15E-05	42.4106935	1.89E-05	41.26566411	1.75E-05	38.09500047	1.39E-05	40.63380609	2.11E-05	0	0	0	0	0	0
Aspen_752849	7.507255478	0.127448228	12.79864784	0.115430171	6.867975919	0.096064179	7.95775062	0.064008779	7.197234145	0.09072554	7.295069758	0.109213071	0	0	0	0	0	0
Aspen_781178	0.187560889	9.34E-08	1.369547914	1.04E-06	0	0	0	0	0	0	0	0	0	0	1	1	1	1
Aspen_798371	0	0	0	0	0	0	0.154723587	6.56E-08	0.159511546	5.83E-08	1.218835729	6.36E-07	1	1	1	0	0	0
Aspen_666242	1.859758672	9.23E-07	8.911706142	6.78E-06	1.662957574	7.41E-07	1.202921408	5.05E-07	1.550182629	5.70E-07	0.987085274	5.11E-07	0	0	0	0	0	0
Aspen_589330	0	0	0	0	0.055084834	0.114308929	0	0	0	0	0	0	1	1	0.314940479	1	1	1
Aspen_225648	0.474405506	2.35E-07	2.165033828	1.65E-06	0.565604732	2.53E-07	0.613706012	2.61E-07	0.632697293	2.34E-07	0.805745297	4.19E-07	0	0	0	0	0	0
Aspen_202997	0.589477079	2.92E-07	3.766256763	2.87E-06	0.468531697	2.09E-07	0.381283125	1.62E-07	0	0	0.250296623	1.30E-07	0	0	0	0	1	0
Aspen_263797	0.050479155	0.06480351	0.109122922	0.143669075	0.035898763	0.050268322	0.089359881	0.06336424	0.089467685	0.072867229	0.090247791	0.093493936	0.218002487	0.223763731	0.237569428	0.079231865	0.109757675	0.167202389
Aspen_832480	14.80109219	0.052931256	14.09124934	0.178945403	13.54957781	0.090403687	12.68777196	0.066890169	13.62415603	0.07815014	23.8431498	0.131846595	0	0	0	0	0	0
Aspen_803651	0	0	0	0	0.259925623	0.080807622	0	0	0.137150114	5.03E-08	0.340590538	0.129889007	1	1	0.000648601	1	0	0.004368643
Aspen_580130	0	0	0	0	0	0	0.362921048	1.53E-07	0	0	2.144184102	1.11E-06	1	1	1	0	1	0
Aspen_728220	19.67864644	9.79E-06	20.52731428	1.56E-05	20.92250966	9.36E-06	20.66308548	8.76E-06	21.1320896	7.80E-06	19.96688828	1.04E-05	0	0	0	0	0	0
Aspen_768202	69.08502947	0.20964595	35.66414568	0.222823526	34.63520171	0.244294846	35.5595536	0.136026855	33.24463139	0.197124534	28.80842618	0.210462142	0	0	0	0	0	0
Aspen_816446	22.2962578	0.771683023	22.26473151	0.804357214	18.58937787	0.568502158	21.92821555	0.472590539	19.87319943	0.484630768	42.85052006	0.778507092	7.30E-184	6.05E-169	8.10E-235	0	0	0
Aspen_715914	68.15019078	0.548128485	41.43277944	0.511079577	59.18528183	0.195071476	47.82305929	0.239396843	52.81131105	0.338761397	182.6227243	0.538280965	0	0	0	0	0	0
Aspen_789882	0	0	0.628667773	0.341476215	0	0	0.10866084	4.61E-08	0	0	0	0	1	0.032808621	1	0	1	1
Aspen_775640	0.392984719	1.95E-07	2.152146721	1.64E-06	0.156177232	6.97E-08	0.25418875	1.08E-07	0.262054683	9.68E-08	0.333728831	1.73E-07	0	0	0	0	0	0
Aspen_659448	0.748743082	0.171274553	2.952745249	0.622397648	0.663100139	0.167225627	0.974421021	0.18809334	0.967553548	0.171871695	0.620553578	0.193082063	6.17E-06	1.05E-06	3.67E-05	1.11E-07	9.04E-09	0.000654642
Aspen_176610	0.035580407	0.113708454	0.036083904	0.158078468	0.207388409	0.190639181	0.02301397	0.073548428	0.057997257	0.121877912	0.047001804	0.126430668	0.377174872	0.409719816	0.138328842	0.377174872	0.317085793	0.355035954
Aspen_573737	1.085283828	5.40E-07	1.981154242	1.51E-06	1.006380413	4.48E-07	1.052968191	4.46E-07	1.085552548	3.99E-07	0.921640168	4.79E-07	0	0	0	0	0	0
Aspen_644507	12.49691408	6.18E-06	26.25619	2.00E-05	14.80560164	6.64E-06	13.42116599	5.68E-06	12.57862476	4.61E-06	12.2144752	6.35E-06	0	0	0	0	0	0
Aspen_788857	0	0	0.111851711	0.137679939	0.019480484	0.04486026	0	0	0	0	0	0	1	0.208279972	0.332054137	1	1	1
Aspen_232027	41.78056343	0.274476574	40.67557304	3.10E-05	42.2340719	0.223495326	43.40654187	0.210644395	44.48011359	0.092104886	45.43718029	0.117394227	0	0	0	0	0	0
Aspen_557785	13.8823693	6.91E-06	24.8400446	1.89E-05	13.87452088	6.17E-06	13.24674418	5.62E-06	13.6566679	5.02E-06	15.52429631	8.09E-06	0	0	0	0	0	0
Aspen_671956	0	0	3.579808408	2.72E-06	0	0	0.158553386	0.159352148	0	0	0.636992531	0.208839319	1	0	1	0.159871187	1	0.001143612
Aspen_555357	2.357908317	1.17E-06	9.684660247	7.37E-06	3.279721882	1.47E-06	1.715774062	7.29E-07	1.965410119	7.22E-07	2.002372984	1.04E-06	0	0	0	0	0	0
Aspen_781358	0.64726895	3.22E-07	4.135497622	3.15E-06	0.514466178	2.30E-07	0.837327647	3.55E-07	0.431619477	1.58E-07	0.549671015	2.86E-07	0	0	0	0	0	0
Aspen_427577	0.219340309	1.09E-07	4.0039939	3.05E-06	0.871686879	3.90E-07	0.283745581	1.20E-07	0.146263079	5.36E-08	0.186267254	9.68E-08	0	0	0	0	0	0
Aspen_588130	0	0	0	0	0	0	0	0	0.058935993	2.16E-08	0.010507768	0.026174482	1	1	1	1	0	0.344044106
Aspen_551421	8.343956173	0.752377868	2.25756166	0.488947575	0.858591637	0.222371415	1.202983919	0.226567949	0.997660152	0.238286686	1.481506207	0.315345293	7.01E-29	1.94E-06	5.64E-05	5.49E-08	1.41E-05	1.31E-06
Aspen_564183	0.772180501	3.82E-07	3.523982936	2.68E-06	0.613749124	2.73E-07	0.249729298	1.06E-07	0.772371696	2.84E-07	0.655747878	3.41E-07	0	0	0	0	0	0
Aspen_423183	0	0	4.245189638	2.162201775	0	0	0	0	0	0	0	0	1	0.024801933	1	1	1	1
Aspen_585067	0	0	0	0	0	0	0.019370755	0.036657675	0.048109994	0.05542604	0.01849615	0.042593506	1	1	1	0.298602921	0.192696224	0.332054137
Aspen_200037	10.12591885	0.860256134	10.60462586	1.191148843	10.53591042	0.705288393	9.957728778	0.663152726	9.954642386	0.737774903	14.29895508	0.808965107	2.76E-32	2.72E-19	9.26E-51	2.90E-51	8.62E-42	3.23E-70
Aspen_235359	0.790675843	3.92E-07	2.706292284	2.06E-06	0.707005915	3.15E-07	0.916084078	0.061663048	0.991884822	0.047187351	0.587522612	3.05E-07	0	0	0	3.17E-50	2.15E-98	0
Aspen_771237	0.372802424	0.21812379	2.6613297	2.03E-06	0.763130242	0.159396152	0.514599924	0.146297162	0.574966163	0.124875701	0.41386586	0.084204933	0.043713219	0	8.44E-07	0.000217818	2.07E-06	4.44E-07
Aspen_569173	0	0	3.973193947	3.02E-06	0	0	0.469271538	1.99E-07	0	0	0	0	1	0	1	0	1	1
Aspen_782055	1.408067694	0.525834285	5.26875991	1.713871631	0.989140938	0.441073666	1.126168637	0.24602959	0.966216463	0.451508169	0.709513414	0.436180352	0.003705612	0.001055389	0.012462105	2.35E-06	0.016178369	0.05190557
Aspen_775608	1.886326653	9.34E-07	6.02601082	4.59E-06	1.124476074	5.03E-07	1.525132499	6.49E-07	0.943396857	3.45E-07	1.20142379	6.23E-07	0	0	0	0	0	0
Aspen_554930	0	0	1.302921258	9.93E-07	0	0	0	0	0.237973982	8.70E-08	0	0	1	0	1	1	0	1
Aspen_292205	0.636060107	0.586820183	0	0	0	0	0	0	0	0	0.116235318	0.258127987	0.139202412	1	1	1	1	0.326246672
Aspen_289199	0.38836137	1.93E-07	0.311934669	0.110790227	0.298390383	0.096455904	0.356701578	0.074911779	0.37291923	0.115672597	0.985010458	0.128774262	0	0.002434742	0.000988913	9.60E-07	0.000632243	1.01E-14
Aspen_654326	0	0	0	0	0.132402565	5.91E-08	0.107746955	4.58E-08	0	0	0.84877711	4.42E-07	1	1	0	0	1	0
Aspen_816877	2.627948096	1.31E-06	6.059675685	4.61E-06	2.198696234	9.86E-07	2.683892387	1.14E-06	2.075209567	7.66E-07	2.701525562	1.41E-06	0	0	0	0	0	0
Aspen_563339	45.63302644	2.672069791	49.02491776	3.181207545	87.48797912	2.4841792	41.18200194	1.992333315	41.04227437	1.841129831	40.24544889	1.94099547	1.09E-65	6.93E-54	5.29E-272	3.21E-95	2.21E-110	8.47E-96
Aspen_433276	49.13664113	2.43E-05	50.5630793	3.84E-05	49.91208933	2.23E-05	50.43455403	2.14E-05	45.41678739	1.67E-05	42.53316407	2.22E-05	0	0	0	0	0	0
Aspen_803795	3.651643666	0.089354109	6.636733191	0.307159461	3.216425896	0.16160829	3.457734359	0.117884372	3.314348958	0.15481839	3.081387563	0.174362461	0	7.75E-104	1.93E-88	2.05E-189	5.63E-102	3.43E-70
Aspen_583794	13.1052544	1.909688724	2.430491023	1.178703334	3.047954925	0.860016256	3.505262827	0.78745474	4.028304509	1.029765643	3.59759683	0.91416341	3.38E-12	0.019603676	0.000197003	4.27E-06	4.58E-05	4.15E-05
Aspen_752517	2.797518342	1.38E-06	3.064073298	2.33E-06	3.557664414	1.59E-06	2.533270931	1.07E-06	2.984758418	1.09E-06	2.375696761	1.23E-06	0	0	0	0	0	0
Aspen_204623	0	0	0	0	0	0	0.0532244	2.26E-08	0.009876859	0.021187119	0	0	1	1	1	0	0.320545911	1
Aspen_177181	0.37815359	0.087252812	0.464333026	3.53E-07	0.435349381	0.074454856	0.432155696	0.05581945	0.870703606	0.08466589	0.419058256	0.068177668	7.32E-06	0	2.50E-09	4.89E-15	4.16E-25	3.96E-10
Aspen_563966	2.981613097	1.48E-06	2.721424241	2.07E-06	2.877691458	1.28E-06	2.755078063	1.17E-06	2.41428443	8.87E-07	2.71289243	1.41E-06	0	0	0	0	0	0
Aspen_810513	8.339549415	4.13E-06	3.171584642	2.41E-06	6.62849054	2.95E-06	10.24214769	0.18696895	9.143336137	0.116066343	40.87833908	0.148020536	0	0	0	0	0	0
Aspen_562352	0	0	0	0	0.228984212	0.299265177	0	0	0	0	0	0	1	1	0.222089661	1	1	1
Aspen_430684	0.161421596	7.99E-08	0	0	0	0	0.208820098	8.84E-08	0	0	1.698443119	0.067198472	0	1	1	0	1	3.01E-141
Aspen_671887	1.67142868	8.29E-07	1.52557236	1.16E-06	1.992742409	8.93E-07	2.162213164	9.18E-07	1.114561688	4.11E-07	7.097018171	3.69E-06	0	0	0	0	0	0
Aspen_433256	0	0	1.913019308	1.46E-06	0	0	0.062360973	0.067906798	0.13556962	0.098236272	0	0	1	0	1	0.179222586	0.083787736	1
Aspen_547619	5.396666531	0.065276934	8.687432935	0.118200108	5.328923145	0.051936073	4.842466038	0.042222505	5.640546254	2.08E-06	5.308998579	0.076822032	0	0	0	0	0	0
Aspen_668570	108.9560266	3.489129341	94.94873634	4.29660203	99.27263573	3.113173124	105.7136387	2.918167794	117.9881564	3.069454974	222.860353	3.951857495	2.27E-214	1.63E-108	1.96E-223	1.19E-287	0	0
Aspen_821203	89.46738005	4.44E-05	52.64924758	4.01E-05	36.2572523	1.62E-05	64.72181899	2.74E-05	41.80103162	1.54E-05	307.4073948	0.000159196	0	0	0	0	0	0
Aspen_756534	0.868703064	4.31E-07	5.550273124	4.23E-06	0.345233882	1.54E-07	0.561890921	2.38E-07	0	0	1.106574544	5.73E-07	0	0	0	0	1	0
Aspen_433107	57.35195178	2.85E-05	41.39078139	3.15E-05	41.47688683	1.85E-05	41.08614521	1.73E-05	42.46874067	1.57E-05	39.07661217	2.03E-05	0	0	0	0	0	0
Aspen_652232	0.259926901	1.29E-07	1.897956164	1.45E-06	0.413193308	1.85E-07	0	0	0.173327507	6.33E-08	0.22073403	1.15E-07	0	0	0	1	0	0
Aspen_244078	1.886326653	9.34E-07	1.721717377	1.31E-06	2.623777505	1.18E-06	1.830158999	7.76E-07	2.201259333	8.12E-07	2.002372984	1.04E-06	0	0	0	0	0	0
Aspen_770922	0	0	0	0	0.565361584	0.216109319	0	0	0	0	2.996884856	0.605561299	1	1	0.004447146	1	1	3.73E-07
Aspen_581173	0.871482932	0.667890752	5.110057273	2.34463463	0.60871639	0.483676125	0.973644616	0.658934377	1.091824638	0.683029644	1.465203142	0.787416434	0.095975615	0.014648442	0.104101762	0.069756791	0.054965587	0.031388129
Aspen_424673	1.650535822	8.20E-07	2.008670273	1.53E-06	3.722848757	0.073015491	2.010633014	0.083240204	1.956674963	7.16E-07	2.033965981	0.103401155	0	0	0	3.34E-129	0	1.92E-86
Aspen_644742	80.65096213	0.662008758	47.72039041	0.37217569	45.65101198	0.362259001	49.77985104	0.278561627	44.41339839	0.364565514	41.70153379	0.353906781	0	0	0	0	0	0
Aspen_822351	20.5062462	1.02E-05	21.39060538	1.63E-05	20.56765604	9.21E-06	20.31671987	8.62E-06	19.64311944	7.25E-06	19.34914239	1.00E-05	0	0	0	0	0	0
Aspen_659277	0.493804123	0.393993784	2.98163708	1.190483557	0.219966001	0.216696009	0.572112735	0.310166064	0.379943399	0.259077694	0.456211881	0.337140379	0.105042866	0.006130196	0.155031411	0.03255247	0.071252928	0.087998942
Aspen_259554	0	0	0	0	0.514663999	0.507013058	0	0	0.448718277	0.424685229	3.730574898	1.220422496	1	1	0.155031411	1	0.145349314	0.001118606
Aspen_681528	59.55319183	3.522947327	6.579385175	2.158922197	1.995549035	0.473774075	6.56073332	0.886014076	7.12835978	1.000145221	14.39881047	1.794281761	2.09E-64	0.001153644	1.27E-05	6.57E-14	5.12E-13	5.08E-16
Aspen_816607	3.590289401	1.78E-06	4.369312981	3.34E-06	3.646337319	1.62E-06	4.257469575	1.81E-06	4.788237824	1.77E-06	3.387700517	1.76E-06	0	0	0	0	0	0
Aspen_825509	6.39174824	3.17E-06	4.884496228	0.073277589	5.270839845	2.35E-06	4.790601752	0.033256925	4.880242555	0.02623203	15.74112332	8.20E-06	0	0	0	0	0	0
Aspen_585086	0	0	0	0	0.868913328	0.428768059	0.160832153	0.168050266	0.080045794	0.129005479	0	0	1	1	0.021355013	0.169271542	0.267469697	1
Aspen_760758	0	0	0.145727045	0.20686245	0.018863759	0.053927379	0	0	0.024458438	0.05431574	0	0	1	0.240572087	0.363244662	1	0.326246672	1
Aspen_753709	3.853123204	0.069894476	2.820685916	2.15E-06	3.237853092	1.44E-06	3.685239313	0.045328467	2.891611728	0.091908341	8.517327808	0.097400167	0	0	0	0	1.44E-217	0
Aspen_575561	33.37409004	2.550470479	10.6599665	2.652807232	5.983839929	1.118592389	7.312596537	0.90272032	6.934820042	0.92276472	4.17673275	0.932562879	1.99E-39	2.93E-05	4.41E-08	2.73E-16	2.84E-14	3.75E-06
Aspen_282502	116.4488463	5.79E-05	75.04786482	5.71E-05	65.19201777	2.90E-05	71.3911716	3.02E-05	73.87048192	2.72E-05	73.43672207	3.81E-05	0	0	0	0	0	0
Aspen_836868	42.89750069	0.112229551	44.20119839	0.24667762	48.41136624	0.139039317	47.75907564	0.140645567	49.9317332	0.10983326	89.62132208	0.179345738	0	0	0	0	0	0
Aspen_593813	8.681018854	4.32E-06	20.43422354	1.56E-05	8.8972386	3.98E-06	9.456876951	4.01E-06	8.07382316	2.95E-06	7.954062926	4.12E-06	0	0	0	0	0	0
Aspen_234737	0	0	0	0	0	0	0.052077697	0.157020164	0	0	0	0	1	1	1	0.370072068	1	1
Aspen_175615	1499.219618	0.000743841	542.7152602	0.000412504	281.9338562	0.000126573	351.1783355	0.000148558	391.8515061	0.000144188	331.5233184	0.000172633	0	0	0	0	0	0
Aspen_568812	8.726566265	0.722214538	2.222928384	0.552294485	2.784702528	0.364368922	2.130440678	0.348185058	1.733614021	0.288712151	3.188311799	0.390836554	6.49E-34	2.85E-05	1.06E-14	4.72E-10	9.59E-10	1.71E-16
Aspen_804955	10.7061783	5.31E-06	3.800187004	2.90E-06	1.891010815	8.43E-07	3.270103918	1.38E-06	2.578051471	9.47E-07	3.03061857	1.58E-06	0	0	0	0	0	0
Aspen_772678	11.06305091	5.47E-06	3.908763775	2.97E-06	4.468931313	0.071256251	4.445802456	0.057952095	4.707125364	0.059361223	4.242865998	2.21E-06	0	0	0	0	0	0
Aspen_568095	0.195619066	0.152446477	0	0	0	0	0	0	0.038540562	0.065347599	0	0	0.0997113	1	1	1	0.277669818	1
Aspen_672810	0	0	0	0	1.179225845	5.27E-07	0	0	0.232492563	0.248130685	0	0	1	1	0	1	0.174385383	1
Aspen_656825	10.43721181	5.17E-06	11.25889227	0.219023487	14.27064868	0.132801366	10.1311412	0.130984662	11.24260834	0.13099033	8.546010097	0.164222612	0	0	0	0	0	0
Aspen_659473	1.802925995	8.93E-07	3.291189265	2.51E-06	5.732049687	2.56E-06	0.832972236	3.52E-07	2.232746788	8.18E-07	23.18482321	1.21E-05	0	0	0	0	0	0
Aspen_829013	17.40463327	1.760086298	17.93875612	2.034254641	18.2969063	1.435363735	19.86610808	1.466095973	16.7770557	1.315796953	32.35180663	2.125704727	2.33E-23	5.81E-19	1.62E-37	3.94E-42	1.55E-37	1.32E-52
Aspen_180750	7.866621504	1.010227021	6.75457938	0.753888172	7.162764331	0.685605568	6.359716382	0.424886152	6.327687861	0.637647731	8.726726106	0.698026457	3.43E-15	1.63E-19	7.53E-26	5.94E-51	1.65E-23	3.64E-36
Aspen_556769	10.37413703	0.127723094	19.66530338	1.50E-05	10.34954847	0.099715209	10.67891378	0.132784072	10.26228127	0.104166245	8.42564945	0.065555894	0	0	0	0	0	0
Aspen_593168	0.122459115	0.225193039	0	0	0.076174177	0.163403308	0.099871585	0.157055996	0.191722583	0.23355364	0.126601658	0.204037047	0.293290869	1	0.320545911	0.262421471	0.205853567	0.267469697
Aspen_205798	13.9753398	6.92E-06	2.639128826	2.01E-06	1.915166062	8.59E-07	0.935117737	3.96E-07	3.85622073	1.42E-06	2.046220567	1.06E-06	0	0	0	0	0	0
Aspen_819223	71.91298402	0.164615137	71.63450614	5.45E-05	71.34040499	0.147088682	70.0580945	0.13013597	72.02007795	0.10739745	69.00225552	0.206478421	0	0	0	0	0	0
Aspen_826341	10.36096355	0.268495666	10.04335137	7.65E-06	11.08808373	0.203343025	10.3584966	0.217771075	10.22558336	0.199934694	9.686412575	0.242082188	0	0	0	0	0	0
Aspen_427239	222.9566381	1.005866562	98.47372351	1.066058313	70.6763854	0.647678492	72.29754339	0.402800001	72.95291481	0.655784266	69.3582411	0.573605729	0	0	0	0	0	0
Aspen_570564	0.446090763	2.21E-07	4.071628933	3.11E-06	0.354564528	1.58E-07	0.577077162	2.43E-07	0.594934955	2.19E-07	0.757654643	3.94E-07	0	0	0	0	0	0
Aspen_203305	0	0	0	0	0	0	0.214051017	0.076426887	0.058187901	0.055071397	1.062605904	0.155210408	1	1	1	0.002549364	0.145349314	3.79E-12
Aspen_830030	40.06165444	0.332148232	40.42811464	0.412749627	32.98082697	0.255450895	31.91331578	0.209668667	37.34273606	0.316792591	90.58597973	0.44474863	0	0	0	0	0	0
Aspen_578445	7.196336247	2.471187332	4.724392502	2.885171767	4.386956024	1.709814676	4.723030309	1.644211975	4.270443046	1.412442064	4.171343382	1.84549319	0.001795058	0.050765779	0.005147659	0.002036067	0.001249566	0.011901737
Aspen_778899	5.069415213	0.416679306	1.102155135	0.36398174	1.271898111	0.241686239	1.24936133	0.18317657	0.914054529	0.168971778	1.375607915	0.188527955	2.35E-34	0.001230684	7.10E-08	4.54E-12	3.16E-08	1.48E-13
Aspen_779426	0.625795572	3.10E-07	5.140672738	3.92E-06	0.746097869	3.33E-07	0.202387251	8.56E-08	0.417300348	1.53E-07	0	0	0	0	0	0	0	1
Aspen_790602	1.11690393	0.337451358	1.354719751	0.605808023	1.826780421	0.384071713	1.510683862	0.266196462	2.775572857	0.446872229	1.947571189	0.465195396	0.000466777	0.012668696	9.86E-07	6.93E-09	2.63E-10	1.42E-05
Aspen_669118	7.052734668	3.51E-06	15.73557722	1.20E-05	8.408545121	3.75E-06	8.4900551	3.61E-06	8.230227774	3.01E-06	6.987509285	3.64E-06	0	0	0	0	0	0
Aspen_571447	17.97444128	0.130285763	24.07389167	0.25548696	17.09525141	0.113861967	18.31100898	0.16408121	17.40678466	0.143758165	17.54490945	0.080614719	0	0	0	0	0	0
Aspen_678240	0.370213642	1.84E-07	2.027442893	1.54E-06	0	0	0	0	0.246870206	9.11E-08	0	0	0	0	1	1	0	1
Aspen_242529	0.929879336	4.62E-07	5.941137428	4.52E-06	1.108638383	4.93E-07	0.300730352	1.28E-07	0	0	0	0	0	0	0	0	1	1
Aspen_584804	0	0	0	0	0.031191754	0.069268659	0	0	0.153934219	5.67E-08	0	0	1	1	0.326246672	1	0	1
Aspen_592381	14.38558294	1.062524255	4.998757959	0.816180561	2.583276213	0.391132704	4.548374998	0.4917998	3.476512382	0.415875233	3.715060372	0.415649492	4.60E-42	4.55E-10	1.99E-11	1.14E-20	3.15E-17	1.98E-19
Aspen_232764	24.1039464	0.055948619	12.60076462	9.60E-06	11.41542321	5.10E-06	13.28351829	0.036072777	12.9180143	4.73E-06	10.82470004	0.047502639	0	0	0	0	0	0
Aspen_754696	0	0	0	0	0.553831663	2.48E-07	0.112674697	4.75E-08	0	0	0	0	1	1	0	0	1	1
Aspen_590233	0.664392935	0.385336885	4.408904145	1.170610175	0.650962549	0.359262304	0.697313735	0.300476566	1.301250799	0.451653196	0.54292189	0.343763329	0.042337025	8.28E-05	0.03499756	0.010151721	0.00198155	0.057128141
Aspen_420834	0.335134177	1.66E-07	3.670666489	2.79E-06	0.799120052	3.58E-07	0.216770101	9.21E-08	0	0	0	0	0	0	0	0	1	1
Aspen_717294	10.66500069	5.32E-06	26.42173975	2.01E-05	10.59602454	4.73E-06	7.391026728	3.12E-06	7.619743846	2.78E-06	9.380347286	4.90E-06	0	0	0	0	0	0
Aspen_773061	0	0	0	0	0	0	0	0	0	0	2.207340297	1.15E-06	1	1	1	1	1	0
Aspen_649253	8.656296088	4.30E-06	10.15831168	7.75E-06	10.97891166	0.118678931	10.27288624	0.103470518	10.78594167	0.069008615	11.8019572	0.149789986	0	0	0	0	0	0
Aspen_705907	12.79308042	6.35E-06	5.004299643	3.81E-06	3.086797065	1.38E-06	4.137383666	1.76E-06	3.503734579	1.29E-06	2.910023022	1.51E-06	0	0	0	0	0	0
Aspen_172053	0	0	0	0	0	0	0.665166822	2.79E-07	0.137150114	5.03E-08	0	0	1	1	1	0	0	1
Aspen_666826	142.4592783	3.726504158	40.07732081	3.405748477	14.68125229	1.23005392	20.93626424	1.159391588	15.23362243	0.998751084	22.40692523	1.602491464	0	2.87E-32	3.87E-33	3.41E-73	7.90E-53	9.96E-45
Aspen_644880	268.4712373	2.386673433	293.6098936	3.107557982	300.494494	2.221801817	296.5565134	1.911904867	280.1228493	1.824548548	449.8623695	2.831223447	0	0	0	0	0	0
Aspen_575969	11.1202663	5.53E-06	11.27762474	8.58E-06	12.57056222	5.63E-06	13.50641358	5.71E-06	12.93565996	4.73E-06	12.17162967	6.32E-06	0	0	0	0	0	0
Aspen_669564	3.214025129	1.60E-06	17.60132978	1.34E-05	4.470533681	1.99E-06	4.677485475	1.98E-06	3.214820933	1.18E-06	4.77645158	2.48E-06	0	0	0	0	0	0
Aspen_279662	0.028704975	0.057699171	0	0	0	0	0.032491954	0.044502139	0.042111051	0.058224198	0.237672962	0.107316553	0.309420466	1	1	0.232658061	0.234761044	0.013390654
Aspen_707507	53.35047569	0.594874063	55.6916388	1.270064394	55.85940315	0.449222335	53.44636199	0.427713905	54.02303139	0.487809177	69.93412794	0.753133244	0	0	0	0	0	0
Aspen_577595	7.359416588	3.66E-06	7.593357738	5.78E-06	7.884048724	3.52E-06	8.002633858	3.40E-06	7.965784986	2.93E-06	8.33297707	4.33E-06	0	0	0	0	0	0
Aspen_750820	1.12813319	0.461141906	3.99003833	1.144345798	0.443240081	0.260133448	0.470570013	0.254921341	0.250045968	0.166528963	0.454519227	0.26816526	0.007214731	0.000244472	0.044200353	0.032450313	0.066611025	0.045045099
Aspen_557552	2.500096338	0.302286154	3.986947977	0.547734788	2.464257596	0.26015491	2.267349651	0.22010037	2.484062112	0.248417063	2.626716708	0.285379488	6.66E-17	1.68E-13	1.37E-21	3.47E-25	7.65E-24	1.72E-20
Aspen_562685	0.171374786	0.182530586	0.225654851	0.255855498	0.227766195	0.195597798	0.152643047	0.138416342	0.059949187	0.099203149	0.94477925	0.355525736	0.173895519	0.188898652	0.122118425	0.135060929	0.272819678	0.003937128
Aspen_781559	6.040620791	2.99E-06	6.212382289	4.73E-06	7.137621537	0.060311771	9.190102535	3.88E-06	7.916023578	0.028458666	21.16941747	1.10E-05	0	0	0	0	0	0
Aspen_582323	44.99526741	0.141036952	16.10726163	1.23E-05	8.872163372	0.067831222	16.61818902	0.086154454	13.83401503	0.100517338	12.86883558	0.061357791	0	0	0	0	0	0
Aspen_834139	2.122875655	1.05E-06	1.937624058	1.47E-06	1.518585051	6.77E-07	1.51042061	6.38E-07	2.406521457	8.78E-07	9.013897677	4.69E-06	0	0	0	0	0	0
Aspen_596084	1.6934123	0.174204315	1.937746223	0.187541614	2.004063101	0.157542303	2.219731305	0.157620863	2.0843955	0.113810333	3.968486122	0.190775984	1.23E-22	2.52E-25	2.27E-37	2.43E-45	3.16E-75	2.08E-96
Aspen_820572	22.40399443	1.12E-05	21.33800553	1.62E-05	20.64611808	9.27E-06	20.1617516	8.55E-06	19.48655803	7.20E-06	22.05892861	1.14E-05	0	0	0	0	0	0
Aspen_782654	3.28678129	1.63E-06	5.217325385	3.97E-06	3.18033637	1.41E-06	2.865400453	1.22E-06	3.14465619	1.15E-06	2.791186584	1.45E-06	0	0	0	0	0	0
Aspen_707148	405.2589061	0.533021234	414.7952599	0.619292834	445.1917101	0.400967553	439.1450742	0.441820332	445.8832952	0.496358113	749.4962174	0.697425178	0	0	0	0	0	0
Aspen_786500	0.423129862	0.140903508	2.248107782	0.150910833	0.526064115	0.091082415	0.267297537	0.053504068	0.16468274	0.099307427	0.058722956	0.069355301	0.001336767	1.73E-50	3.83E-09	2.93E-07	0.048627211	0.198581894
Aspen_584520	2.200714429	1.09E-06	2.678227031	2.03E-06	2.332246671	1.04E-06	2.846913999	1.20E-06	2.445843704	8.96E-07	2.491841935	1.29E-06	0	0	0	0	0	0
Aspen_552912	0.055513523	0.089468143	1.111102297	0.287589344	0	0	0.083355591	0.084269783	0.088579209	0.079845999	0	0	0.267469697	5.59E-05	1	0.161294487	0.133634075	1
Aspen_550731	0.665203354	3.30E-07	0.607154743	4.63E-07	0.925261589	4.14E-07	0.645396121	2.74E-07	0.776262737	2.84E-07	0.564901194	2.92E-07	0	0	0	0	0	0
Aspen_572606	61.14158783	3.04E-05	24.8376446	1.89E-05	31.75911554	1.42E-05	32.19488396	1.36E-05	27.10420188	9.98E-06	26.9118929	1.40E-05	0	0	0	0	0	0
Aspen_594546	11.17595315	0.217566972	16.99253434	0.344602196	11.08501574	0.228491981	11.77002931	0.207562906	11.72978054	0.167997568	11.65245474	0.266360792	0	0	0	0	0	0
Aspen_178161	0.859866762	0.274184835	0.190513044	0.207455562	0.090164182	0.090618412	0.149683103	0.108340538	0.152802191	0.09247679	0.092480726	0.096741917	0.0008561	0.179222586	0.159871187	0.083547538	0.04923363	0.169547988
Aspen_788745	0	0	2.372445205	1.80E-06	0.413193308	1.85E-07	0.168124842	7.14E-08	0.173327507	6.33E-08	0	0	1	0	0	0	0	1
Aspen_793608	0.38836137	1.92E-07	0	0	0	0	0	0	0.082870942	0.121412708	0	0	0	1	1	1	0.247443801	1
Aspen_175036	13.6486616	6.77E-06	4.055968821	3.09E-06	3.027435583	1.35E-06	5.543270046	2.35E-06	4.233191025	1.55E-06	3.504152722	1.82E-06	0	0	0	0	0	0
Aspen_672192	0.068455407	0.105094152	0	0	0	0	0.590373871	2.50E-07	0.45648235	1.67E-07	2.989995021	0.096418327	0.257403133	1	1	0	0	1.94E-211
Aspen_591035	0	0	0	0	0.149930164	0.283731387	0	0	0.074328238	0.193252085	0.72813563	3.78E-07	1	1	0.298602921	1	0.350260214	0
Aspen_576308	0.32582006	0.418277274	1.565197616	1.19E-06	0	0	0.160832155	0.252921331	0.165809135	0.260748027	0	0	0.218002487	0	1	0.262421471	0.262421471	1
Aspen_680727	0	0	0	0	0	0	0.08425844	0.095535216	0	0	0.392213668	0.224079554	1	1	1	0.188898652	1	0.0400305
Aspen_176155	11.74957704	5.84E-06	11.23493543	8.55E-06	34.68722804	1.54E-05	16.64720898	7.06E-06	12.68522328	4.63E-06	13.30390186	6.92E-06	0	0	0	0	0	0
Aspen_791157	0	0	0	0	0.082346247	0.11530781	0.070953858	0.106746636	0.056894084	0.091693118	0.465782774	0.151646667	1	1	0.237569428	0.253123088	0.267469697	0.00106493
Aspen_549147	0.220071455	0.20414002	0	0	1.619615744	7.26E-07	0.115985381	0.131508351	0	0	0.346089158	1.80E-07	0.140507573	1	0	0.188898652	1	0
Aspen_757060	0	0	1.785484687	1.36E-06	0.194353889	8.64E-08	0.158161889	6.72E-08	0.326112494	1.19E-07	0.415306989	2.16E-07	1	0	0	0	0	0
Aspen_259234	0.26874396	1.33E-07	4.415258946	3.35E-06	0.427209363	1.90E-07	1.216794993	5.17E-07	0.716828005	2.63E-07	0.912886462	4.76E-07	0	0	0	0	0	0
Aspen_569314	0.373002446	1.85E-07	0	0	0	0	0.080421299	3.41E-08	0	0	0	0	0	1	1	0	1	1
Aspen_263939	2.225256921	0.518726119	4.075471625	0.873163639	2.182209054	0.400378303	1.919895827	0.340074917	2.214243708	0.354873587	1.81066193	0.37708289	8.94E-06	1.52E-06	2.51E-08	8.23E-09	2.19E-10	7.86E-07
Aspen_805984	7.975141718	0.824090737	2.032191079	0.554429476	2.645898365	0.389194391	2.351204238	0.403177822	1.685741923	0.289912708	3.140771232	0.397070805	1.88E-22	0.000123489	5.29E-12	2.74E-09	3.04E-09	1.29E-15
Aspen_769060	0.596579213	2.96E-07	2.125439349	0.214753362	0.833760619	0.039514634	0.481059866	0.054448611	0.42500218	0.032774317	0.588528782	0.058123271	0	2.14E-23	3.97E-99	5.00E-19	9.35E-39	2.13E-24
Aspen_171466	11.53609997	0.069264795	6.451053675	0.129818723	4.915627755	0.060131799	5.863865521	0.050976472	6.027293471	0.060497461	5.679996355	0.063055202	0	0	0	0	0	0
Aspen_422662	0	0	7.348793683	5.59E-06	0.639945733	2.85E-07	0.520776951	2.20E-07	1.610677561	5.95E-07	0	0	1	0	0	0	0	1
Aspen_280751	0	0	0	0	0	0	0.25305901	0.370752146	0.285348444	0.390823408	0	0	1	1	1	0.247443801	0.232658061	1
Aspen_786262	0.064608126	0.094656188	0	0	0	0	0.032648096	0.056833041	0	0	0.054866248	0.08038354	0.247443801	1	1	0.282829544	1	0.247443801
Aspen_593815	0	0	1.52557236	1.16E-06	0.332123735	1.49E-07	0	0	0	0	0	0	1	0	0	1	1	1
Aspen_808949	0.932798894	4.64E-07	4.540793083	3.46E-06	0.988550394	4.40E-07	0.871504285	3.69E-07	1.382266457	5.08E-07	0.704131159	3.65E-07	0	0	0	0	0	0
Aspen_178266	0.080153817	0.102898883	0	0	0	0	0	0	0	0	0	0	0.218002487	1	1	1	1	1
Aspen_592690	3.8153438	0.666254734	10.14907085	7.72E-06	2.546445078	0.581697319	2.661115411	0.38694936	2.68321922	0.704187771	2.82692912	0.413461786	5.12E-09	0	6.00E-06	3.05E-12	6.94E-05	4.04E-12
Aspen_646024	3.876013671	1.92E-06	3.537775433	2.69E-06	3.542869821	1.57E-06	2.632420478	1.12E-06	4.006205831	1.47E-06	8.722665875	4.54E-06	0	0	0	0	0	0
Aspen_172311	0	0	0	0	0	0	0.105165851	0.076236761	0.380018403	0.054934412	1.729412695	0.154824469	1	1	1	0.083875902	2.30E-12	2.85E-29
Aspen_670855	1.941806849	9.62E-07	24.81298573	1.89E-05	7.716992663	3.44E-06	4.395970145	1.86E-06	5.179433725	1.90E-06	4.947039137	2.57E-06	0	0	0	0	0	0
Aspen_794065	2.584224917	0.969138905	2.913705364	1.454711842	2.398713085	0.845749188	1.775626011	0.679168846	1.866349887	0.578888832	7.768303221	1.568185015	0.003832092	0.022591686	0.002282699	0.004469082	0.00063202	3.64E-07
Aspen_796714	0.446090763	2.21E-07	1.628651573	1.24E-06	0.354564528	1.58E-07	0.577077162	2.43E-07	0.297467477	1.09E-07	0.252551548	1.31E-07	0	0	0	0	0	0
Aspen_769001	1.610417534	0.031741938	0.345991052	2.63E-07	0.250074871	0.033462008	0.306485956	0.020535323	0.210225532	0.029636097	0.026826051	0.026961195	0	0	3.91E-14	1.14E-50	6.54E-13	0.159871187
Aspen_592679	16.66212553	8.25E-06	15.69869847	1.19E-05	15.16593239	6.79E-06	16.78655606	0.086490666	14.87418111	5.46E-06	13.92151855	7.25E-06	0	0	0	0	0	0
Aspen_427392	1.345376853	0.088578916	5.208472772	0.337101066	1.131730758	0.105155636	0.590373871	2.51E-07	1.339014894	4.92E-07	1.637036806	0.077338827	2.11E-52	3.73E-54	2.59E-27	0	0	9.61E-100
Aspen_802970	0.077855463	3.85E-08	0.42636869	3.24E-07	0.061881545	2.76E-08	0.100716297	4.27E-08	0.051916494	1.90E-08	0	0	0	0	0	0	0	1
Aspen_821552	4.746638964	2.36E-06	7.483281411	5.70E-06	4.801684324	2.15E-06	5.02396588	2.12E-06	4.316194771	1.58E-06	4.397368121	2.29E-06	0	0	0	0	0	0
Aspen_268644	0.151078794	7.49E-08	0.275789969	2.10E-07	0.175318769	0.060149733	0.29316048	1.24E-07	0.549055535	0.050372101	1.79617897	9.33E-07	0	0	0.001780121	0	5.76E-28	0
Aspen_830585	19.98814023	9.88E-06	28.37937817	2.16E-05	21.66421793	9.71E-06	20.89478164	8.85E-06	21.94527653	8.10E-06	20.9177557	1.09E-05	0	0	0	0	0	0
Aspen_278778	2.491374825	1.23E-06	1.046024496	0.880406734	1.485157079	6.64E-07	1.611460754	6.84E-07	1.453661824	0.20871216	1.057857425	5.51E-07	0	0.117394042	0	0	1.64E-12	0
Aspen_563157	0	0	0	0	0	0	0.133011539	0.276018015	0	0	0.597429286	0.589684045	1	1	1	0.314940479	1	0.155497946
Aspen_826643	18.28624781	9.08E-06	37.40282578	2.85E-05	19.43755082	8.70E-06	20.09306932	8.50E-06	19.68645722	7.26E-06	22.26442753	1.16E-05	0	0	0	0	0	0
Aspen_821054	22.55611369	0.165470223	23.67493833	0.314492745	24.17335232	0.163103763	23.98259124	0.166857774	23.41849655	0.119462713	24.30079854	0.208922775	0	0	0	0	0	0
Aspen_571526	0.75581098	0.09713069	1.630567626	0.130355692	0.554040499	2.47E-07	0.579688371	2.46E-07	0.500678595	0.033261829	0.573349156	0.055835832	3.59E-15	3.35E-36	0	0	1.66E-51	4.89E-25
Aspen_275785	0	0	0	0	0.02120224	0.104392615	0.094897129	0.17958557	0	0	0	0	1	1	0.419528061	0.298602921	1	1
Aspen_228166	14.06011996	0.087770058	15.30415446	1.16E-05	13.39792418	0.069747798	16.42398243	0.137924053	17.63103904	0.115618154	32.11806266	0.155520263	0	0	0	0	0	0
Aspen_249204	43.48811209	0.093908585	31.93615026	0.1710187	31.56709084	0.13425794	30.95595566	0.125053417	30.37613163	0.121940047	31.78951464	0.249727947	0	0	0	0	0	0
Aspen_579105	0.957310783	0.594877902	4.579768179	2.10801622	0.865846556	0.573811719	1.222393729	0.748373397	1.414309101	0.631852174	1.724043152	0.786995512	0.053780197	0.014907145	0.065657259	0.051192361	0.012598976	0.014238039
Aspen_763726	7.800803307	3.85E-06	6.946410167	5.29E-06	7.258865721	3.23E-06	8.368450371	3.54E-06	7.86617168	2.91E-06	8.078738263	4.19E-06	0	0	0	0	0	0
Aspen_756478	0.847275044	0.27558898	6.719002083	1.313726574	1.486807225	0.42611027	0	0	0.612683839	0.295233232	0.929768541	0.348213875	0.001054577	1.57E-07	0.000242185	1	0.018981517	0.003791346
Aspen_268836	0	0	0.151916236	0.283364926	0.013229128	0.052626188	0.035885467	0.072132502	0.00739919	0.036431095	0	0	1	0.295939477	0.400760484	0.309420466	0.419528061	1
Aspen_569844	6.920715924	3.45E-06	6.617582598	5.04E-06	7.858235457	3.51E-06	7.140969806	3.01E-06	7.032309351	2.56E-06	11.75436254	6.09E-06	0	0	0	0	0	0
Aspen_266398	0	0	1.420670527	1.08E-06	0.30928615	1.38E-07	0	0	0.129740236	4.78E-08	0.165225276	8.59E-08	1	0	0	1	0	0
Aspen_265797	0.562316363	0.178211255	3.269083628	2.49E-06	0.130951631	0.142597293	0	0	0	0	0.608315843	3.16E-07	0.000801567	0	0.179222586	1	1	0
Aspen_562182	4.134954042	2.05E-06	3.774119512	2.87E-06	4.27253957	1.90E-06	3.878103099	1.64E-06	4.312446268	0.128615457	8.778670711	0.181674992	0	0	0	0	8.88E-247	0
Aspen_596362	1.992025912	0.650246196	5.26410129	1.291136229	1.764264197	0.454401747	2.137639717	0.563870382	1.761007472	0.482379764	1.275994948	0.399051875	0.00109384	2.28E-05	5.17E-05	7.50E-05	0.000130781	0.000692962
Aspen_556617	4.445887735	2.21E-06	12.17375923	9.26E-06	4.06376314	1.81E-06	4.457289594	1.89E-06	4.743454455	1.73E-06	3.397966276	1.77E-06	0	0	0	0	0	0
Aspen_270439	0	0	0.168056096	0.284476265	0.027178569	0.070663793	0.025520145	0.061056145	0.028063862	0.064626329	0	0	1	0.277341919	0.350260214	0.337981481	0.332054137	1
Aspen_743384	2.774495854	0.276460498	5.10117287	0.708637288	2.626948201	0.338192008	2.491264775	0.277914258	2.813089728	0.235646695	2.141026706	0.323470708	5.31E-24	3.04E-13	4.00E-15	1.56E-19	3.76E-33	1.81E-11
Aspen_823806	0.911688371	4.53E-07	1.248195567	9.51E-07	1.086950405	4.88E-07	1.474236248	6.23E-07	1.215885477	4.45E-07	4.258210902	2.21E-06	0	0	0	0	0	0
Aspen_567614	0.627476427	0.063977705	2.214517495	0.16720904	0.982290253	0.035728914	0.593499221	0.041881298	0.66340984	0.062641386	0.686543639	0.056924519	5.21E-23	2.44E-40	1.07E-166	6.93E-46	1.65E-26	8.53E-34
Aspen_676110	7.570126701	3.75E-06	8.155503366	6.21E-06	7.693783662	3.43E-06	8.348093681	3.56E-06	7.861640476	2.88E-06	7.271775573	3.77E-06	0	0	0	0	0	0
Aspen_547973	0	0	3.218640794	2.45E-06	0	0	0.253434481	1.07E-07	0.65319268	2.41E-07	0.499107806	2.60E-07	1	0	1	0	0	0
Aspen_652688	23.8506747	1.18E-05	5.678963077	4.32E-06	7.253165041	3.26E-06	9.658640164	4.09E-06	8.574538973	3.14E-06	7.818186689	0.086337788	0	0	0	0	0	0
Aspen_216572	14.23844345	0.254535043	13.31928024	0.42945305	14.83536419	0.311094417	15.56312985	0.231151318	15.17258264	0.1696268	16.86399615	0.276982936	0	1.72E-211	0	0	0	0
Aspen_590966	0	0	0	0	0	0	0	0	0.275157417	1.01E-07	0.350415272	1.83E-07	1	1	1	1	0	0
Aspen_653213	78.5042363	3.88E-05	34.49407755	2.63E-05	30.72072534	1.38E-05	31.22222681	1.33E-05	26.11728333	9.65E-06	22.75723814	1.18E-05	0	0	0	0	0	0
Aspen_234447	0.073538719	0.175939072	0	0	0.062347186	0.14357503	0	0	0.035961165	0.102805136	0.074940295	0.160756475	0.337981481	1	0.332054137	1	0.363244662	0.320545911
Aspen_814791	1.70304642	8.43E-07	4.352406783	3.32E-06	1.218262986	5.46E-07	1.542180412	6.53E-07	1.24920994	4.60E-07	1.59087931	8.27E-07	0	0	0	0	0	0
Aspen_594590	0.612733167	0.251600826	2.517716824	0.349533189	0.283943055	0.175448892	0.690279141	0.189464721	0.399543647	0.158021208	0.359055646	0.160657296	0.007438933	2.94E-13	0.052790317	0.000134576	0.005728894	0.012711415
Aspen_251574	0.915375152	4.56E-07	3.133107879	2.38E-06	0.636618459	2.84E-07	0.666089064	2.83E-07	0.839301652	3.08E-07	0.291506639	1.51E-07	0	0	0	0	0	0
Aspen_824818	0	0	0	0	0.176289642	7.88E-08	0	0	0	0	0	0	1	1	0	1	1	1
Aspen_785431	0	0	0.842062647	6.41E-07	0.09166035	4.08E-08	0.149183266	6.33E-08	0	0	0.146898979	7.62E-08	1	0	0	0	1	0
Aspen_765709	0	0	0	0	0.732285938	0.148714455	0	0	0	0	0.167882565	0.158890888	1	1	4.24E-07	1	1	0.145349314
Aspen_674412	0	0	0	0	0.034280515	0.089128725	0.214591507	9.08E-08	0	0	0.019721861	0.072247487	1	1	0.350260214	0	1	0.392435669
Aspen_670564	0.109427789	5.42E-08	0	0	0	0	0	0	0	0	0	0	0	1	1	1	1	1
Aspen_729244	78.41398051	3.89E-05	37.04514848	2.83E-05	26.06572407	1.16E-05	27.82741757	1.18E-05	25.22426678	9.23E-06	22.61040182	1.17E-05	0	0	0	0	0	0
Aspen_566008	63.63342359	3.15E-05	31.54039706	2.40E-05	30.48047911	1.37E-05	26.98511035	1.14E-05	34.28344323	1.26E-05	25.05096414	1.30E-05	0	0	0	0	0	0
Aspen_258640	5.740994162	2.85E-06	10.05743741	7.66E-06	5.483069401	2.45E-06	5.120851618	2.17E-06	5.495430032	2.02E-06	4.403535538	2.29E-06	0	0	0	0	0	0
Aspen_197868	1.369108055	6.79E-07	0.277696351	2.11E-07	0.241822812	1.08E-07	0.19679129	8.37E-08	0	0	0	0	0	0	0	0	1	1
Aspen_285536	0	0	0	0	0.024538928	0.063800772	0.039938718	0.07442541	0	0	0	0	1	1	0.350260214	0.295762486	1	1
Aspen_179233	0.608492469	3.02E-07	0.555392702	4.23E-07	0.241822812	1.08E-07	0.983956451	4.17E-07	0.608643134	2.25E-07	0	0	0	0	0	0	0	1
Aspen_266902	0.763676922	0.156662248	2.79936017	0.279019627	0.73889158	0.121976595	0.337919204	0.103807406	0.195705449	0.074395324	0.391464695	2.03E-07	5.45E-07	5.47E-24	6.91E-10	0.00056646	0.004261528	0
Aspen_277410	13.68294204	0.701323887	7.264690759	0.734850008	6.130893439	0.367022134	5.111396836	0.298807053	5.554511061	0.33125107	5.717219814	0.357818593	4.50E-85	2.40E-23	6.08E-63	6.69E-66	2.08E-63	9.10E-58
Aspen_200270	4.503710938	2.23E-06	1.445519837	1.10E-06	0.511380923	2.30E-07	0.608223755	2.58E-07	0.660047776	2.42E-07	0.504345819	2.62E-07	0	0	0	0	0	0
Aspen_588639	0	0	1.24172343	0.440463143	0.115287191	0.18129826	0.281456283	0.232903019	0	0	0	0	1	0.002407691	0.262421471	0.113433288	1	1
Aspen_274761	0	0	0	0	0.117702161	0.123125467	0	0	0.510198421	0.103298031	0	0	1	1	0.169547988	1	3.92E-07	1
Aspen_434073	0	0	0	0	0.140937019	6.30E-08	0	0	0.032516363	0.02956033	0	0	1	1	0	1	0.135666061	1
Aspen_178795	0.878017003	0.267193251	0.223645775	0.207455588	0.090164169	0.0906184	0.143813185	0.108340549	0.149776411	0.0924768	0.100187465	0.096741927	0.00050797	0.140507573	0.159871187	0.092185239	0.052657969	0.150190719
Aspen_781455	92.88186373	4.61E-05	46.28342911	3.52E-05	39.50630769	1.77E-05	46.43825496	1.96E-05	39.42179262	1.44E-05	33.8956826	1.77E-05	0	0	0	0	0	0
Aspen_572137	343.0821673	1.902061272	284.474424	2.062385903	272.2577984	1.352430205	274.12008	1.08889249	272.1664342	1.350231149	264.0607796	1.162844442	0	0	0	0	0	0
Aspen_267576	5.941928968	1.473072901	6.475007474	2.746645773	7.794162596	1.537975794	4.998846053	1.023473572	5.494516003	1.145832226	2.709877998	1.080454653	2.75E-05	0.009201122	2.01E-07	5.19E-07	8.12E-07	0.00606928
Aspen_258881	0.995297983	4.97E-07	4.239404597	3.23E-06	1.054784927	4.72E-07	0.75107028	0.10783632	0.221232094	8.09E-08	0.805779048	0.179175848	0	0	0	1.64E-12	0	3.44E-06
Aspen_425546	1.025177529	5.08E-07	4.92935167	0.25543638	0.884913775	0.081087686	1.261218265	0.066630799	1.30298146	0.068582783	0.52235817	2.72E-07	0	2.80E-83	4.99E-28	3.32E-80	8.75E-81	0
Aspen_171731	5.86857181	2.91E-06	8.034681094	6.13E-06	6.608032236	2.94E-06	7.275446886	3.09E-06	5.543912395	2.04E-06	7.475525806	3.89E-06	0	0	0	0	0	0
Aspen_557714	1.630158836	8.07E-07	7.439519531	5.67E-06	0.647846298	2.90E-07	0.527206296	2.23E-07	1.630562469	5.98E-07	0	0	0	0	0	0	0	1
Aspen_816425	147.2819112	7.32E-05	143.6759039	0.000109282	145.4931941	0.050823605	143.1484363	6.06E-05	160.9650318	0.04309436	328.3471523	0.000171211	0	0	0	0	0	0
Aspen_772146	0.671120029	3.33E-07	0.612555102	4.66E-07	0.561428375	0.033075253	0.705398005	2.98E-07	0.559405167	2.06E-07	0.569925729	2.96E-07	0	0	6.37E-65	0	0	0
Aspen_817547	65.635884	0.461627131	74.0948634	5.63E-05	75.03356816	0.366584134	73.72410605	0.286789127	66.8416297	0.179181015	72.04062858	0.332460985	0	0	0	0	0	0
Aspen_674664	9.678839965	0.735560399	2.857377458	0.477755357	0.677263674	0.190122033	1.002946876	0.216147564	1.194290811	0.186510711	2.039260958	0.319569968	7.61E-40	1.11E-09	0.00018384	1.74E-06	7.60E-11	8.78E-11
Aspen_297105	14.91908311	1.442634422	5.524646773	1.02825182	3.046380596	0.574339071	5.094837317	0.561301419	3.768555994	0.52754417	3.860361507	0.525871382	2.29E-25	3.88E-08	5.66E-08	5.59E-20	4.55E-13	1.06E-13
Aspen_593211	0.574386496	0.502322487	2.844277044	1.537124828	0.687429734	0.487352233	0.674718618	0.512084984	0.766038231	0.466674487	0.667190681	0.469390032	0.126423486	0.032128837	0.079190172	0.093820283	0.050348598	0.07760035
Aspen_263050	0	0	1.614110041	1.23E-06	0	0	0	0	0	0	0.375444934	1.95E-07	1	0	1	1	1	0
Aspen_594190	0	0	5.831623374	4.44E-06	0	0	0	0	0	0	1.356446215	7.04E-07	1	0	1	1	1	0
Aspen_648114	0	0	2.564259923	1.95E-06	0	0	0	0	0	0	0.596451527	3.10E-07	1	0	1	1	1	0
Aspen_774307	0	0	0.78514799	5.97E-07	0	0	0.139100033	5.85E-08	0.143404517	5.29E-08	0	0	1	0	1	0	0	1
Aspen_243598	0.022776482	0.041709798	0	0	0	0	0.005303587	0.016949291	0	0	0	0	0.292508807	1	1	0.377174872	1	1
Aspen_790931	0.187181647	0.06617351	0	0	0.036905882	0.054070136	0	0	0.029995183	0.044975667	0	0	0.002337245	1	0.247443801	1	0.25241154	1
[truncated: 64,170 more rows]
