# Supplementary material for: Multi-Omics Approach Identifies Molecular Mechanisms of Plant-Fungus Mycorrhizal Interaction
Source: Front Plant Sci. 2016 Jan 19;6:1061. doi: 10.3389/fpls.2015.01061 (PMC4717292; doi:10.3389/fpls.2015.01061)
Supplement: Table S5 — Laccaria gene expression data, as log2 RPKM, calculated using BowStrap. For every biological sample, there are three columns of data derived from BowStrap analysis: Average RPKM, PRKM Standard Deviation, and a p-value indicating significance of detected gene expression. [file Table5.CSV]

	ProtID	06hr.Ave	06hr.SD	12hr.Ave	12hr.SD	24hr.Ave	24hr.SD	48hr.Ave	48he.SD	72hr.Ave	72hr.SD	96hr.Ave	96hr.SD	pVal.06hr	pVal.12hr	pVal.24hr	pVal.48hr	pVal.72hr	pVal.96hr
Laccaria_122853	122853	390.1741431	2.60E-05	483.5606491	2.94E-05	570.8711432	8.68E-06	436.4407775	2.74E-05	497.3758433	3.30E-05	354.0784373	0	0	0	0	0	0	0
Laccaria_122879	122879	327.7855595	0	348.6485749	8.68E-06	475.6723497	2.12E-05	403.2484745	2.25E-05	369.026171	1.74E-05	281.5754066	0	0	0	0	0	0	0
Laccaria_123000	123000	19.44946752	1.898733911	17.35696762	1.46522567	26.43032863	1.871813026	18.97825434	2.046801925	23.09528602	2.302316111	19.03875262	1.525045405	6.34E-25	1.13E-32	1.43E-45	9.12E-21	5.55E-24	4.56E-36
Laccaria_123030	123030	175.9938589	8.94E-06	194.9222157	1.34E-05	251.405434	1.47E-05	240.4470124	1.68E-05	206.4334532	1.47E-05	190.121657	0	0	0	0	0	0	0
Laccaria_123064	123064	27.39715904	1.525472319	25.5947043	1.754675951	39.02614042	1.754996207	36.97611023	1.990403634	31.1886963	2.535057522	29.54225569	1.918956035	2.01E-72	1.71E-48	7.51E-110	2.46E-77	4.37E-35	8.85E-54
Laccaria_123195	123195	104.4302747	0.287310226	72.85852553	0.141491732	83.5203874	0.187548909	67.79911622	0.193432953	65.27650576	0.161578189	72.85789837	0.164738309	0	0	0	0	0	0
Laccaria_123238	123238	136.7587369	7.19E-06	119.907465	1.03E-05	167.4039897	5.31E-06	150.6087547	8.68E-06	107.1217392	5.94E-06	75.92590629	5.94E-06	0	0	0	0	0	0
Laccaria_140772	140772	8.723145143	0	7.668714139	5.07E-07	10.13398078	5.91E-07	5.243326395	1.17E-07	6.655067458	4.89E-07	6.493819837	0	0	0	0	0	0	0
Laccaria_140780	140780	11.42346147	0	7.075602212	2.14E-07	11.83173357	6.50E-07	3.843791426	1.86E-07	7.507794042	5.67E-07	11.87544651	6.50E-07	0	0	0	0	0	0
Laccaria_140787	140787	7.77628677	0	5.314243658	1.52E-07	6.919457676	4.29E-07	3.650181572	2.40E-07	3.864830835	3.11E-07	3.914655262	2.58E-07	0	0	0	0	0	0
Laccaria_140810	140810	0.35896835	0.124427507	0.074123218	0.045774593	0.159828671	0.068942871	0	0	0.147611661	0.082419612	0.348202969	0.092889877	0.001957319	0.052690381	0.010217136	1	0.036648463	8.89E-05
Laccaria_140813	140813	1.701784445	0.176906251	1.48456207	0.164763114	2.159120763	0.171578782	0.634054457	0.104151683	1.56219534	0.230097199	2.246654826	0.189694534	3.30E-22	1.03E-19	1.30E-36	5.72E-10	5.63E-12	1.16E-32
Laccaria_140834	140834	34.12154554	0.013537804	25.53840377	0.008256597	28.64217612	0.007018194	13.83969093	0.014994865	20.42151801	1.18E-06	25.67786178	0	0	0	0	0	0	0
Laccaria_140840	140840	33.84271563	0	23.61263543	1.27E-06	32.04558375	1.01E-06	14.61265749	9.19E-07	26.10632905	1.21E-06	27.1809736	6.64E-07	0	0	0	0	0	0
Laccaria_140868	140868	13.18914582	9.96E-07	11.04818145	6.50E-07	14.74028357	4.70E-07	9.436311872	0	11.72035779	8.02E-07	10.67058201	0	0	0	0	0	0	0
Laccaria_140895	140895	0.058953019	2.25E-09	0.035176152	0.012129707	0.029996703	0.010343691	0.02852134	1.06E-09	0	0	0.023742	7.00E-10	0	0.001865813	0.001865813	0	1	0
Laccaria_140898	140898	9.437760919	6.64E-07	6.398195384	4.01E-07	9.609929289	1.36E-07	3.497995708	2.40E-07	6.647536997	3.83E-07	8.683965585	0	0	0	0	0	0	0
Laccaria_140910	140910	1.633772392	0.186761633	1.263807593	0.141225276	1.531776566	0.184198049	1.633200527	0.168805638	1.171294014	0.276031898	0.62552297	0.150479829	1.09E-18	1.80E-19	4.55E-17	1.92E-22	1.10E-05	1.61E-05
Laccaria_140911	140911	5.373760267	0	2.975733543	4.79E-08	7.28680384	3.03E-07	3.113356699	1.59E-07	3.551965695	1.36E-07	4.274885563	2.25E-07	0	0	0	0	0	0
Laccaria_140913	140913	1.042279038	3.59E-08	0.810148606	2.93E-08	1.097247829	0	0.44822426	3.00E-08	0.861161273	7.29E-08	1.134891494	2.40E-08	0	0	0	0	0	0
Laccaria_140954	140954	3.070624312	0	2.74690175	1.63E-07	3.560507562	1.27E-07	1.808509345	0	2.836441305	1.02E-07	4.12208242	2.20E-07	0	0	0	0	0	0
Laccaria_140963	140963	5.12154355	0	4.65665249	2.71E-07	5.956488214	1.17E-07	2.878957669	2.22E-07	3.73068881	1.27E-07	5.185931064	0	0	0	0	0	0	0
Laccaria_140993	140993	2.320232745	0.180279844	2.064538333	0.105300806	3.083638144	0.147773973	0.924468047	0.089990859	1.589564958	0.128074923	1.525249823	0.099938327	3.31E-38	6.86E-86	5.31E-97	4.67E-25	1.14E-35	6.86E-53
Laccaria_140994	140994	3.167933359	1.48E-07	2.019689683	9.58E-08	3.319349797	1.44E-07	3.324315901	1.66E-07	3.355798714	1.73E-07	2.479750671	0	0	0	0	0	0	0
Laccaria_141006	141006	28.27442125	0.387066401	21.76650136	0.299228975	20.99952375	0.301701715	15.99700451	0.281338654	20.45668506	0.433996004	19.37420445	0.296233389	0	0	0	0	0	0
Laccaria_141037	141037	12.7505469	4.89E-07	10.60818115	1.92E-07	11.02124486	4.50E-07	6.958681634	4.39E-07	10.09773105	8.25E-07	12.08892638	3.32E-07	0	0	0	0	0	0
Laccaria_141112	141112	18.71897108	8.99E-07	15.12405578	1.03E-06	23.90377057	1.65E-06	11.13249557	7.79E-07	14.31724402	1.13E-06	17.87210154	1.21E-06	0	0	0	0	0	0
Laccaria_141123	141123	12.07058391	0	8.568240581	5.42E-07	16.43108304	1.08E-06	6.229036571	0	7.98201597	1.36E-07	10.89709043	0	0	0	0	0	0	0
Laccaria_141130	141130	32.87264174	0	21.75406513	1.01E-06	35.24676183	1.88E-06	14.65536641	6.91E-07	19.36111567	7.67E-07	28.57264564	0	0	0	0	0	0	0
Laccaria_141163	141163	0.710701504	0.09676091	0.202627311	0.04389022	0.243357424	0.046746509	0	0	0.26852557	0.084124036	0.418474056	0.060025406	1.03E-13	1.95E-06	9.65E-08	1	0.000706409	1.57E-12
Laccaria_141174	141174	23.2761699	1.58E-06	15.9273723	3.32E-07	21.84311474	1.08E-06	9.131894258	7.30E-07	18.38408865	1.76E-06	20.62696665	1.36E-06	0	0	0	0	0	0
Laccaria_141194	141194	6.121351775	0	5.802608829	1.79E-07	8.016874202	9.58E-08	4.336476935	0	6.827812621	5.75E-07	5.370693683	2.03E-07	0	0	0	0	0	0
Laccaria_141258	141258	5.567593033	0.191619018	4.677775449	0.188495063	3.849970758	0.17973826	3.440094107	0.193632469	5.823336009	0.301245833	5.663649118	0.176184486	6.55E-186	2.98E-136	4.36E-102	6.47E-71	1.48E-83	5.00E-227
Laccaria_141289	141289	51.49904266	1.33E-06	40.02332214	2.48E-06	50.7076673	3.02E-06	29.53385324	8.57E-07	46.96530509	3.60E-06	38.44766525	0	0	0	0	0	0	0
Laccaria_141323	141323	14.08911551	0	10.80396144	5.75E-07	16.23269593	1.21E-06	6.65343656	4.18E-07	11.21743089	8.47E-07	11.50307089	3.59E-07	0	0	0	0	0	0
Laccaria_141362	141362	0.765481956	3.05E-08	1.11999659	9.12E-08	0.656620748	2.93E-08	1.06986671	4.94E-08	1.138434245	5.08E-08	1.06185541	7.67E-08	0	0	0	0	0	0
Laccaria_141442	141442	43.91269773	0	37.85407831	1.53E-06	41.11423884	2.03E-06	23.16789266	1.80E-06	37.70060875	2.87E-06	36.20820411	2.17E-06	0	0	0	0	0	0
Laccaria_141475	141475	18.50757788	7.17E-07	16.23461854	6.64E-07	19.62616331	0	12.29410423	8.99E-07	13.75618634	1.05E-06	14.0191407	0	0	0	0	0	0	0
Laccaria_141480	141480	9.286360086	0.33180576	10.09380977	0.329568221	9.920739927	0.339254141	6.759762476	0.344867776	12.6545343	0.44846802	11.51184929	0.344893702	1.16E-172	2.64E-206	2.77E-188	7.58E-86	1.80E-175	1.43E-244
Laccaria_141500	141500	21.95177314	0	14.72227043	4.29E-07	21.04438525	0	6.959633054	3.59E-07	15.18231967	1.46E-06	15.4239938	2.71E-07	0	0	0	0	0	0
Laccaria_141505	141505	3.628085812	0	1.658858393	4.15E-08	5.127935146	1.66E-07	2.389103736	1.48E-07	2.762102004	1.07E-07	3.084607312	0	0	0	0	0	0	0
Laccaria_141512	141512	28.36762184	0	19.47789432	0	26.54551364	1.08E-06	12.12957219	5.91E-07	20.59496305	8.57E-07	15.75481955	0	0	0	0	0	0	0
Laccaria_141514	141514	14.75189519	8.13E-07	9.492002705	4.29E-07	19.73394854	6.64E-07	6.963917663	3.32E-07	10.94110813	8.25E-07	12.5661009	6.21E-07	0	0	0	0	0	0
Laccaria_141547	141547	33.19216639	0	23.7980081	1.21E-06	32.19157769	1.58E-06	20.49156873	1.24E-06	27.58056359	1.71E-06	33.13146206	1.48E-06	0	0	0	0	0	0
Laccaria_141595	141595	24.4649639	0	19.6156335	0	29.56807778	1.33E-06	14.44749754	9.39E-07	16.08488131	8.57E-07	18.29386205	1.24E-06	0	0	0	0	0	0
Laccaria_141630	141630	25.54933746	1.21E-06	15.28491892	1.07E-06	27.94097062	3.83E-07	8.935455129	3.46E-07	14.38795874	1.05E-06	11.69440076	5.25E-07	0	0	0	0	0	0
Laccaria_141635	141635	29.68874694	0	22.94030114	1.43E-06	28.43386354	5.42E-07	13.29707518	5.75E-07	22.47612802	1.84E-06	20.04928326	0	0	0	0	0	0	0
Laccaria_141651	141651	0.200822215	0.269111893	0.344329936	0.35367133	0	0	0.539763017	2.47E-08	0	0	0.372931082	0.319665003	0.22776105	0.165130733	1	0	1	0.121679722
Laccaria_141699	141699	16.45120211	0	11.51681171	2.71E-07	15.84038655	0	8.881140838	9.58E-08	9.782310153	5.75E-07	12.44273202	5.07E-07	0	0	0	0	0	0
Laccaria_141728	141728	275.6003733	1.99E-05	242.5953651	1.23E-05	312.3243874	1.06E-05	233.9973975	1.15E-05	322.6942468	2.60E-05	327.7370242	1.37E-05	0	0	0	0	0	0
Laccaria_141735	141735	3.303674329	0.102159688	2.594921253	0.037933197	4.047593013	0.043203264	4.205936631	0.062589451	5.451484473	0.054272624	4.830945905	0.058727546	1.01E-229	0	0	0	0	0
Laccaria_141739	141739	13.81848647	0.099522094	9.690152473	0.03695385	17.33637405	0.038516619	9.260108625	0.060973558	13.26461973	0.052871427	13.78155257	0.057211297	0	0	0	0	0	0
Laccaria_141760	141760	17.74621457	0	16.27301506	0	17.36770362	1.92E-07	9.863018481	0	9.941177077	8.13E-07	10.97999386	0	0	0	0	0	0	0
Laccaria_141811	141811	30.53688701	0	31.03923554	2.06E-06	35.4903334	0	21.90797604	1.71E-06	34.68495755	1.15E-06	32.6896696	0	0	0	0	0	0	0
Laccaria_141816	141816	3.233872504	0.235503321	1.59470749	0.174027941	1.448810466	0.164802543	2.960045847	0.216086897	1.555458567	0.252693314	2.737929264	0.176393383	3.28E-43	2.51E-20	7.40E-19	5.19E-43	3.74E-10	1.24E-54
Laccaria_141828	141828	0.504084044	0	0.47413189	2.47E-08	0.329520148	0.02537693	0.766463484	4.06E-08	0.55078533	3.28E-08	0.058002425	0	0	0	7.44E-39	0	0	0
Laccaria_141864	141864	33.54138558	0	25.89081601	0	31.73313601	6.64E-07	25.40147664	1.24E-06	29.34303763	1.71E-06	31.69532859	0	0	0	0	0	0	0
Laccaria_141923	141923	8.788447511	0	5.545274045	9.58E-08	9.663139164	3.32E-07	6.916312507	4.60E-07	6.871237103	5.07E-07	6.465211082	0	0	0	0	0	0	0
Laccaria_141932	141932	1.329856758	0	0.666207218	3.69E-08	0.892748599	4.64E-08	0.223784959	1.61E-08	0.36853033	3.03E-08	0.977997086	0	0	0	0	0	0	0
Laccaria_141947	141947	7.933432801	3.18E-07	5.2832357	3.46E-07	8.288079931	5.07E-07	4.863644434	3.18E-07	6.175982291	4.50E-07	5.414446514	0	0	0	0	0	0	0
Laccaria_142000	142000	41.01535145	0	34.66830262	1.63E-06	38.60776851	5.42E-07	28.35691433	1.43E-06	38.86007283	1.43E-06	33.37084101	0	0	0	0	0	0	0
Laccaria_142036	142036	17.25804978	0	15.07208055	0	21.52302638	1.30E-06	12.19373725	0	18.91346176	8.57E-07	16.2506793	8.78E-07	0	0	0	0	0	0
Laccaria_142086	142086	26.32491885	0	15.77823011	9.96E-07	22.99398099	0	10.24412363	4.29E-07	12.58416813	7.55E-07	15.09599527	0	0	0	0	0	0	0
Laccaria_142093	142093	3.444052474	4.79E-08	2.952587629	1.40E-07	3.524974909	1.92E-07	2.77704161	1.12E-07	2.012229013	1.68E-07	2.311690834	0	0	0	0	0	0	0
Laccaria_142129	142129	17.14223306	5.07E-07	13.90447329	0	20.50024694	0	7.544874924	4.07E-07	11.83327857	5.42E-07	11.91315423	0	0	0	0	0	0	0
Laccaria_142155	142155	29.62248465	0	28.66905209	8.57E-07	35.18991371	1.21E-06	18.57641926	9.77E-07	26.32362424	5.42E-07	24.28469086	1.58E-06	0	0	0	0	0	0
Laccaria_142227	142227	29.37982375	1.33E-06	22.67164242	1.38E-06	27.46504118	1.43E-06	18.3036056	2.71E-07	23.43577877	2.71E-07	19.66455335	9.39E-07	0	0	0	0	0	0
Laccaria_142235	142235	30.05649049	0	24.73674422	1.36E-06	32.48459549	0	29.30929152	1.01E-06	29.20275769	2.10E-06	26.52152283	0	0	0	0	0	0	0
Laccaria_142242	142242	16.7432201	0.560284708	8.551942299	0.40526382	10.88978412	0.395247603	10.86735726	0.400679801	12.32524243	0.478243362	12.1247854	0.401723962	1.62E-196	3.80E-99	2.11E-167	2.69E-162	9.16E-147	2.05E-200
Laccaria_142250	142250	4.779277998	0.309660692	3.087779379	0.217292902	3.783674859	0.245382574	2.363900638	0.161035144	2.473982912	0.205600233	4.535089649	0.208949162	4.84E-54	3.96E-46	6.05E-54	4.37E-49	1.19E-33	9.35E-105
Laccaria_142277	142277	5.086485845	0.054197827	6.002901725	0.03634936	5.080493601	0.051238843	3.138275684	2.88E-07	5.370879781	0.060198493	7.615124621	0.067432032	0	0	0	0	0	0
Laccaria_142282	142282	50.59726837	2.71E-06	52.12141493	3.60E-06	62.60191843	4.13E-06	39.36068824	3.25E-06	55.78526543	3.68E-06	46.74543963	0	0	0	0	0	0	0
Laccaria_142287	142287	25.66612132	0	23.05349341	1.56E-06	25.78532398	9.39E-07	15.19060031	0	25.65953037	6.64E-07	25.81489488	2.03E-06	0	0	0	0	0	0
Laccaria_142306	142306	11.52539425	2.71E-07	7.598878259	6.36E-07	11.66399139	1.92E-07	6.40773331	2.88E-07	6.331374772	5.29E-07	6.821346234	2.88E-07	0	0	0	0	0	0
Laccaria_142326	142326	40.69006677	2.36E-06	29.72331377	1.84E-06	37.59769156	2.24E-06	29.64513021	1.15E-06	29.54123444	1.84E-06	27.68337604	1.53E-06	0	0	0	0	0	0
Laccaria_142363	142363	24.32789715	3.83E-07	20.0760316	1.21E-06	18.54663714	7.67E-07	18.27330161	1.05E-06	22.90379393	1.18E-06	17.79925396	0	0	0	0	0	0	0
Laccaria_142370	142370	26.5629193	1.33E-06	22.30880001	0	31.89735198	3.83E-07	19.65459535	1.53E-06	25.63403422	1.67E-06	24.84254788	0	0	0	0	0	0	0
Laccaria_142375	142375	36.453839	2.82E-06	34.38045918	0	30.74720118	1.63E-06	22.56173607	7.17E-07	26.7095871	1.21E-06	28.83288021	7.67E-07	0	0	0	0	0	0
Laccaria_142382	142382	83.59247362	4.85E-06	71.60644325	3.98E-06	78.55461855	3.25E-06	54.33789905	3.60E-06	61.24314927	3.25E-06	64.89198086	0	0	0	0	0	0	0
Laccaria_142394	142394	696.3776683	0	730.8464994	4.67E-05	880.4370133	7.15E-05	658.4444209	4.34E-05	989.9472766	7.05E-05	716.5326142	3.25E-05	0	0	0	0	0	0
Laccaria_142426	142426	1.466911239	9.58E-08	1.975549541	1.04E-07	3.135345648	5.87E-08	2.774236517	2.27E-07	2.37993661	1.92E-07	3.437180715	1.59E-07	0	0	0	0	0	0
Laccaria_142430	142430	8.500839289	0.439499172	6.945218088	0.368447162	8.275394899	0.388346044	7.116739791	0.374550845	11.11860055	0.643665466	9.077682205	0.426063895	1.19E-83	1.47E-79	4.65E-101	8.41E-81	3.70E-67	5.00E-101
Laccaria_142473	142473	1.165661972	0	1.215176157	8.80E-08	2.072499496	0	0.451155746	0	1.089683206	5.36E-08	3.004442136	9.58E-08	0	0	0	0	0	0
Laccaria_142492	142492	2.604142765	0.045981725	2.423115173	0.084603109	1.861647955	0.089393244	2.807928672	0.082299021	3.309130682	0.05179496	3.233018926	0.084561777	0	1.04E-180	1.27E-96	1.95E-255	0	0
Laccaria_142524	142524	8.280797156	4.79E-07	7.237811569	4.79E-07	5.901782488	3.11E-07	7.888238453	9.58E-08	6.873658087	5.83E-07	9.978861213	5.75E-07	0	0	0	0	0	0
Laccaria_142557	142557	1.409189691	0.163432924	1.702983719	0.184027972	2.332151621	0.216603252	1.349983111	0.183985772	1.613258086	0.285129008	1.605548825	0.202716645	3.28E-18	1.08E-20	2.47E-27	1.09E-13	7.66E-09	1.19E-15
Laccaria_142568	142568	65.95506422	0	80.59363176	4.97E-06	144.3438818	0	79.65049557	4.47E-06	85.25308945	7.43E-06	50.3527404	0	0	0	0	0	0	0
Laccaria_142592	142592	0	0	0	0	0.044095556	0.037460094	0	0	0	0	0.099291299	0.05785397	1	1	0.119570988	1	1	0.043059059
Laccaria_142601	142601	10.60710842	0.739659422	7.969306688	0.559033546	7.101213879	0.51143683	8.826272138	0.589654762	9.437659821	0.686101165	8.14229574	0.569094047	6.11E-47	2.07E-46	3.91E-44	5.89E-51	2.36E-43	9.83E-47
Laccaria_142630	142630	32.42071715	0.040962027	18.37342651	1.46E-06	26.77517292	0.028788511	14.19988337	0.039634685	24.18451758	1.65E-06	28.78365329	0	0	0	0	0	0	0
Laccaria_142653	142653	1.144008918	0.105310966	0.911895709	0.059333861	1.771193769	0.069610718	2.257424994	0.069825761	2.367959656	0.137097296	3.206611313	0.090526595	8.63E-28	1.32E-53	4.08E-143	1.35E-229	3.82E-67	3.95E-275
Laccaria_142667	142667	6.989400609	2.35E-07	6.39148381	2.79E-07	8.720610196	0	8.265782675	9.58E-08	7.919789056	7.42E-07	13.13584321	8.78E-07	0	0	0	0	0	0
Laccaria_142676	142676	2.457856597	1.31E-07	1.73385997	1.29E-07	4.041399805	1.07E-07	0.883335576	4.64E-08	2.954123444	2.00E-07	2.092817979	1.07E-07	0	0	0	0	0	0
Laccaria_142693	142693	8.110847591	0.267092608	7.365074088	0.216686656	8.673206509	0.225059769	9.172870371	0.294541025	11.28370617	0.288610856	9.747034955	0.224065346	7.45E-203	1.59E-253	0	3.16E-213	0	0
Laccaria_142696	142696	4.708477333	0	2.507428264	4.79E-08	7.451395513	0	1.071976901	2.93E-08	1.883026769	8.64E-08	3.19756956	8.30E-08	0	0	0	0	0	0
Laccaria_142705	142705	21.56039468	0.095243597	10.00010831	0.043240818	17.53292306	0.066980098	14.52143459	0.052109974	20.78440078	0.123231692	19.89555666	0.073436268	0	0	0	0	0	0
Laccaria_142711	142711	14.01585569	0	14.12733936	5.42E-07	20.39179464	0	12.87597702	0	15.95963456	2.71E-07	14.39682447	0	0	0	0	0	0	0
Laccaria_142722	142722	9.72793769	6.78E-07	14.8686097	7.67E-07	14.62997105	1.07E-06	6.723363898	1.92E-07	18.60108351	0	13.43214043	2.71E-07	0	0	0	0	0	0
Laccaria_142738	142738	0.079905723	0	0.131526163	3.00E-09	0.112159832	2.59E-09	0.154632848	5.19E-09	0.101860098	5.99E-09	0.643604577	0	0	0	0	0	0	0
Laccaria_142776	142776	0.792390767	0.065534148	1.532954184	0.044475516	1.198300699	6.34E-08	1.201510361	7.95E-08	0.890394312	3.79E-08	3.063028104	1.07E-07	5.87E-34	1.24E-260	0	0	0	0
Laccaria_142784	142784	7.61665451	0	7.820788156	3.83E-07	13.08391001	8.13E-07	3.579637152	2.35E-07	10.1717071	8.78E-07	8.47196586	0	0	0	0	0	0	0
Laccaria_142833	142833	6.548502164	0	4.090804279	0	4.762026434	3.65E-07	5.114845961	2.35E-07	5.732775594	1.66E-07	6.164201894	0	0	0	0	0	0	0
Laccaria_142837	142837	10.97412186	0	10.0991884	5.25E-07	13.44335879	3.83E-07	6.274575124	3.18E-07	9.029457233	2.35E-07	8.758804416	0	0	0	0	0	0	0
Laccaria_142933	142933	36.2715698	0.619549436	26.47214271	0.419748901	28.27682261	0.471011907	24.56210408	0.623493341	22.35692916	0.723684862	24.12915291	0.521513737	0	0	0	0	7.37E-210	0
Laccaria_142967	142967	10.25926669	0.60995467	8.270010878	0.501045997	8.835776357	0.385526446	8.077238361	0.601303774	11.61644453	0.577644331	8.861352167	0.398199383	8.75E-64	1.67E-61	1.51E-116	1.94E-41	3.01E-90	5.21E-110
Laccaria_142987	142987	26.45076117	0.21931573	21.95416141	0.177108043	29.0623072	0.186429666	17.41412838	0.119373949	24.45295327	0.187304372	23.45843861	0.132302578	0	0	0	0	0	0
Laccaria_142989	142989	1.508065387	0.258155491	1.697364599	0.234602977	1.172408146	0.158346061	1.142403289	0.203248218	0.970278805	0.226607853	0.675795691	0.126442991	2.58E-09	2.33E-13	6.60E-14	9.51E-09	9.27E-06	4.53E-08
Laccaria_143003	143003	318.4962396	1.329414305	343.9098074	1.106904567	230.5380882	0.85635958	234.6254841	1.178016247	279.9782044	1.200875566	261.5167597	0.79571993	0	0	0	0	0	0
Laccaria_143007	143007	1.155995375	0	1.42709086	9.58E-08	1.854417457	1.04E-07	1.518013155	1.38E-07	2.420929264	9.58E-08	2.327755399	1.27E-07	0	0	0	0	0	0
Laccaria_143019	143019	20.84558076	0	13.5104194	6.06E-07	18.53129667	8.99E-07	16.3881995	9.96E-07	14.50441631	1.03E-06	12.73254978	4.29E-07	0	0	0	0	0	0
Laccaria_143061	143061	0.716825732	0.042371505	0.48929801	2.87E-08	0.655682048	0	0.164359575	0	1.948811567	1.42E-07	1.094541822	0	1.67E-64	0	0	0	0	0
Laccaria_143116	143116	86.36026316	0	71.44285267	2.54E-06	75.6578503	3.76E-06	53.45074299	3.07E-06	57.32170632	4.66E-06	52.40933363	2.30E-06	0	0	0	0	0	0
Laccaria_143120	143120	9.994189656	0	7.920661245	1.36E-07	12.46965757	6.78E-07	9.759873808	0	10.26288085	4.70E-07	10.13687233	1.92E-07	0	0	0	0	0	0
Laccaria_143136	143136	0.622093248	3.17E-08	1.151972933	7.95E-08	1.528104306	0	0.677176508	8.47E-09	1.387777173	0	0.751602098	0	0	0	0	0	0	0
Laccaria_143175	143175	70.23720612	5.48E-06	67.59401518	2.42E-06	60.3185832	0	43.96851433	2.60E-06	45.76875262	2.66E-06	31.63021737	1.84E-06	0	0	0	0	0	0
Laccaria_143192	143192	7.824719218	0	9.619962583	7.55E-07	8.881462914	3.95E-07	9.627529133	5.42E-07	8.250585123	6.43E-07	9.959440707	7.42E-07	0	0	0	0	0	0
Laccaria_143199	143199	2.654948143	0.276239758	2.263849519	0.233312247	2.436356409	0.248693318	1.029250964	0.172064625	2.046177588	0.26359115	1.912677754	0.241664605	3.59E-22	1.46E-22	5.82E-23	1.10E-09	4.16E-15	1.24E-15
Laccaria_143231	143231	72.69087841	3.43E-06	63.24823227	0	58.31387746	3.34E-06	49.66463866	2.42E-06	55.79056652	2.66E-06	50.25031055	0	0	0	0	0	0	0
Laccaria_143239	143239	0.550580685	0.131612529	0.739660383	0.11132118	0.844889859	0.126704065	0.566804477	0.160547541	0.947441431	0.217011031	0.947587758	0.148719597	1.44E-05	1.52E-11	1.29E-11	0.00020743	6.33E-06	9.35E-11
Laccaria_143243	143243	0.399634197	0.057378211	0.29366277	8.47E-09	0.500011113	0.066584179	0.039128766	0.054791232	1.212940666	8.64E-08	0.191599601	8.20E-09	1.64E-12	0	2.97E-14	0.237569428	0	0
Laccaria_143251	143251	20.21759674	1.05E-06	13.84331211	6.64E-07	15.99196627	0	12.18644871	6.91E-07	14.15372343	1.30E-06	16.08414514	4.70E-07	0	0	0	0	0	0
Laccaria_143274	143274	31.2594053	0	32.52646728	0	40.58951754	2.30E-06	25.54878281	1.76E-06	31.37897067	1.88E-06	29.2257378	2.36E-06	0	0	0	0	0	0
Laccaria_143284	143284	22.78602124	0	22.53589847	1.38E-06	18.5999311	7.17E-07	24.79178184	1.71E-06	22.43940233	1.05E-06	23.70938614	0	0	0	0	0	0	0
Laccaria_143298	143298	0.437803281	8.47E-09	0.110256628	0.036147856	0.548769459	0.04301664	0	0	0.11161825	5.80E-09	0.354041328	0.053963093	0	0.00114361	1.42E-37	1	0	2.68E-11
Laccaria_143304	143304	0	0	0	0	0.093245152	0.03541633	0	0	0	0	0	0	1	1	0.004233844	1	1	1
Laccaria_143319	143319	13.29356586	7.67E-07	9.587225715	2.35E-07	18.75572413	0	9.216126672	5.59E-07	10.48207375	4.50E-07	11.14890894	0	0	0	0	0	0	0
Laccaria_143356	143356	40.83233973	0	33.54230923	2.03E-06	47.79784159	2.92E-06	29.57629886	3.83E-07	33.20337095	2.17E-06	30.54382996	1.08E-06	0	0	0	0	0	0
Laccaria_143394	143394	0.197047778	4.24E-09	0.162171977	3.00E-09	0.069146629	3.26E-09	0	0	0	0	0.396782755	0	0	0	0	1	1	0
Laccaria_143454	143454	7.807070872	0	5.328285061	2.79E-07	7.216514567	4.39E-07	5.251011852	3.59E-07	10.68029245	0	7.668589787	0	0	0	0	0	0	0
Laccaria_143523	143523	42.31197254	0	35.26841722	2.54E-06	49.0623674	0	29.84181599	2.17E-06	45.66050514	3.07E-06	44.62700207	0	0	0	0	0	0	0
Laccaria_143555	143555	0.691387093	0	0.243864594	1.69E-08	0.485233454	3.34E-08	0.286707039	1.40E-08	0.503627484	2.61E-08	0.318217791	0	0	0	0	0	0	0
Laccaria_143571	143571	35.38972788	0	33.62805989	0.086289656	38.38226141	0.041439694	29.9377848	0.038548115	33.68178482	1.63E-06	33.4061134	1.01E-06	0	0	0	0	0	0
Laccaria_143575	143575	27.06358654	0.896487092	25.14210277	0.743757819	31.85167328	0.792943254	30.97243465	1.009251743	32.34956138	1.041843192	29.49642934	0.858811542	1.68E-200	8.57E-251	0	4.05E-207	5.65E-212	8.18E-259
Laccaria_143584	143584	75.15898765	0	71.18200552	1.33E-06	90.17591606	0	47.07413526	1.80E-06	70.89614317	2.87E-06	70.08245709	1.33E-06	0	0	0	0	0	0
Laccaria_143592	143592	2.833259263	0	3.133351117	6.78E-08	1.056366762	0	0.685362281	4.87E-08	2.370182772	1.07E-07	2.923892714	0	0	0	0	0	0	0
Laccaria_143605	143605	13.80878877	6.64E-07	10.57185971	4.50E-07	16.00202509	4.29E-07	7.250330257	4.79E-07	10.09773105	8.25E-07	10.00149916	0	0	0	0	0	0	0
Laccaria_143607	143607	0.681249946	0.061373869	0.312159277	0.077450522	0.38680253	0.055432482	0	0	0.469419315	4.11E-08	0.643629177	0.084892402	6.27E-29	2.78E-05	1.50E-12	1	0	1.71E-14
Laccaria_143618	143618	18.96799265	0.041423995	12.30059148	8.68E-07	19.52196347	8.57E-07	12.20315919	0.077361295	11.53723987	7.67E-07	12.20343045	0.033547466	0	0	0	0	0	0
Laccaria_143634	143634	0.756211999	0	1.633718177	1.20E-07	0.663411575	2.54E-08	0.91463423	4.79E-08	2.289461693	1.73E-07	1.446599849	0	0	0	0	0	0	0
Laccaria_143646	143646	0.1079199	0	0.17763797	0	0.227222984	6.70E-09	0	0	0	0	0.173849229	5.60E-09	0	0	0	1	1	0
Laccaria_143662	143662	28.57691641	0	25.8042934	1.53E-06	27.12029103	1.88E-06	19.5907171	1.48E-06	21.09019776	1.12E-06	20.96728347	0	0	0	0	0	0	0
Laccaria_143673	143673	0.639963072	0.081639449	0.711916055	0.063491165	0.747822658	0.07485334	0.674955726	0.11864521	1.025182572	0.146439731	1.195011353	0.108596747	2.27E-15	1.76E-29	8.39E-24	6.39E-09	1.27E-12	1.83E-28
Laccaria_143694	143694	2.999279128	0.121776483	3.989289211	0.125261855	3.30331137	0.133583478	3.629561093	0.055261653	3.689781373	0.095642097	3.012079397	0.140413045	3.06E-134	7.11E-223	2.64E-135	0	0	2.21E-102
Laccaria_143712	143712	7.94197444	0.110104326	5.144458265	0.091415706	7.385801767	0.129273642	8.983610349	0.058313001	5.110814793	3.46E-07	8.697516941	0.146061924	0	0	0	0	0	0
Laccaria_143713	143713	22.13310193	1.36E-06	21.57125786	8.57E-07	23.70915897	1.08E-06	18.03443493	0	22.64564683	1.21E-06	18.92186939	1.08E-06	0	0	0	0	0	0
Laccaria_143727	143727	16.68570877	9.19E-07	9.612734963	2.35E-07	14.73053183	6.06E-07	12.06627658	6.36E-07	10.41118611	7.04E-07	13.86399417	0	0	0	0	0	0	0
Laccaria_143737	143737	0.746623584	0	0.526694985	1.47E-08	0.374285615	9.47E-09	0.722429676	2.81E-08	0.543863432	3.28E-08	0.773192105	4.40E-08	0	0	0	0	0	0
Laccaria_143741	143741	58.79280512	2.54E-06	58.26751855	2.17E-06	85.91067137	3.76E-06	45.48841359	9.39E-07	51.4898467	2.42E-06	68.05015336	1.71E-06	0	0	0	0	0	0
Laccaria_143750	143750	32.24726835	0	30.17384958	3.83E-07	34.46445545	0	25.50562608	0	24.22090893	1.27E-06	22.95602716	1.48E-06	0	0	0	0	0	0
Laccaria_143873	143873	76.37402386	4.73E-06	70.45064573	0	82.19526747	0	50.68548848	3.51E-06	56.64139458	3.34E-06	73.1786862	3.60E-06	0	0	0	0	0	0
Laccaria_143894	143894	0.274622058	1.80E-08	0.452032522	2.54E-08	0.321228178	5.99E-09	0.40301335	0.04428718	0.116691807	9.47E-09	0.294927583	0	0	0	0	4.52E-20	0	0
Laccaria_143963	143963	35.54140955	0	40.14826487	5.42E-07	48.82806468	2.30E-06	32.25440176	1.71E-06	32.27720481	1.76E-06	34.61435015	2.20E-06	0	0	0	0	0	0
Laccaria_143989	143989	77.36899698	0	58.90510522	5.03E-06	71.12566414	0	53.87337573	2.17E-06	54.85463651	1.33E-06	52.98026342	3.16E-06	0	0	0	0	0	0
Laccaria_144021	144021	21.45775478	9.77E-07	21.29092252	4.70E-07	21.53383587	1.41E-06	20.66540787	1.60E-06	19.68418457	1.18E-06	22.29055202	1.65E-06	0	0	0	0	0	0
Laccaria_144026	144026	14.49111708	0.955595386	8.032365494	0.657389838	11.88677607	0.59685539	8.26022438	0.67468444	11.2727634	0.977215399	10.28406906	0.599616465	3.04E-52	1.24E-34	1.49E-88	9.15E-35	4.36E-31	3.08E-66
Laccaria_144038	144038	3.356491818	1.44E-07	3.683227958	1.59E-07	3.725104719	0.039173863	3.897271954	1.17E-07	5.134439515	1.92E-07	4.956421874	0	0	0	0	0	0	0
Laccaria_144039	144039	2.356456956	1.40E-07	0.522141812	0	1.335779966	1.06E-07	1.140048661	6.11E-08	0.924277441	6.88E-08	1.387014501	1.03E-07	0	0	0	0	0	0
Laccaria_144077	144077	187.7042364	0.081174519	221.8191848	0.084882242	232.6923533	0.067771024	190.5413193	0.082864288	254.220986	0.130664198	217.1435306	1.15E-05	0	0	0	0	0	0
Laccaria_144082	144082	0.796019834	0.073028006	0.428354892	0.059702096	0.31002973	0.06891514	0.06912278	0.070874604	0.185847811	1.10E-08	1.175456497	0.09943825	5.75E-28	3.62E-13	3.42E-06	0.164710009	0	1.52E-32
Laccaria_144177	144177	52.97221947	1.069060313	37.29387083	0.883477614	45.76988826	0.837446613	27.11083706	0.849315428	31.41150863	1.100119034	41.86972089	0.895754048	0	0	0	6.87E-224	1.30E-179	0
Laccaria_144184	144184	13.95877428	8.36E-07	16.8119832	9.96E-07	18.71714062	1.01E-06	18.55764024	1.56E-06	14.90066329	1.31E-06	10.87753206	0	0	0	0	0	0	0
Laccaria_144193	144193	27.26158869	0.623556822	20.7318893	0.406234104	28.02254339	0.373835172	14.95899747	0.443453165	28.2614516	0.572174476	26.57673896	0.51435081	0	0	0	9.50E-250	0	0
Laccaria_144202	144202	10.06397301	0	9.173350943	0	15.34148331	0	8.586066355	4.89E-07	8.138881581	4.07E-07	10.45945361	0	0	0	0	0	0	0
Laccaria_144218	144218	10.05492719	0	10.29365287	6.06E-07	16.78143738	7.17E-07	9.373160258	3.03E-07	7.815581305	5.99E-07	10.2716368	0	0	0	0	0	0	0
Laccaria_144250	144250	1.84058226	1.50E-07	1.598971036	7.19E-08	1.004708855	5.08E-08	0.692587486	5.01E-08	0.391048104	3.11E-08	1.811951817	1.36E-07	0	0	0	0	0	0
Laccaria_144256	144256	19.8531841	8.57E-07	16.58565899	1.21E-06	20.86521312	0	16.70002302	1.08E-06	20.60242355	6.06E-07	18.56223688	0	0	0	0	0	0	0
Laccaria_144261	144261	5.238292714	3.11E-07	3.154506525	2.09E-07	4.662713355	1.66E-07	4.69767942	2.62E-07	3.257332596	1.17E-07	4.322116154	2.25E-07	0	0	0	0	0	0
Laccaria_144265	144265	5.089633621	3.89E-07	4.798092869	3.32E-07	7.533751448	3.59E-07	8.058611401	2.71E-07	8.021562046	4.79E-07	5.888330251	4.07E-07	0	0	0	0	0	0
Laccaria_144268	144268	0.680915819	0	0.424969575	0.046699952	0.955768882	5.49E-08	0	0	0.366006584	0.072566744	1.04204929	0.106345278	0	4.52E-20	0	1	2.28E-07	5.70E-23
Laccaria_144288	144288	14.72364441	1.23E-06	10.90591475	7.04E-07	26.86693569	0	13.24927584	6.91E-07	16.5167348	1.26E-06	14.23107815	0	0	0	0	0	0	0
Laccaria_144289	144289	0.564732939	2.54E-08	0.134786187	0.046477996	0.554881982	3.74E-08	0.327859855	1.34E-08	2.083376924	0.072221851	0.691397723	0.105839835	0	0.001865813	0	0	2.77E-183	3.23E-11
Laccaria_144317	144317	30.62738651	1.069060313	26.20042013	0.883477609	29.562549	0.837446706	17.45389648	0.84931556	16.77473236	1.1001191	33.05165196	0.895754048	8.28E-181	1.42E-193	2.85E-273	3.81E-94	8.47E-53	2.48E-298
Laccaria_144334	144334	44.85747891	0	31.23837712	1.48E-06	38.85254812	0	22.21002142	0	26.96553177	1.71E-06	35.64732343	0	0	0	0	0	0	0
Laccaria_144341	144341	30.32716649	1.71E-06	20.10416688	7.17E-07	24.84257614	1.12E-06	18.28452455	1.30E-06	26.08645802	1.53E-06	28.88196758	0	0	0	0	0	0	0
Laccaria_144347	144347	2.247666232	0	0.924924097	2.68E-08	1.075548173	0	1.779407917	2.40E-08	0.390711863	2.28E-08	0.987487538	4.15E-08	0	0	0	0	0	0
Laccaria_144397	144397	46.72156215	1.88E-06	48.21168955	1.95E-06	43.69280277	2.36E-06	42.33907571	0	35.37229139	1.71E-06	39.92442338	0	0	0	0	0	0	0
Laccaria_144404	144404	8.582290126	0.732933277	7.849433791	0.702855182	8.208806521	0.625233836	8.233090065	0.672017817	8.861190341	0.875764091	8.769881644	0.735910605	5.70E-32	2.93E-29	1.12E-39	8.27E-35	2.29E-24	4.82E-33
Laccaria_144415	144415	0.557839485	0	0.734570534	1.47E-08	0.391506268	1.40E-08	0.647715621	3.59E-08	1.279994076	0	2.06684696	0	0	0	0	0	0	0
Laccaria_144435	144435	4.274093898	0	2.989972912	0	4.199538453	1.27E-07	3.928814623	1.07E-07	5.993257635	3.18E-07	2.409812963	0	0	0	0	0	0	0
Laccaria_144436	144436	66.97626102	0	52.66190729	4.27E-06	67.00112686	4.27E-06	32.71931384	2.20E-06	53.58465768	4.47E-06	44.09005056	5.42E-07	0	0	0	0	0	0
Laccaria_144453	144453	38.97792721	1.95E-06	38.46050019	1.71E-06	51.40228718	3.83E-06	26.5626234	1.43E-06	24.97719187	1.76E-06	28.44113596	1.58E-06	0	0	0	0	0	0
Laccaria_144475	144475	1.674859888	0.178705274	1.396586071	0.11991394	1.574073337	0.140806592	2.514045183	0.054533159	1.060113699	0.162628525	1.150693262	0.092602504	3.55E-21	1.19E-31	2.58E-29	0	3.55E-11	9.42E-36
Laccaria_144500	144500	18.63073781	0	15.76215596	4.29E-07	50.65627477	2.42E-06	26.47324535	1.38E-06	44.34365443	2.92E-06	26.54946506	0	0	0	0	0	0	0
Laccaria_144521	144521	40.01597403	1.21E-06	36.38686597	2.71E-06	40.72575663	1.53E-06	32.48062311	1.27E-06	28.17971455	1.99E-06	31.15944204	2.10E-06	0	0	0	0	0	0
Laccaria_144522	144522	1.0787813	0.07946792	2.213283477	0.132438802	2.123766589	0.155838276	1.966888667	0.183478894	3.783380093	0.105136607	3.28423081	0.19214314	2.82E-42	5.38E-63	1.36E-42	4.10E-27	7.08E-284	8.42E-66
Laccaria_144535	144535	18.90099301	6.06E-07	14.7739838	0	17.06479117	7.90E-07	16.81808365	8.57E-07	23.24657507	1.46E-06	18.74298971	0	0	0	0	0	0	0
Laccaria_144541	144541	1.534755884	0.124899005	0.702512229	1.47E-08	1.494085793	0.060100529	0.330372192	0	0.652870542	2.93E-08	1.436935066	0.214430423	5.26E-35	0	1.01E-136	0	0	1.03E-11
Laccaria_144586	144586	2.176127333	0.110893211	1.86589061	0.082536983	1.939509421	0.092535891	0.556304142	4.87E-08	2.508960431	0.166906687	3.160547437	0.130894885	4.86E-86	1.86E-113	7.68E-98	0	2.26E-51	4.14E-129
Laccaria_144588	144588	40.17432036	2.36E-06	41.30914068	3.02E-06	74.39081233	3.43E-06	49.92352797	1.80E-06	38.44119365	3.02E-06	48.90103232	1.43E-06	0	0	0	0	0	0
Laccaria_144607	144607	59.03625797	0	49.8942742	5.42E-07	73.75368661	3.76E-06	43.113571	2.97E-06	55.25173591	3.16E-06	45.67006944	0	0	0	0	0	0	0
Laccaria_144628	144628	16.0257933	2.71E-07	9.326763513	0	15.18388036	9.39E-07	11.85138625	6.06E-07	8.171574257	5.59E-07	8.574635887	0	0	0	0	0	0	0
Laccaria_144643	144643	0.745285549	0	0.087625181	5.90E-09	0.448337823	1.47E-08	0.206038571	5.99E-09	0	0	0.771806456	0	0	0	0	0	1	0
Laccaria_144697	144697	2.534822621	0.182236744	3.941325311	0.184937556	5.826629804	0.159041512	2.825157509	0.098377528	1.953999532	0.18750663	3.499072581	0.183217051	2.77E-44	4.43E-101	3.84E-294	1.15E-181	9.95E-26	1.31E-81
Laccaria_144723	144723	35.4753195	1.086110318	34.84308	1.004732453	32.76192182	0.8440489	29.86323405	0.876976685	37.78132458	1.189610424	34.67862608	0.958082351	2.64E-234	8.18E-264	0	1.86E-254	1.18E-221	3.54E-287
Laccaria_144731	144731	2.217969793	0	2.346952855	3.39E-08	2.075505227	1.12E-07	1.532926969	9.28E-08	2.558091865	1.86E-07	2.041685345	0	0	0	0	0	0	0
Laccaria_144743	144743	2.814596926	0.420444295	1.437617608	0.25716865	3.047525245	0.354056163	1.110090734	0.244144924	2.080930596	0.389159191	1.050125963	0.246560015	1.08E-11	1.13E-08	3.73E-18	2.72E-06	4.47E-08	1.03E-05
Laccaria_144773	144773	0	0	0	0	0.063535874	0.093085253	0.509150744	0.226933181	0	0	0	0	1	1	0.247443801	0.012428584	1	1
Laccaria_144780	144780	7.198798274	0.72197466	6.259654901	0.663027981	6.43446126	0.591450933	7.467873876	0.718864002	6.761125208	0.816192303	7.178968112	0.565852271	1.02E-23	1.85E-21	7.25E-28	1.40E-25	5.97E-17	3.49E-37
Laccaria_144791	144791	8.698989674	0.076973877	7.189557513	0.045975535	10.55034609	0.055799867	11.39791485	0.092160046	5.105594349	3.39E-07	6.409838164	0.044949835	0	0	0	0	0	0
Laccaria_144794	144794	8.641440753	3.83E-07	9.60117077	4.89E-07	9.9058204	3.03E-07	7.385920849	0	8.078184837	4.29E-07	5.916247306	0	0	0	0	0	0	0
Laccaria_144806	144806	56.02015083	2.30E-06	76.54809529	4.47E-06	138.7343021	6.13E-06	96.6710701	6.04E-06	82.32834772	7.11E-06	69.26325565	5.26E-06	0	0	0	0	0	0
Laccaria_144829	144829	26.98925981	0.29862266	21.92553781	0.231805694	33.86965092	0.30473357	23.03222771	0.247957466	24.48026597	0.289447901	26.18780468	0.233099384	0	0	0	0	0	0
Laccaria_144866	144866	2.44759909	1.63E-07	1.007197308	7.95E-08	1.561626124	3.39E-08	1.399441755	7.19E-08	0.141822065	7.34E-09	2.688314622	0	0	0	0	0	0	0
Laccaria_144903	144903	44.34360586	0	35.08733504	2.45E-06	43.68091357	2.17E-06	35.7767839	1.71E-06	38.24389832	0	37.94244983	0	0	0	0	0	0	0
Laccaria_144919	144919	3.895731487	0	3.072627258	1.22E-07	5.126485758	2.03E-07	0.471186568	0	2.896890054	1.59E-07	4.445267785	0	0	0	0	0	0	0
Laccaria_144989	144989	11.95026828	0	5.151756347	3.32E-07	9.665029727	0	3.634094107	0	7.399199474	5.59E-07	7.425310387	0	0	0	0	0	0	0
Laccaria_144996	144996	0	0	0	0	0	0	0	0	0	0	0	0	1	1	1	1	1	1
Laccaria_145058	145058	0	0	0	0	0	0	0	0	0	0	0	0	1	1	1	1	1	1
Laccaria_145071	145071	7.048632817	4.07E-07	2.900542017	1.07E-07	1.060052987	3.79E-08	1.13670432	7.19E-08	0.855739919	6.56E-08	0.405525426	0	0	0	0	0	0	0
Laccaria_145093	145093	8.639501471	4.89E-07	6.056992332	0	6.737141068	0	5.882641644	3.11E-07	4.078975737	4.12E-07	4.123691226	0	0	0	0	0	0	0
Laccaria_145105	145105	0	0	0	0	0.039268411	0.038821472	0	0	0	0	0.091385115	0.056561141	1	1	0.155885557	1	1	0.053080973
Laccaria_145110	145110	1.131617241	0	1.034811664	0	0.882442698	1.20E-08	0.121660871	7.02E-09	0.641125781	2.68E-08	0.405096299	0	0	0	0	0	0	0
Laccaria_145126	145126	20.65375027	0	19.3979573	5.42E-07	22.08407593	7.17E-07	17.51580662	1.34E-06	18.89452742	1.08E-06	15.16781195	1.18E-06	0	0	0	0	0	0
Laccaria_145139	145139	8.365751224	0	8.821513298	4.98E-07	9.357387425	4.29E-07	5.438602282	6.78E-08	9.831124286	8.25E-07	11.37077234	5.07E-07	0	0	0	0	0	0
Laccaria_145157	145157	6.123096752	0.135412435	5.9890628	0.205053429	4.870581547	0.0635768	7.861193764	0.162262444	5.056526928	0	5.216521547	0.096110695	0	7.83E-188	0	0	0	0
Laccaria_145181	145181	19.55760319	1.15E-06	12.37537175	1.36E-07	9.518556848	0	10.74570394	6.64E-07	19.16814951	1.38E-06	14.0904153	6.36E-07	0	0	0	0	0	0
Laccaria_145192	145192	2.061713604	0	2.054030276	7.19E-08	2.970084534	0	1.049949979	5.62E-08	1.383250828	1.07E-07	1.748018275	8.97E-08	0	0	0	0	0	0
Laccaria_145233	145233	0	0	0	0	0	0	0	0	0	0	0	0	1	1	1	1	1	1
Laccaria_145246	145246	36.95006298	2.42E-06	31.40401008	1.92E-06	34.15295376	2.54E-06	21.96572181	7.67E-07	19.54896102	1.30E-06	21.20271557	0	0	0	0	0	0	0
Laccaria_145285	145285	1.241586315	0	1.32838676	8.80E-08	1.394204138	1.69E-08	1.922165478	5.36E-08	1.582716465	1.10E-07	1.400058524	0	0	0	0	0	0	0
Laccaria_145310	145310	2.334794053	0.183843958	2.705709952	0.155214277	3.186085361	0.156355174	3.492285159	0.140420805	2.204082029	0.247285621	2.372576546	0.209241504	2.96E-37	2.35E-68	1.33E-92	7.83E-137	2.48E-19	4.21E-30
Laccaria_145319	145319	8.583474432	4.79E-07	6.559680752	3.18E-07	10.41309704	5.91E-07	5.576437115	0	3.5951674	2.95E-07	8.296322028	6.29E-07	0	0	0	0	0	0
Laccaria_145332	145332	9.300005754	2.71E-07	7.855403479	4.89E-07	14.42807444	0	7.933015466	2.88E-07	7.01953497	0	10.15191767	0	0	0	0	0	0	0
Laccaria_145363	145363	0	0	0	0	0.161610145	8.99E-09	0	0	0	0	0.185472869	6.70E-09	1	1	0	1	1	0
Laccaria_145387	145387	0.927421952	0.323628796	1.106992338	0.240576781	1.056834345	0.290025352	1.384946396	0.297232057	0.657352292	0.285654373	1.08338192	0.289224496	0.002080464	2.10E-06	0.000134249	1.59E-06	0.010689725	8.99E-05
Laccaria_145392	145392	12.14994263	0.252664442	7.677120347	0.226593898	10.54799207	0.271999806	7.102864871	0.172893999	8.732889359	0.432903809	7.042905678	0.143026186	0	6.45E-252	0	0	8.48E-91	0
Laccaria_145447	145447	52.88930583	0	44.72090044	2.03E-06	53.72946076	3.16E-06	49.89022985	1.21E-06	43.10007154	3.87E-06	42.89173195	2.71E-06	0	0	0	0	0	0
Laccaria_145454	145454	6.468700277	3.32E-07	2.428397574	0	9.637336232	4.89E-07	3.733489752	2.58E-07	3.32733258	1.44E-07	4.296168124	0	0	0	0	0	0	0
Laccaria_145463	145463	4.37757196	0	5.232606877	0	7.607584947	3.71E-07	7.26123301	3.83E-07	4.650270877	0	6.800021091	3.71E-07	0	0	0	0	0	0
Laccaria_145485	145485	0.318125329	0	0.261819819	1.50E-08	1.451246124	0	0	0	0.608297051	2.40E-08	0.768706832	0	0	0	0	1	0	0
Laccaria_145491	145491	0.630678399	2.68E-08	0.622864346	3.49E-08	0.35410121	0	0	0	0	0	0.507983018	0	0	0	0	1	1	0
Laccaria_145505	145505	25.15163869	0	27.00518543	7.67E-07	23.53609942	6.06E-07	20.7001087	1.76E-06	22.6646153	1.80E-06	20.37493929	6.64E-07	0	0	0	0	0	0
Laccaria_145519	145519	31.30956795	1.80E-06	24.22195524	1.53E-06	26.14890478	1.76E-06	18.02552463	7.90E-07	23.14894864	1.01E-06	20.55303305	0	0	0	0	0	0	0
Laccaria_145569	145569	11.0358957	6.50E-07	8.678962226	3.32E-07	11.27368358	3.32E-07	8.898569865	4.70E-07	8.909762688	6.29E-07	3.851863799	2.25E-07	0	0	0	0	0	0
Laccaria_145571	145571	53.39371225	0	73.23912302	4.34E-06	54.71423984	2.54E-06	60.39538215	3.07E-06	62.31194791	2.30E-06	48.05390745	5.42E-07	0	0	0	0	0	0
Laccaria_145595	145595	13.61476994	5.42E-07	6.839458345	3.83E-07	8.438358303	0	3.421711984	2.14E-07	8.790435509	3.95E-07	7.975333379	0	0	0	0	0	0	0
Laccaria_145616	145616	1.232564894	0.329687897	0.516904728	0.206717028	1.282486822	0.278118413	0.871997547	0.270667952	0.943790265	0.325814528	1.274192119	0.334867522	9.25E-05	0.006200161	2.00E-06	0.000637272	0.00188549	7.09E-05
Laccaria_145649	145649	3.140504736	0.322709712	3.036708524	0.21454364	3.246473387	0.264949575	1.191272255	0.089356462	2.38392188	0.465965979	3.993685809	0.359433127	1.10E-22	8.79E-46	8.08E-35	7.57E-41	1.56E-07	5.54E-29
Laccaria_145658	145658	6.554613951	0	4.246735898	2.40E-07	9.78765669	4.89E-07	1.88917056	1.27E-07	5.688862561	2.14E-07	5.054788761	3.11E-07	0	0	0	0	0	0
Laccaria_145688	145688	0	0	0	0	0.388768462	2.08E-08	0	0	0	0	0	0	1	1	0	1	1	1
Laccaria_145715	145715	10.30705808	0.974906148	8.754945985	0.691846101	10.21734405	0.655364751	7.826875638	0.667774069	9.609515282	0.945826252	9.445127129	0.722859662	2.00E-26	5.28E-37	4.24E-55	4.98E-32	1.50E-24	2.56E-39
Laccaria_145731	145731	3.839127754	0.303224117	2.53226211	0.186908857	3.935362007	0.227464193	2.558728098	0.244034248	3.725094483	0.330600517	3.027567652	0.253607211	4.86E-37	4.06E-42	2.31E-67	5.06E-26	9.48E-30	3.75E-33
Laccaria_145734	145734	6.811335397	0.344269931	4.910816966	0.197141487	7.774208728	0.290908003	2.870938139	0.183222718	4.954380441	0.267919314	8.173846843	0.262212278	2.01E-87	2.89E-137	1.24E-157	1.23E-55	1.20E-76	1.25E-213
Laccaria_145736	145736	53.59268529	0	43.90350176	1.33E-06	44.99630472	2.48E-06	35.08965639	2.42E-06	35.49983571	2.63E-06	34.6927002	0	0	0	0	0	0	0
Laccaria_145774	145774	29.50121492	1.21E-06	13.95079429	7.90E-07	22.99253475	1.48E-06	19.08273284	2.71E-07	24.72489701	1.21E-06	20.74243084	1.33E-06	0	0	0	0	0	0
Laccaria_145794	145794	59.10756469	0	44.913591	3.43E-06	50.39522471	1.80E-06	25.30499672	1.92E-06	37.19202466	2.17E-06	32.6318984	1.43E-06	0	0	0	0	0	0
Laccaria_145800	145800	0	0	0	0	0	0	0	0	0	0	0	0	1	1	1	1	1	1
Laccaria_145802	145802	50.81943182	2.60E-06	45.84357428	1.71E-06	55.59389	2.03E-06	26.59873279	1.21E-06	37.57831417	3.30E-06	41.95243859	0	0	0	0	0	0	0
Laccaria_145822	145822	4.649290837	0.547000543	1.770663715	0.328897918	3.345318748	0.490473166	2.801464094	0.423953814	1.838349988	0.496551146	2.786642617	0.490591807	9.51E-18	3.65E-08	4.53E-12	1.95E-11	0.000106853	6.73E-09
Laccaria_145827	145827	46.25113232	0	42.13964145	0	48.82752839	3.07E-06	34.41521895	2.24E-06	40.85595127	5.42E-07	49.32114063	0	0	0	0	0	0	0
Laccaria_145836	145836	112.7745919	0	99.16218934	7.03E-06	102.9949962	6.68E-06	63.73748975	3.43E-06	77.85882096	2.42E-06	90.83484964	3.25E-06	0	0	0	0	0	0
Laccaria_145890	145890	24.27991016	0	24.97821259	1.58E-06	28.96846375	1.21E-06	16.88568979	7.90E-07	18.57053986	3.83E-07	24.32323896	8.99E-07	0	0	0	0	0	0
Laccaria_145895	145895	22.56829102	0	20.04996412	1.24E-06	29.37035698	1.15E-06	14.46157518	5.07E-07	24.19644987	1.88E-06	22.75227183	1.38E-06	0	0	0	0	0	0
Laccaria_145929	145929	1.600266806	0	3.12795344	6.78E-08	4.492435555	1.27E-07	3.483924929	1.86E-07	2.039945666	9.28E-08	4.027946151	2.44E-07	0	0	0	0	0	0
Laccaria_145938	145938	11.09305598	0.171131747	13.79481455	0.215060596	11.57343248	0.199604176	12.14704984	0.275698545	10.08342252	0.209616394	11.87969497	0.136116776	0	0	0	0	0	0
Laccaria_145994	145994	15.84264138	4.70E-07	14.4647268	6.36E-07	21.80322873	8.99E-07	11.85623202	1.36E-07	9.151068761	8.57E-07	9.869475056	4.29E-07	0	0	0	0	0	0
Laccaria_146001	146001	63.7938422	1.08E-06	52.50286815	3.43E-06	72.03864754	2.30E-06	43.73522554	1.43E-06	50.29595044	3.95E-06	49.55665168	1.33E-06	0	0	0	0	0	0
Laccaria_146027	146027	3.21803653	0.566061583	6.798712635	0.762725024	8.401957545	0.815195074	3.396619426	0.548217454	4.568021184	0.805947803	3.750305577	0.594001875	6.54E-09	2.47E-19	3.29E-25	2.90E-10	7.23E-09	1.36E-10
Laccaria_146057	146057	0	0	0.258208765	0.090521599	0.156162612	8.99E-09	0	0	0	0	0.179220975	8.73E-09	1	0.002169149	0	1	1	0
Laccaria_146065	146065	3.957193684	0.215734622	2.63197667	0.175375992	2.823792498	0.187642816	3.381160579	0.086263202	3.557958733	0.194880687	2.725574545	0.19373518	1.88E-75	3.27E-51	1.76E-51	0	9.08E-75	2.96E-45
Laccaria_146084	146084	49.43149733	0	46.87335859	0	47.29790254	0	40.10564744	2.24E-06	42.85664921	3.51E-06	40.80403124	0	0	0	0	0	0	0
Laccaria_146089	146089	15.45623549	9.19E-07	12.60703479	4.29E-07	17.91789138	9.19E-07	14.28773394	6.91E-07	15.30492336	1.31E-06	15.11700822	1.18E-06	0	0	0	0	0	0
Laccaria_146099	146099	0.648938964	0.206112192	0.325965675	0.134534403	1.386639909	0.283657626	0.6544419	0.194644103	0.908795794	0.291940318	0.585266773	0.184442326	0.000820625	0.007698225	5.08E-07	0.000386552	0.000926135	0.000753922
Laccaria_146133	146133	11.19621299	0	7.717208543	4.29E-07	13.26002677	6.91E-07	7.312549144	3.71E-07	13.73719595	9.39E-07	11.04710489	3.32E-07	0	0	0	0	0	0
Laccaria_146162	146162	3.20798691	0.197158604	1.634293655	0.096652495	3.753106821	0.269361399	1.284279725	0.080001691	1.322262039	0.234484105	2.687578097	0.265895058	7.91E-60	1.93E-64	1.99E-44	2.72E-58	8.55E-09	2.55E-24
Laccaria_146172	146172	50.61638131	3.25E-06	48.83601258	3.11E-06	63.52153857	4.27E-06	48.69948493	3.51E-06	41.73971859	2.71E-06	43.41806041	0	0	0	0	0	0	0
Laccaria_146215	146215	17.07484682	9.58E-07	18.97844593	1.41E-06	20.50796831	1.24E-06	11.75244009	5.59E-07	17.50273381	9.96E-07	13.61123563	2.71E-07	0	0	0	0	0	0
Laccaria_146233	146233	12.6741131	4.29E-07	11.92103037	0	11.43645737	0	10.94947835	0	6.058638628	2.54E-07	11.30218673	8.68E-07	0	0	0	0	0	0
Laccaria_146236	146236	13.94389784	0	11.59802961	7.79E-07	15.1998276	6.91E-07	17.36743101	0	15.50587913	4.70E-07	15.29352318	4.70E-07	0	0	0	0	0	0
Laccaria_146237	146237	3.769664034	9.58E-08	2.357873532	1.66E-07	3.280603915	1.92E-07	3.793410646	2.09E-07	4.61317662	2.79E-07	4.250812207	0	0	0	0	0	0	0
Laccaria_146267	146267	0.264632094	0	0	0	0.371451381	2.12E-08	0	0	0	0	0.11510058	0.106768207	0	1	0	1	1	0.140507573
Laccaria_146292	146292	0.531261652	0.197135494	0.89327132	0.211524687	0.422567019	0.146330022	0.91091237	0.225583244	0.329147197	0.161171073	0.990168313	0.214569081	0.003520423	1.21E-05	0.001939935	2.70E-05	0.020564732	1.97E-06
Laccaria_146293	146293	11.9924377	0	13.24641386	8.57E-07	20.48778815	0	18.32183628	1.30E-06	12.27015127	8.47E-07	14.10776104	7.90E-07	0	0	0	0	0	0
Laccaria_146339	146339	0.146581448	0.141945964	0.270521046	0.184585003	0.20107323	0.161735436	0.221343193	0.189409937	0.271789396	0.234361678	0.568857424	0.25346804	0.150882296	0.071383618	0.106892816	0.121283753	0.123085348	0.012406667
Laccaria_146354	146354	0.066627931	0.102288574	0.424060017	0.179768589	0.243158322	0.172065026	0.277216233	0.181460852	0.280282814	0.246402639	0.474047853	0.237666136	0.257403133	0.009164063	0.078801857	0.063294554	0.127664821	0.023043496
Laccaria_146357	146357	0	0	0	0	0	0	0	0	0	0	0	0	1	1	1	1	1	1
Laccaria_146462	146462	47.65169478	0	43.29231612	3.16E-06	45.93010834	3.34E-06	37.27527492	3.11E-06	37.47204881	2.10E-06	41.12281273	1.21E-06	0	0	0	0	0	0
Laccaria_146476	146476	16.99389303	0.097386539	13.55798273	0.061010765	13.69103261	6.64E-07	17.00948348	0.098265246	16.48416915	0.094669665	17.78499343	0.095849562	0	0	0	0	0	0
Laccaria_146522	146522	28.0292886	6.64E-07	18.38780727	1.24E-06	28.36713874	1.48E-06	25.74531191	1.80E-06	30.03427696	1.48E-06	29.61098136	0	0	0	0	0	0	0
Laccaria_146577	146577	41.25687859	0	44.14118506	1.43E-06	41.57959689	9.39E-07	41.83613185	1.21E-06	35.76279746	2.92E-06	40.54127801	1.71E-06	0	0	0	0	0	0
Laccaria_146603	146603	47.79136256	0.488851959	39.80369839	0.428755793	48.35648358	0.429304784	34.4750353	0.391811407	30.32330105	0.531048555	40.54103411	0.460375633	0	0	0	0	0	0
Laccaria_146613	146613	10.57294923	7.30E-07	16.29828371	8.78E-07	12.83841951	0	15.26431515	1.10E-06	9.627074091	7.79E-07	10.27331079	6.64E-07	0	0	0	0	0	0
Laccaria_146618	146618	18.05167735	0.960509601	17.10216899	0.702133504	20.15299412	0.88550821	15.47334178	0.847145739	16.763752	1.010864998	20.77712264	1.055115808	4.24E-79	2.42E-131	5.89E-115	7.82E-75	4.58E-62	1.27E-86
Laccaria_146631	146631	6.865144598	0.524557428	5.532927773	0.49399696	5.277076277	0.491012379	3.712557502	0.44946358	5.056754377	0.462093451	6.765741149	0.46101291	1.94E-39	2.03E-29	3.05E-27	7.29E-17	3.58E-28	4.60E-49
Laccaria_146634	146634	15.49823613	8.36E-07	17.98807233	9.19E-07	24.17125652	1.41E-06	12.17625937	7.42E-07	29.71907465	2.45E-06	25.8198084	9.39E-07	0	0	0	0	0	0
Laccaria_146679	146679	4.20481064	0	3.014066166	1.98E-07	6.378066147	4.01E-07	3.41233743	0	2.766501657	2.12E-07	2.731278554	1.69E-07	0	0	0	0	0	0
Laccaria_146695	146695	5.005230106	0	3.04473432	0	4.581914011	3.71E-07	2.947936478	1.69E-07	2.774101936	1.76E-07	5.609025673	2.14E-07	0	0	0	0	0	0
Laccaria_146698	146698	36.23204979	0	26.01878476	1.84E-06	33.78014392	1.27E-06	29.21497586	2.03E-06	20.82940036	1.82E-06	32.75966536	0	0	0	0	0	0	0
Laccaria_146719	146719	16.24886295	0	14.62666487	2.71E-07	15.08637613	7.67E-07	13.92081115	6.36E-07	10.57241071	9.49E-07	13.22405705	1.92E-07	0	0	0	0	0	0
Laccaria_146739	146739	0.522121667	0.209382448	0.905495031	0.22508803	0.454640419	0.160793666	0.857849517	0.225583258	0.350993246	0.157778743	1.050903544	0.240173483	0.006322272	2.87E-05	0.002345818	7.15E-05	0.013054338	6.05E-06
Laccaria_146775	146775	0	0	0	0	0	0	0	0	0	0	0	0	1	1	1	1	1	1
Laccaria_146783	146783	4.015416018	0	3.097424979	0.073279439	3.140926688	0.064319403	3.539153971	0.125306408	1.861332912	1.44E-07	2.718228833	0.129642879	0	0	0	8.43E-176	0	6.56E-98
Laccaria_146791	146791	0.949040019	5.87E-08	0.624854328	3.59E-08	0.799273179	4.87E-08	0.918286922	5.36E-08	0	0	0.91729074	0	0	0	0	0	1	0
Laccaria_146842	146842	62.77568373	0	59.13764605	4.60E-06	70.97559869	3.07E-06	71.19324855	5.53E-06	71.24288505	4.34E-06	53.58919661	1.33E-06	0	0	0	0	0	0
Laccaria_146860	146860	2.145357687	1.33E-07	2.173104495	1.33E-07	1.968950271	0	1.596798926	1.25E-07	1.682955174	1.52E-07	3.323055574	0	0	0	0	0	0	0
Laccaria_146876	146876	39.16158543	0	38.4566245	0	49.2432771	3.11E-06	37.3184468	5.42E-07	31.38995044	2.27E-06	32.37925611	2.45E-06	0	0	0	0	0	0
Laccaria_146888	146888	43.45410207	0	29.80257594	1.67E-06	45.90466917	1.88E-06	32.41045591	1.80E-06	37.79436477	2.30E-06	23.69813347	7.17E-07	0	0	0	0	0	0
Laccaria_146891	146891	23.35187024	0	17.14617131	1.92E-07	25.54748124	1.51E-06	17.05713535	0	11.08999363	7.90E-07	11.80164939	3.32E-07	0	0	0	0	0	0
Laccaria_146952	146952	4.02097497	3.07E-07	3.640225804	1.98E-07	3.668632335	2.30E-07	2.139872672	1.07E-07	2.81916349	2.09E-07	4.534199687	0	0	0	0	0	0	0
Laccaria_146968	146968	55.48492646	1.88E-06	50.65682776	3.07E-06	66.73771029	0	55.58586531	2.97E-06	43.43843761	2.30E-06	64.80856493	4.54E-06	0	0	0	0	0	0
Laccaria_146975	146975	53.86498069	1.53E-06	52.6434564	3.07E-06	74.35682787	3.43E-06	56.71829784	2.17E-06	69.9267875	4.13E-06	45.77841359	1.95E-06	0	0	0	0	0	0
Laccaria_146989	146989	684.9962067	2.45E-05	886.4636512	0	876.2986911	1.74E-05	586.9194132	3.98E-05	850.9862839	5.88E-05	650.3086837	3.25E-05	0	0	0	0	0	0
Laccaria_146995	146995	1033.73235	4.59E-05	991.9135469	0	908.2651778	0	800.1878777	4.67E-05	1003.966909	4.91E-05	975.2237655	0	0	0	0	0	0	0
Laccaria_147000	147000	289.5379287	0	249.3918413	1.81E-05	297.9784578	0	396.1162577	2.17E-05	386.0641137	1.62E-05	383.3660252	0	0	0	0	0	0	0
Laccaria_147017	147017	0	0	0	0	0	0	0	0	0	0	0	0	1	1	1	1	1	1
Laccaria_147022	147022	643.0780012	1.176117743	717.2807066	1.162955014	725.9755026	1.199597234	601.8062886	1.248874857	689.4260772	1.51918432	795.6795322	1.330893757	0	0	0	0	0	0
Laccaria_147030	147030	3.929226533	0	2.845732077	0	3.309160119	1.36E-07	0.760380441	2.24E-08	2.604573484	1.44E-07	1.772296306	1.02E-07	0	0	0	0	0	0
Laccaria_147032	147032	47.31735739	2.638285491	57.82796108	2.513346817	60.50937507	2.56253387	49.13370509	2.514595233	58.02680316	3.148364649	64.54972357	2.617409423	3.15E-72	1.92E-117	1.41E-123	2.54E-85	3.72E-76	1.38E-134
Laccaria_147071	147071	218.3715433	0	249.17286	9.20E-06	249.5464477	1.30E-05	219.9266845	4.34E-06	207.1854276	1.65E-05	183.791917	1.11E-05	0	0	0	0	0	0
Laccaria_147162	147162	52.05439311	0	46.9390571	2.60E-06	52.73477566	2.30E-06	51.0245691	2.03E-06	50.20014863	2.76E-06	56.69322699	3.07E-06	0	0	0	0	0	0
Laccaria_147229	147229	0	0	0	0	0	0	0	0	0	0	0	0	1	1	1	1	1	1
Laccaria_147290	147290	0	0	0	0	0	0	0	0	0	0	0	0	1	1	1	1	1	1
Laccaria_147296	147296	0.029954574	0.095729324	0	0	0	0	0	0	0	0	0	0	0.377174872	1	1	1	1	1
Laccaria_147298	147298	16.46298577	7.17E-07	16.10191885	0	26.62478467	1.63E-06	23.54797452	1.46E-06	15.20742627	8.78E-07	20.17855433	1.43E-06	0	0	0	0	0	0
Laccaria_147302	147302	62.61163659	3.51E-06	50.7491469	2.48E-06	66.24661143	2.97E-06	49.10873822	3.25E-06	51.69796434	1.53E-06	55.77957716	0	0	0	0	0	0	0
Laccaria_147303	147303	0.975960186	0.35128605	0.541900741	0.197259293	0.955886504	0.238902064	0.422040021	0.200224456	0.994860842	0.292087321	0.967808388	0.283575025	0.002732634	0.003005788	3.15E-05	0.017522653	0.000329564	0.000321398
Laccaria_147315	147315	2.181719682	0	1.519331533	7.95E-08	2.944591631	1.82E-07	2.111022309	1.93E-07	0.855739919	6.56E-08	0.946225994	5.99E-08	0	0	0	0	0	0
Laccaria_147323	147323	0.514885845	0.267174748	0.302259082	0.241881089	0.401792206	0.221684726	0.372779971	0.267834333	0.436038386	0.279648305	0	0	0.026980463	0.105719472	0.034958443	0.081986878	0.059469978	1
Laccaria_147327	147327	12.65210944	0	10.41279237	0	13.38371426	0	9.580793555	4.70E-07	10.05098229	5.07E-07	12.25838279	5.07E-07	0	0	0	0	0	0
Laccaria_147357	147357	39.59021451	0.672244563	35.54374674	0.585602977	32.93650428	0.659420363	41.50531917	0.480957719	30.85379131	0.561877057	26.53310912	0.389317642	0	0	0	0	0	0
Laccaria_147376	147376	9.673502225	6.06E-07	10.51502175	3.03E-07	9.863432096	3.83E-07	9.713246922	0	10.46999763	8.68E-07	9.702709732	0	0	0	0	0	0	0
Laccaria_147385	147385	24.67296608	7.67E-07	26.54037457	0	29.61969549	0	32.04068664	1.27E-06	23.72690902	1.94E-06	24.75404021	0	0	0	0	0	0	0
Laccaria_147390	147390	0	0	0	0	0	0	0	0	0	0	0	0	1	1	1	1	1	1
Laccaria_147412	147412	19.349791	0	20.90161576	1.30E-06	20.79466114	1.08E-06	17.55259888	1.30E-06	15.0309737	1.03E-06	20.45581691	0	0	0	0	0	0	0
Laccaria_147433	147433	0	0	0	0	0.049053432	0.106527241	0.34136609	0.076866389	0	0	0	0	1	1	0.322586643	4.48E-06	1	1
Laccaria_147471	147471	5.849809848	0.142929563	4.690153587	1.79E-07	4.199538453	1.27E-07	6.341244655	0	3.632277355	2.75E-07	5.049131923	0	0	0	0	0	0	0
Laccaria_147485	147485	14.78141181	0	11.69733281	1.92E-07	19.55096132	9.77E-07	11.73532608	0	12.07862565	7.55E-07	16.94281349	0	0	0	0	0	0	0
Laccaria_147507	147507	0.692115394	0.290530449	0.635468436	0.257414293	0.539092267	0.239214711	0.284520538	0.185474633	0.474287365	0.27126737	0.542967141	0.25772243	0.008603667	0.006780995	0.012110936	0.062513202	0.040196279	0.017567876
Laccaria_147523	147523	102.0631704	3.43E-06	93.19275047	0	104.7731004	3.76E-06	72.96142784	3.91E-06	65.69998085	3.98E-06	73.00497477	4.47E-06	0	0	0	0	0	0
Laccaria_147552	147552	48.32732348	1.21E-06	39.77379329	1.88E-06	65.41207699	1.88E-06	46.58550994	3.11E-06	72.25899281	6.77E-06	48.73001862	1.88E-06	0	0	0	0	0	0
Laccaria_147555	147555	26.17677814	3.83E-07	23.97908409	1.88E-06	36.26383054	1.95E-06	19.82233149	6.06E-07	23.79350419	9.39E-07	20.16750969	0	0	0	0	0	0	0
Laccaria_147556	147556	46.70104944	1.160030375	37.13149338	1.034300675	34.44870517	0.899205019	34.42138204	0.973028902	33.09811843	1.138115806	29.74286317	0.810047135	0	1.52E-282	0	2.03E-274	3.08E-186	1.92E-295
Laccaria_147577	147577	0	0	0	0	0	0	0	0	0	0	0	0	1	1	1	1	1	1
Laccaria_147594	147594	59.51468455	0	63.29598014	3.91E-06	83.97913013	3.25E-06	68.94115997	4.34E-06	50.22151949	3.83E-06	56.54469168	0	0	0	0	0	0	0
Laccaria_147603	147603	0.730449654	3.39E-08	1.202332405	4.48E-08	3.417657172	9.58E-08	0.235593284	5.99E-09	0.310381077	2.32E-08	4.314524615	2.79E-07	0	0	0	0	0	0
Laccaria_147635	147635	24.0808149	0	26.85957156	1.08E-06	27.12981832	1.01E-06	11.34365957	5.25E-07	20.59937133	1.76E-06	23.73459213	9.39E-07	0	0	0	0	0	0
Laccaria_147662	147662	12.66697678	0	12.77433048	8.25E-07	20.1590457	6.06E-07	10.18498774	4.29E-07	9.097054997	4.70E-07	10.34637844	0	0	0	0	0	0	0
Laccaria_147667	147667	3.112383322	2.22E-07	2.561517625	5.87E-08	1.541895254	2.93E-08	2.302933428	1.63E-07	3.734137829	2.75E-07	1.032246539	0	0	0	0	0	0	0
Laccaria_147679	147679	1.127322679	8.39E-08	1.484473659	9.88E-08	0.949421271	1.20E-08	0.872633948	1.69E-08	0	0	0.908007595	4.64E-08	0	0	0	0	1	0
Laccaria_147681	147681	0	0	0	0	0	0	0	0	0	0	0	0	1	1	1	1	1	1
Laccaria_147696	147696	0	0	0	0	0	0	0	0	0	0	0	0	1	1	1	1	1	1
Laccaria_147701	147701	15.23330902	0	13.96995747	6.64E-07	22.29864819	0	8.422675652	1.36E-07	12.20604852	7.67E-07	18.40461549	9.39E-07	0	0	0	0	0	0
Laccaria_147719	147719	0	0	0.118965574	0.119564901	0.310433036	0.101776093	0.131473664	0.140316963	0	0	0.104785402	0.116428225	1	0.159871187	0.00114361	0.174385383	1	0.184060125
Laccaria_147820	147820	42.73828837	0	43.8158511	1.88E-06	35.68352009	1.84E-06	33.51049653	1.58E-06	49.54933141	2.71E-06	48.22294601	0	0	0	0	0	0	0
Laccaria_147843	147843	56.00424182	0	53.15109084	2.17E-06	58.95785149	1.33E-06	49.30752352	1.43E-06	47.27281732	9.39E-07	68.47611079	7.67E-07	0	0	0	0	0	0
Laccaria_147863	147863	35.66667955	1.71E-06	23.21012131	1.41E-06	31.28975484	1.38E-06	18.05804021	1.08E-06	20.3540652	1.53E-06	30.23110663	6.64E-07	0	0	0	0	0	0
Laccaria_147879	147879	0	0	0	0	0	0	0	0	0	0	0	0	1	1	1	1	1	1
Laccaria_147914	147914	0	0	0	0	0	0	0	0	0	0	0	0	1	1	1	1	1	1
Laccaria_147915	147915	6.528561008	3.03E-07	4.65665249	2.71E-07	6.567410082	4.89E-07	5.474739174	0	7.212665033	3.03E-07	7.011282091	0	0	0	0	0	0	0
Laccaria_147920	147920	0	0	0	0	0	0	0	0	0	0	0	0	1	1	1	1	1	1
Laccaria_147927	147927	17.40398669	5.07E-07	16.44564614	0	20.35761795	1.33E-06	14.96890711	7.17E-07	14.51662962	1.08E-06	19.38308872	0	0	0	0	0	0	0
Laccaria_147958	147958	56.73876215	7.67E-07	21.37728376	1.43E-06	43.57009518	2.54E-06	9.090613419	6.36E-07	19.02130732	1.78E-06	26.11457999	0	0	0	0	0	0	0
Laccaria_147972	147972	59.54105287	0	58.28525302	1.71E-06	50.80766106	0	56.59647583	1.53E-06	56.50717043	5.20E-06	38.4506139	2.66E-06	0	0	0	0	0	0
Laccaria_147993	147993	0.725311112	0.349422197	0	0	0.25835811	0.187145801	0.437307388	0.305398229	0	0	0	0	0.018958806	1	0.083713636	0.07608263	1	1
Laccaria_148000	148000	126.3748272	9.07E-06	93.83289353	0	109.4203442	4.60E-06	84.17807054	7.11E-06	86.67705551	2.17E-06	105.4772414	0	0	0	0	0	0	0
Laccaria_148017	148017	44.87222125	2.48E-06	45.59751051	3.64E-06	42.25778344	3.72E-06	30.1268884	0	46.4028681	3.91E-06	39.46176516	0	0	0	0	0	0	0
Laccaria_148067	148067	96.39197466	6.77E-06	84.6332564	4.47E-06	99.13127373	0	81.26359834	4.20E-06	77.86202253	3.07E-06	74.56456267	3.07E-06	0	0	0	0	0	0
Laccaria_148078	148078	82.85798636	0	68.39279792	4.40E-06	76.05789859	4.60E-06	78.05701743	4.20E-06	63.49800198	3.68E-06	58.32268336	1.71E-06	0	0	0	0	0	0
Laccaria_148118	148118	2.750458573	6.78E-08	4.074570929	1.66E-07	5.404961528	2.62E-07	5.322663086	0	5.609850581	2.44E-07	8.861481532	1.92E-07	0	0	0	0	0	0
Laccaria_148119	148119	0.240040021	0	0.395109908	0	0.842331667	3.97E-08	0	0	1.2239674	6.56E-08	1.160048491	0	0	0	0	1	0	0
Laccaria_148133	148133	39.89154304	0	25.79584473	1.92E-06	38.19580212	9.39E-07	20.6779717	7.17E-07	22.15689186	1.69E-06	41.99959736	0	0	0	0	0	0	0
Laccaria_148181	148181	232.8318827	0	215.7402873	8.11E-06	193.4538831	1.32E-05	167.2485349	1.53E-05	150.5904399	7.51E-06	186.9823826	0	0	0	0	0	0	0
Laccaria_148182	148182	0	0	0	0	0	0	0	0	0	0	1.671685599	3.39E-08	1	1	1	1	1	0
Laccaria_148214	148214	9.380511344	0	5.833069961	0	9.948380315	4.89E-07	1.210205502	7.76E-08	6.64324411	4.39E-07	7.55557899	2.14E-07	0	0	0	0	0	0
Laccaria_148230	148230	3.456576301	0	4.08938755	1.98E-07	2.5775349	0	1.881319462	9.28E-08	5.232460633	0	1.39205819	8.64E-08	0	0	0	0	0	0
Laccaria_148238	148238	29.81876467	0	21.35637176	1.58E-06	37.38209845	2.03E-06	24.88803843	1.27E-06	10.73609335	8.47E-07	22.55094266	0	0	0	0	0	0	0
Laccaria_148241	148241	9.657348449	1.574040087	3.335816947	0.954929067	7.666241557	1.24423752	2.675458986	0.696985292	4.322206378	1.139582736	7.322399543	1.198820871	4.25E-10	0.000238579	3.61E-10	6.19E-05	7.45E-05	5.04E-10
Laccaria_148260	148260	57.4803527	2.87E-06	40.45317599	1.95E-06	45.33040261	5.42E-07	37.34052873	2.36E-06	31.58777404	2.51E-06	48.26099173	0	0	0	0	0	0	0
Laccaria_148268	148268	14.58624648	1.614271312	12.94796102	1.440769964	14.09912595	1.185267281	17.15659986	1.712231788	14.70189516	1.61404098	16.59714411	1.490354925	8.14E-20	1.27E-19	6.26E-33	6.22E-24	4.17E-20	4.17E-29
Laccaria_148282	148282	3.21053528	0.71553399	2.313862404	0.552355789	5.068730804	0.82364793	5.414599991	0.869880804	4.058216916	0.780081889	1.807742232	0.447189435	3.61E-06	1.40E-05	3.78E-10	2.41E-10	9.84E-08	2.64E-05
Laccaria_148285	148285	0.116798301	0.112781502	0.186706237	0.130038987	0.766123739	0.244438732	0.619401021	0.285423564	0	0	0.374493915	0.221582099	0.150190719	0.075533723	0.00086157	0.014999192	1	0.045505271
Laccaria_148340	148340	0.23027095	0	0.938098887	0.202247929	0.323220291	1.80E-08	1.662156277	0.111606943	0.557723517	0.210684624	0.715925275	0.214198069	0	1.76E-06	0	1.83E-50	0.004058114	0.000415359
Laccaria_148360	148360	0.107813817	0.112781502	0.183009083	0.130038985	0.759818194	0.243780641	0.684601127	0.285423561	0	0	0.349165824	0.221582099	0.169547988	0.079663277	0.000914094	0.008230187	1	0.05753764
Laccaria_148362	148362	31.89793566	1.58E-06	25.37719344	7.67E-07	33.76675869	2.51E-06	25.97745366	1.63E-06	21.68640225	1.30E-06	19.48336476	0	0	0	0	0	0	0
Laccaria_148376	148376	0	0	0	0	0	0	0	0	0	0	0	0	1	1	1	1	1	1
Laccaria_148377	148377	0	0	0	0	0	0	0	0	0	0	0	0	1	1	1	1	1	1
Laccaria_148396	148396	2.98549776	0.706420572	2.202737734	0.593246592	5.110847386	0.815779063	5.617828951	0.869880838	3.974069144	0.780081816	1.74732304	0.438361955	1.19E-05	0.000102399	1.86E-10	5.30E-11	1.75E-07	3.36E-05
Laccaria_148398	148398	0	0	0	0	0	0	0	0	0	0	0	0	1	1	1	1	1	1
Laccaria_148404	148404	77.07871929	3.25E-06	82.95533627	0	106.5272144	5.53E-06	79.17062937	4.73E-06	64.39570997	3.60E-06	75.83730183	0	0	0	0	0	0	0
Laccaria_148435	148435	11.88198104	0.548700836	14.00746939	0.390461913	15.43888654	0.43552702	8.636020856	0.542088453	12.92719943	0.524220785	11.83007784	0.469159196	2.74E-104	3.87E-282	1.52E-275	1.93E-57	1.44E-134	1.35E-140
Laccaria_148456	148456	32.63584124	1.43E-06	20.86180315	0	33.356334	0	16.55561126	1.52E-06	18.98373437	1.58E-06	14.29179741	0	0	0	0	0	0	0
Laccaria_148459	148459	36.94645844	1.95E-06	20.19041117	6.64E-07	26.75974556	1.33E-06	15.72966106	8.36E-07	19.59261248	1.41E-06	27.37801011	0	0	0	0	0	0	0
Laccaria_148470	148470	0	0	0	0	0	0	0	0	0	0	0	0	1	1	1	1	1	1
Laccaria_148472	148472	0	0	0.162171977	3.00E-09	0.138293259	6.86E-09	0.381325117	2.54E-08	0.502374679	0	0	0	1	0	0	0	0	1
Laccaria_148506	148506	96.92347674	0	98.58474052	0	112.3177371	5.53E-06	91.91330402	6.94E-06	98.10397236	2.87E-06	74.43644487	0	0	0	0	0	0	0
Laccaria_148511	148511	9.483271249	0	7.116152044	9.58E-08	9.78765669	4.89E-07	6.207274697	3.52E-07	3.911093011	1.92E-07	8.312319296	0	0	0	0	0	0	0
Laccaria_148521	148521	41.42527402	0	32.76287645	0	38.85899454	0	35.19475183	1.38E-06	36.06332517	2.36E-06	38.24904784	0	0	0	0	0	0	0
Laccaria_148556	148556	15.13061255	5.75E-07	6.592564199	2.14E-07	11.86835854	0	2.368286047	8.97E-08	11.34576522	6.78E-07	9.498711664	0	0	0	0	0	0	0
Laccaria_148569	148569	56.86376638	7.67E-07	53.78433626	2.17E-06	65.12427114	3.16E-06	57.75849829	3.51E-06	43.2759902	2.60E-06	49.90280028	0	0	0	0	0	0	0
Laccaria_148574	148574	8.251375719	6.21E-07	5.093213661	9.58E-08	9.844751354	2.35E-07	2.993997986	1.07E-07	13.67401079	9.77E-07	7.476875042	3.03E-07	0	0	0	0	0	0
Laccaria_148575	148575	81.72791188	0	76.74853178	5.94E-06	124.4244205	8.40E-06	89.01520361	6.23E-06	61.97549214	3.60E-06	69.71032138	0	0	0	0	0	0	0
Laccaria_148581	148581	1033.054005	5.49E-05	1010.49359	1.23E-05	1167.47169	3.47E-05	939.447094	0	785.503056	5.82E-05	930.4261857	0	0	0	0	0	0	0
Laccaria_148596	148596	0	0	0	0	0.084037276	0.142489727	1.336854915	0	0	0	0	0	1	1	0.277669818	0	1	1
Laccaria_148633	148633	1.445496476	2.40E-08	0.237931149	1.12E-08	0.608692226	0	0	0	0	0	0.698569347	2.81E-08	0	0	0	1	1	0
Laccaria_148636	148636	0.589003863	0.196245808	0.219733294	0.077967278	0.994110298	0.192200805	0.723736104	0.284541829	0.457255747	0.199268933	0.269218801	0.170693503	0.001343893	0.002414116	1.16E-07	0.005487184	0.010876122	0.057374077
Laccaria_148638	148638	0	0	0	0	0	0	0	0	0	0	0	0	1	1	1	1	1	1
Laccaria_148657	148657	0	0	0	0	0	0	0	0	0	0	0	0	1	1	1	1	1	1
Laccaria_148696	148696	2.810791213	0.637200971	2.134549415	0.453439624	2.562250653	0.493865838	2.951502532	0.629522104	2.088764527	0.608772524	2.469780659	0.544830034	5.14E-06	1.25E-06	1.06E-07	1.38E-06	0.00030056	2.91E-06
Laccaria_148717	148717	7.832282589	1.07204281	9.495961269	0.912262852	14.65696278	0.959256713	6.128737091	0.85254158	9.808106214	1.217272104	6.350591044	0.68507756	1.38E-13	1.13E-25	5.24E-53	3.27E-13	3.90E-16	9.32E-21
Laccaria_148734	148734	9.06991219	1.311527554	7.845586327	1.056620592	8.665697603	0.852635904	9.576003162	1.123953047	7.75947519	1.36046551	6.364316036	0.889721791	2.33E-12	5.63E-14	1.44E-24	7.98E-18	5.87E-09	4.24E-13
Laccaria_148745	148745	178.2297155	0	211.8776883	1.30E-05	198.7481567	3.07E-06	169.7169144	5.31E-06	159.039264	7.19E-06	173.634401	6.13E-06	0	0	0	0	0	0
Laccaria_148753	148753	95.98776836	5.20E-06	80.14920697	1.53E-06	86.33404094	5.53E-06	76.19548756	4.85E-06	109.8870732	5.74E-06	88.94842403	0	0	0	0	0	0	0
Laccaria_148798	148798	17.56744508	0	13.14377719	4.29E-07	21.52021548	0	13.90760355	1.08E-06	13.84366353	5.42E-07	8.489871016	0	0	0	0	0	0	0
Laccaria_148809	148809	0	0	0	0	0	0	0	0	0	0	0	0	1	1	1	1	1	1
Laccaria_148818	148818	1.52848019	0.14005027	3.062240912	0.273408067	3.588154944	0.256599659	1.619289051	7.58E-08	2.79820927	0.359678096	3.369859174	0	4.95E-28	2.03E-29	9.83E-45	0	3.63E-15	0
Laccaria_148826	148826	0.041448771	0.132462669	0	0	0.701388031	0.122023793	0.387687927	0.356353957	0	0	0	0	0.377174872	1	4.52E-09	0.13831315	1	1
Laccaria_148829	148829	0	0	0	0	0	0	0	0	0	0	0	0	1	1	1	1	1	1
Laccaria_148839	148839	47.85797917	1.33E-06	45.95210547	2.10E-06	51.73320319	3.43E-06	40.1861063	2.36E-06	35.76279746	2.92E-06	39.87666689	0	0	0	0	0	0	0
Laccaria_148866	148866	93.26716296	0	69.92489465	3.68E-06	78.68328786	1.53E-06	65.82932346	0	66.77531821	4.27E-06	78.20972087	0	0	0	0	0	0	0
Laccaria_148868	148868	0.071088775	0.138575781	1.114412562	9.05E-08	0.648595383	0.154210413	2.053729078	0.304771072	0	0	0.817982911	0	0.303977175	0	1.30E-05	8.00E-12	1	0
Laccaria_148874	148874	0	0	0	0	0	0	0	0	0	0	0	0	1	1	1	1	1	1
Laccaria_148880	148880	7.92132069	3.59E-07	4.074570929	1.66E-07	7.412518666	4.29E-07	0.958079355	0	1.682955174	1.52E-07	6.380266703	1.92E-07	0	0	0	0	0	0
Laccaria_148888	148888	20.58295927	0	13.08996015	5.07E-07	18.82312811	0	13.2773202	8.78E-07	10.73380859	9.19E-07	15.57387935	0	0	0	0	0	0	0
Laccaria_148899	148899	0	0	0	0	0	0	0	0	0	0	0	0	1	1	1	1	1	1
Laccaria_148929	148929	5.889197267	0.341122243	7.642641348	0.226749425	5.892952339	0.268959844	6.131707874	0.319101972	4.015789956	0.442367223	3.199949146	0.251321838	4.38E-67	2.42E-249	1.04E-106	1.37E-82	5.53E-20	1.95E-37
Laccaria_148947	148947	0	0	0	0	0	0	0	0	0	0	0	0	1	1	1	1	1	1
Laccaria_148963	148963	1.183939329	0.588683288	1.13912736	0.525751102	2.137076951	0.617644136	0.539821059	0.39592258	2.095550634	0.760044265	1.255471835	0.511862711	0.022154006	0.015130142	0.000270042	0.0863702	0.002915443	0.00708842
Laccaria_148966	148966	9.633348065	1.475009559	7.525250565	1.237909729	6.614477337	1.14360794	8.18797282	1.065034038	7.93703377	1.477784474	8.150276175	1.131000654	3.27E-11	6.05E-10	3.65E-09	7.47E-15	3.92E-08	2.88E-13
Laccaria_149014	149014	18.52566936	0	17.61266143	2.71E-07	19.50269528	1.21E-06	15.14383497	3.32E-07	13.84366353	5.42E-07	18.78062376	8.57E-07	0	0	0	0	0	0
Laccaria_149015	149015	4.976745983	2.71E-07	1.279969925	4.15E-08	4.802613534	0	5.417412062	0	4.3615854	1.79E-07	6.513884854	0	0	0	0	0	0	0
Laccaria_149028	149028	0	0	0	0	0	0	0	0	0	0	0	0	1	1	1	1	1	1
Laccaria_149037	149037	75.25254656	0	63.83494455	5.09E-06	75.97831633	3.07E-06	56.20732219	0	61.42786387	3.16E-06	67.79033372	4.47E-06	0	0	0	0	0	0
Laccaria_149087	149087	2.846420518	0.47921352	0.83854069	0.326659127	1.446533897	0.469415703	0.389822951	0.240162881	1.149950452	0.264979114	2.429047483	0.496916314	1.43E-09	0.005128827	0.001029586	0.052277528	7.13E-06	5.09E-07
Laccaria_149128	149128	0.578286529	0.36932887	0.159884304	0.185008394	0.266343352	0.205142125	0.18360152	0.216844307	0.19581151	0.274190958	0	0	0.058700455	0.193738942	0.097085996	0.198581894	0.237569428	1
Laccaria_149168	149168	70.25867047	0	50.45381741	0	82.18227217	6.77E-06	69.64820358	6.18E-06	53.56187772	0	52.15174522	0	0	0	0	0	0	0
Laccaria_149231	149231	10.6261619	5.42E-07	14.57570088	0	11.29957114	4.07E-07	11.2165388	7.04E-07	7.799060564	3.71E-07	11.15249871	2.35E-07	0	0	0	0	0	0
Laccaria_149234	149234	13.60226785	6.91E-07	10.86552248	4.29E-07	17.96974222	5.07E-07	19.35513849	8.99E-07	14.78960608	9.39E-07	10.63377784	0	0	0	0	0	0	0
Laccaria_149239	149239	6.686829154	0	3.174990334	1.95E-07	4.151491786	2.49E-07	5.474739174	2.44E-07	5.24557457	4.44E-07	2.071515163	0	0	0	0	0	0	0
Laccaria_149273	149273	151.7457819	7.82E-06	127.4800697	7.19E-06	148.8978524	5.31E-06	151.8151769	4.34E-06	122.6326855	9.94E-06	126.8366272	1.53E-06	0	0	0	0	0	0
Laccaria_149286	149286	3.403692484	0	3.819910246	1.44E-07	8.252218047	4.39E-07	2.993997986	1.07E-07	6.311081904	5.99E-07	2.990750017	0	0	0	0	0	0	0
Laccaria_149308	149308	9.092190905	1.221272028	7.476837657	1.036998152	8.895022404	0.885513109	9.923306917	1.183363513	7.986674158	1.385809589	6.111099201	1.078888685	4.85E-14	2.80E-13	4.83E-24	2.52E-17	4.13E-09	7.38E-09
Laccaria_149313	149313	35.03661074	1.58E-06	21.93999731	1.08E-06	36.88440779	1.80E-06	32.42730126	0	34.95368439	2.97E-06	32.5148207	1.99E-06	0	0	0	0	0	0
Laccaria_149337	149337	3.637341133	1.27E-07	2.993562315	1.52E-07	1.134569184	0	3.128422385	3.39E-08	2.575951798	2.12E-07	1.302095245	0	0	0	0	0	0	0
Laccaria_149348	149348	0	0	0	0	0	0	0	0	0	0	0	0	1	1	1	1	1	1
Laccaria_149371	149371	0	0	0	0	0.057083012	0.104971336	0	0	0	0	0.099691667	0.136541264	1	1	0.293290869	1	1	0.232658061
Laccaria_149379	149379	83.38232305	5.63E-06	88.06791902	5.94E-06	107.7741201	3.76E-06	90.42924443	1.88E-06	107.6205546	4.06E-06	132.6423867	0	0	0	0	0	0	0
Laccaria_149380	149380	70.78627	0	118.5960219	2.66E-06	102.0207024	0	86.43098866	3.60E-06	109.0340108	5.94E-06	96.38275232	6.32E-06	0	0	0	0	0	0
Laccaria_149405	149405	0	0	0	0	0.076937973	0.11536308	0	0	0	0	0.074056667	0.125567067	1	1	0.25241154	1	1	0.277669818
Laccaria_149497	149497	6.168241521	1.92E-07	4.542144642	3.03E-07	8.658064836	5.59E-07	6.282487577	3.25E-07	3.724572927	1.52E-07	2.091890722	1.22E-07	0	0	0	0	0	0
Laccaria_149511	149511	37.42824026	2.54E-06	25.18084834	1.69E-06	56.91424489	4.47E-06	31.61661873	1.01E-06	23.8558896	0	22.96896013	1.24E-06	0	0	0	0	0	0
Laccaria_149540	149540	22.35224155	0	21.94620381	6.64E-07	30.27390049	1.76E-06	21.24849264	1.80E-06	18.495844	8.99E-07	15.79273936	8.57E-07	0	0	0	0	0	0
Laccaria_149557	149557	7.468673794	5.25E-07	4.47038639	3.14E-07	4.050411986	1.07E-07	4.270296556	0	8.884560789	0.217078266	8.476640048	0	0	0	0	0	0	0
Laccaria_149572	149572	18.09190528	1.20E-06	11.67037599	0	8.236131852	0	6.623758507	2.14E-07	8.726434238	6.43E-07	11.02762146	0	0	0	0	0	0	0
Laccaria_149627	149627	0.040051621	0.127997636	0	0	0.45911808	0.156666567	0	0	0	0	0	0	0.377174872	1	0.001691852	1	1	1
Laccaria_149644	149644	0.265135114	0.245941426	0.173758562	0.201062841	0.33425252	0.232090244	0.242291144	0.23868927	0	0	0.786987442	0.334885017	0.140507573	0.193738942	0.074907757	0.155031411	1	0.009386129
Laccaria_149661	149661	0	0	0.626394868	0.41950209	0.760893332	0.353897263	0.275503002	0.266028206	0	0	0.445442583	0.346164141	1	0.067694184	0.015776019	0.150190719	1	0.099082725
Laccaria_149683	149683	5.096049644	1.161692505	4.327582369	1.033700955	3.45741049	0.835313165	7.011315964	1.300323384	6.116339935	1.26958499	3.548643576	0.814645626	5.75E-06	1.42E-05	1.74E-05	3.48E-08	7.27E-07	6.62E-06
Laccaria_149718	149718	23.31977586	1.63E-06	22.84806128	1.05E-06	28.5762986	1.58E-06	21.1314699	1.43E-06	13.68384114	1.07E-06	19.08117145	0	0	0	0	0	0	0
Laccaria_149762	149762	10.82993063	8.99E-07	9.931766639	0	10.42385437	3.59E-07	11.67659214	6.64E-07	11.43883595	1.92E-07	6.978416706	0	0	0	0	0	0	0
Laccaria_149780	149780	0	0	0	0	0.06871155	0.13003136	0	0	0	0	0	0	1	1	0.298602921	1	1	1
Laccaria_149785	149785	0	0	0	0	0.049972036	0.115077151	0	0	0	0	0	0	1	1	0.332054137	1	1	1
Laccaria_149790	149790	0	0	0	0	0.312325225	1.64E-08	0	0	0.567288261	1.69E-08	0	0	1	1	0	1	0	1
Laccaria_149883	149883	3.394851724	4.79E-08	1.862660996	8.97E-08	3.176793714	1.02E-07	2.18989567	0	4.32759902	2.54E-07	3.645866687	0	0	0	0	0	0	0
Laccaria_149899	149899	0	0	0	0	0	0	0	0	0	0	0	0	1	1	1	1	1	1
Laccaria_149931	149931	114.974509	2.17E-06	92.72615783	4.34E-06	112.5371463	1.53E-06	112.7371047	7.67E-06	95.09513704	4.85E-06	71.54570914	3.25E-06	0	0	0	0	0	0
Laccaria_150031	150031	0.514371473	0	0	0	1.082997857	0	0	0	0	0	0.414303033	3.11E-08	0	1	0	1	1	0
Laccaria_150048	150048	12.50734846	3.03E-07	7.548678773	2.35E-07	13.75217279	3.32E-07	4.034018339	3.21E-07	13.81794775	1.20E-06	7.051873724	1.92E-07	0	0	0	0	0	0
Laccaria_150056	150056	0	0	0	0	0	0	0	0	0	0	0	0	1	1	1	1	1	1
Laccaria_150072	150072	38.5778605	0	32.17323539	1.08E-06	48.012905	1.88E-06	38.82087778	1.80E-06	51.80004887	3.83E-06	35.63006081	1.84E-06	0	0	0	0	0	0
Laccaria_150117	150117	1.373513404	0.273676215	3.790472404	0.224288289	1.147580298	5.62E-08	0	0	0	0	1.088742758	0.220433853	2.60E-07	2.25E-64	0	1	1	3.92E-07
Laccaria_150119	150119	0.261621601	0.273676215	0.24671714	0.224288309	0	0	0	0	0	0	0.228284772	0.220433853	0.169547988	0.135666061	1	1	1	0.150190719
Laccaria_150123	150123	10.04111073	0	7.345705336	0	22.31585725	1.05E-06	18.8917056	1.33E-06	19.19991114	1.15E-06	26.50955884	6.64E-07	0	0	0	0	0	0
Laccaria_150129	150129	119.730307	0	139.7530994	0	167.1011751	1.04E-05	114.0885301	6.13E-06	120.1281797	5.53E-06	121.3717402	0	0	0	0	0	0	0
Laccaria_150140	150140	14.35804949	1.598143997	13.40129076	1.283061477	14.03101421	1.283564291	17.52967976	1.800852638	14.5514323	1.861029801	16.71756636	1.441558435	1.30E-19	7.74E-26	4.08E-28	1.08E-22	2.66E-15	2.14E-31
Laccaria_150156	150156	6.56356077	1.189848918	5.379995759	1.041972844	6.412835142	1.038613445	6.975307454	1.321276333	5.119839986	1.211364966	4.393822645	0.800944016	1.73E-08	1.21E-07	3.32E-10	6.49E-08	1.19E-05	2.06E-08
Laccaria_150186	150186	74.75746401	0	84.75107532	0	101.4588492	2.42E-06	58.92188036	3.07E-06	60.58638628	4.73E-06	74.17060042	1.88E-06	0	0	0	0	0	0
Laccaria_150197	150197	0	0	0	0	0	0	0	0	0	0	0	0	1	1	1	1	1	1
Laccaria_150208	150208	47.38647199	2.03E-06	57.043993	1.88E-06	76.93797277	3.76E-06	57.48476133	4.40E-06	45.98073959	2.82E-06	47.85200027	0	0	0	0	0	0	0
Laccaria_150213	150213	0	0	0	0	0	0	0	0	0	0	0	0	1	1	1	1	1	1
Laccaria_150219	150219	48.09373276	0	35.59012974	2.84E-06	43.96455587	2.36E-06	44.18896619	1.08E-06	36.06332517	2.36E-06	38.41180974	1.53E-06	0	0	0	0	0	0
Laccaria_150262	150262	0.211235218	0.309476872	0	0	0	0	0	0	0	0	0	0	0.247443801	1	1	1	1	1
Laccaria_150287	150287	604.109512	0	632.2301265	3.13E-05	910.5790444	5.21E-05	511.2564121	0	529.8534697	4.38E-05	463.4457462	2.67E-05	0	0	0	0	0	0
Laccaria_150306	150306	0	0	0	0	0	0	0	0	0	0	0	0	1	1	1	1	1	1
Laccaria_150310	150310	0	0	0	0	0	0	0	0	0	0	0	0	1	1	1	1	1	1
Laccaria_150318	150318	0.552650281	0	0	0	0	0	0	0	0	0	0	0	0	1	1	1	1	1
Laccaria_150322	150322	0	0	0	0	0.422101757	0.211798419	0	0	0	0	0	0	1	1	0.023133953	1	1	1
Laccaria_150355	150355	8.251375719	6.21E-07	6.338221445	4.18E-07	10.03778569	3.32E-07	4.258130469	2.09E-07	7.012313227	5.42E-07	6.203037072	4.79E-07	0	0	0	0	0	0
Laccaria_150358	150358	4.077150355	0	7.669780572	3.32E-07	10.62824368	0	7.89006528	0	4.454881344	3.18E-07	4.691372576	2.62E-07	0	0	0	0	0	0
Laccaria_150360	150360	0.761665451	3.97E-08	0	0	0.534556635	0	0	0	0	0	0.613487183	3.49E-08	0	1	0	1	1	0
Laccaria_150393	150393	940.8003341	0	1023.721183	5.35E-05	1252.071088	8.32E-05	1509.599819	9.66E-05	817.330839	7.10E-05	1038.411523	0	0	0	0	0	0	0
Laccaria_150425	150425	0	0	0	0	0	0	0	0	0	0	0	0	1	1	1	1	1	1
Laccaria_150438	150438	0.244759909	0.222509008	0.937609129	0.354293783	0.468487837	0.15694933	0.413373567	0.31754582	1.134576521	0.603385975	2.627379491	0.62822698	0.135666061	0.004067472	0.001418066	0.096496464	0.03003023	1.44E-05
Laccaria_150440	150440	0.198033017	0.220036686	0.883729163	0.350357194	0.154427473	0.15520545	0.442845566	0.314017527	1.121970117	0.59668169	2.718702534	0.621246681	0.184060125	0.005828413	0.159871187	0.079231834	0.030030231	6.04E-06
Laccaria_150531	150531	316.3384561	1.68E-05	312.4190489	1.06E-05	460.9960878	0	287.6726584	1.59E-05	363.2560389	1.89E-05	237.8099407	0	0	0	0	0	0	0
Laccaria_150542	150542	3.647976634	4.79E-08	2.573413218	1.79E-07	3.291743487	1.79E-07	0	0	5.314595288	4.74E-07	5.456807048	2.44E-07	0	0	0	1	0	0
Laccaria_150546	150546	3050.569054	29.3729524	4145.357796	32.10665928	2967.323879	28.03327964	5566.199761	40.85934741	2173.686204	30.18524791	2741.565156	24.25544867	0	0	0	0	0	0
Laccaria_150553	150553	5.320290016	2.62E-07	1.459547795	7.95E-08	4.148797761	1.66E-07	4.575901399	1.92E-07	2.260686055	1.22E-07	9.522786124	0	0	0	0	0	0	0
Laccaria_150611	150611	3020.354314	37.7487072	2880.144222	32.459221	2523.565507	30.43417325	4098.187181	47.85361334	2693.072083	44.60839145	2833.271363	32.70510767	0	0	0	0	0	0
Laccaria_150694	150694	2672.896641	28.84977349	3665.380291	29.27783691	2630.914511	22.79494386	4990.04745	37.89709966	1932.378694	28.57621633	2424.077204	26.32134558	0	0	0	0	0	0
Laccaria_150719	150719	0.514371473	0	0.423332045	1.69E-08	0.458469093	0.161076455	0	0	0	0	0	0	0	0	0.002211647	1	1	1
Laccaria_150762	150762	34.96468281	5.42E-07	24.02141647	8.13E-07	30.75007744	1.38E-06	10.66327782	9.49E-07	23.37122405	4.70E-07	24.28912661	0	0	0	0	0	0	0
Laccaria_150774	150774	21.41678138	0.044127969	18.07411496	0.043725233	33.56306717	0.043391699	19.3533487	0.040517623	20.82935388	0.019290233	20.92436364	0.044087229	0	0	0	0	0	0
Laccaria_150777	150777	33.20511906	0	19.42537882	9.77E-07	28.2389715	1.99E-06	9.620755154	0	19.70321087	1.74E-06	24.54972277	0	0	0	0	0	0	0
Laccaria_150801	150801	19.39001543	0	18.42414681	6.64E-07	20.44888302	0	13.62972022	5.42E-07	15.71733789	1.18E-06	18.97435837	9.77E-07	0	0	0	0	0	0
Laccaria_150802	150802	0.095574217	0.026144928	0.034218619	0.020569535	0.047180909	0.011891208	0.087252489	0.012437274	0.27533009	2.20E-08	0.043926853	0.016054512	0.000128313	0.048100378	3.63E-05	1.15E-12	0	0.003108545
Laccaria_150809	150809	0.0359733	1.18E-09	0.059212657	2.12E-09	0	0	0	0	0.045857089	3.85E-09	0.057949743	0	0	0	1	1	0	0
Laccaria_150815	150815	1.818946123	0.094991911	3.056721944	0.111396345	2.240790253	0.080102481	2.800982323	0.073388442	2.542464424	0.115753752	1.989042966	0.078519832	4.99E-82	4.57E-166	1.68E-172	0	3.15E-107	7.14E-142
Laccaria_150862	150862	0	0	0.009187758	0.017824092	0.005109732	0.012224874	0	0	0.029699209	0.031067645	0.020329281	0.019630139	1	0.303112842	0.337981481	1	0.169547988	0.150190719
Laccaria_150865	150865	0.554409328	0.108152624	0.384796835	0.084816603	1.281926268	0.129806876	1.313362927	0.165282257	1.028315633	0.189017198	0.977794283	0.133669712	1.48E-07	2.86E-06	2.65E-23	9.62E-16	2.66E-08	1.29E-13
Laccaria_150880	150880	0.200560404	0.053631164	0.164257713	0.034655939	0.166507019	0.033229987	0.233820273	0.082345053	0.156516911	0.061721071	0.356181212	0.039169065	9.21E-05	1.07E-06	2.71E-07	0.002259086	0.005608341	4.80E-20
Laccaria_150896	150896	0.133505405	0.042187264	0.046077062	0.030435837	0.120295587	0.023911385	0.127929117	0.027306056	0	0	0.295194289	0.038663013	0.000776507	0.065024572	2.44E-07	1.40E-06	1	1.13E-14
Laccaria_150903	150903	0	0	0	0	0.040774699	0.030690634	0	0	0	0	0.017611146	0.024120854	1	1	0.091994703	1	1	0.232658061
Laccaria_150905	150905	0	0	0	0	0	0	0	0	0	0	0	0	1	1	1	1	1	1
Laccaria_150911	150911	0.377872188	2.12E-08	0.172773326	7.34E-09	0.176800357	1.20E-08	0.40625273	2.54E-08	0	0	0.135270672	0	0	0	0	0	1	0
Laccaria_150913	150913	0.243926037	0.04799755	0.171920171	0.025914417	0.045958024	0	0.173610632	0.03069914	0	0	0.058545848	0.024744811	1.87E-07	1.63E-11	0	7.78E-09	1	0.00899109
Laccaria_150916	150916	0	0	0.003600883	0.013191188	0.043866825	2.43E-09	0.067131073	0.019018417	0	0	0	0	1	0.392435669	0	0.000207942	1	1
Laccaria_150918	150918	0	0	0	0	0.056292086	0.021747998	0	0	0	0	0.010016117	0.020133153	1	1	0.004821424	1	1	0.309420466
Laccaria_150921	150921	0	0	0.019568518	0.025663138	0.015334172	0.021472136	0.119384253	0.043006497	0	0	0	0	1	0.222876455	0.237569428	0.002751961	1	1
Laccaria_150922	150922	13.74017631	5.75E-07	10.2133518	0	15.30668777	4.29E-07	7.871444925	5.42E-07	11.59348526	8.89E-07	14.77369025	8.78E-07	0	0	0	0	0	0
Laccaria_150924	150924	0.143175494	0.053781674	0.146097554	0.025868313	0.202080947	0.021326369	0.128311917	0.031247685	0.067348139	0	0.447668335	0.021367088	0.003882033	8.13E-09	1.33E-21	2.01E-05	0	9.13E-98
Laccaria_150926	150926	0.324289875	0	0.186825305	4.74E-09	0.204835566	8.99E-09	0.125512579	8.06E-09	0.041338964	2.25E-09	0.10448035	2.12E-09	0	0	0	0	0	0
Laccaria_150951	150951	0.064187794	0.022807495	0	0	0.017951723	0.016990241	0.094796154	0.063126014	0	0	0	0	0.002443959	1	0.145349314	0.066587672	1	1
Laccaria_150961	150961	3.82038074	0	3.561795235	0	3.896180686	1.66E-07	1.906050865	7.19E-08	4.109099295	3.89E-07	3.389666937	1.27E-07	0	0	0	0	0	0
Laccaria_150972	150972	0.249527959	0.03568225	0.201701071	0.016751195	0.094143746	0.009287955	0.319872401	0.033004887	0.018639472	0.020297099	0.254749814	0.016824465	1.34E-12	1.08E-33	1.91E-24	1.64E-22	0.179222586	4.30E-52
Laccaria_150973	150973	0.542494357	0.038184208	0.362331552	0.02426833	0.183351184	0.014918162	0.224696135	0.014026861	0.08222908	5.80E-09	0.366553596	0.022122024	4.13E-46	1.05E-50	5.10E-35	4.71E-58	0	5.78E-62
Laccaria_150986	150986	0	0	0.011214416	0.033812735	0.014344753	0.034319371	0.021095326	0.048578969	0	0	0	0	1	0.370072068	0.337981481	0.332054137	1	1
Laccaria_150991	150991	0.029110444	0.018698254	0.003036947	0.009705527	0.036256885	0.012685421	0.037291702	0.029741325	0.076830563	0.047830238	0	0	0.059752625	0.377174872	0.002130568	0.104944958	0.054102051	1
Laccaria_151011	151011	0.045775652	0.040945952	0.014583386	0.021939998	0.011054295	0.017621237	0.012382799	0.020995702	0.069019288	0.053136063	0.044006396	0.03559176	0.131793525	0.253123102	0.265222139	0.277669818	0.096986358	0.108151073
Laccaria_151016	151016	0.138218963	0.061413244	0.213141636	0.072700509	0.426824927	0.077317376	0.406851331	0.100281567	0.218852864	0.101497848	0.355862631	0.077311609	0.012204247	0.001685146	1.69E-08	2.48E-05	0.015532794	2.08E-06
Laccaria_151024	151024	0.393078906	0.03856728	0.398265911	0.051160063	0.498000804	0.050289849	0.487940586	0.039524932	0.093465457	0.059042674	1.020689564	0.064934331	1.08E-24	3.49E-15	2.03E-23	2.59E-35	0.056708988	5.62E-56
Laccaria_151037	151037	0	0	0	0	0	0	0	0	0	0	0	0	1	1	1	1	1	1
Laccaria_151039	151039	0.163438529	0	0.168139103	5.99E-09	0.090617276	0.010565887	0.039535599	1.76E-09	0	0	0.065821183	0	0	0	4.89E-18	0	1	0
Laccaria_151040	151040	0.350797437	0.026961296	0.295124999	0.02741157	0.292271055	0.032323803	0.277895946	2.36E-08	0.142783869	0.037799508	0.355585306	0.025346887	5.29E-39	2.48E-27	7.69E-20	0	7.92E-05	5.20E-45
Laccaria_151043	151043	0.144627612	0.055124349	0.027084611	0.024355684	0.143138059	0.030327251	0.040222573	0.031466883	0.025391525	0.027649619	0.042201837	0.026369278	0.004349515	0.133059449	1.18E-06	0.100580478	0.179222586	0.054753068
Laccaria_151045	151045	0.203840437	0.052486296	0.284622521	0.050648736	0.481759369	0.058311246	0.415120893	0.049168292	0.08161839	0.065768788	0.226981262	0.056952592	5.14E-05	9.57E-09	7.17E-17	1.55E-17	0.107304773	3.37E-05
Laccaria_151050	151050	0.07217567	0.024628772	0.040408968	2.70E-09	0.085113786	0.017285113	0.046082825	0.041873684	0.438124694	3.28E-08	0.019378083	0.019869194	0.001691852	0	4.24E-07	0.135552817	0	0.164710009
Laccaria_151051	151051	20.31422282	1.27E-06	16.31510341	0	22.80554311	1.30E-06	13.92131819	1.17E-06	22.35256253	1.71E-06	19.72022577	0	0	0	0	0	0	0
Laccaria_151052	151052	0	0	0	0	0.055298962	1.50E-09	0	0	0	0	0	0	1	1	0	1	1	1
Laccaria_151056	151056	0.020290268	0.020392487	0.034066085	0.004699293	0.045283957	0.016240153	0	0	0.310381077	2.32E-08	0.112765984	0.016342896	0.159871187	2.10E-13	0.002648498	1	0	2.60E-12
Laccaria_151061	151061	12.86298735	8.78E-07	10.08383021	4.50E-07	12.54147878	5.25E-07	7.12897691	5.34E-07	14.68477845	2.71E-07	13.80314636	0	0	0	0	0	0	0
Laccaria_151064	151064	0.041171105	9.17E-10	0	0	0.057789906	0	0.039836979	2.37E-09	0	0	0	0	0	1	0	0	1	1
Laccaria_151110	151110	28.65562805	6.64E-07	22.21911683	0	40.04069312	2.54E-06	17.94988622	0	27.61132737	1.38E-06	26.67023827	0	0	0	0	0	0	0
Laccaria_151129	151129	1.87040298	0	2.390054861	1.07E-07	2.452671618	1.31E-07	0.619139931	4.40E-08	1.443130576	0	2.854468947	0	0	0	0	0	0	0
Laccaria_151181	151181	24.92639491	0	27.36928128	2.10E-06	32.84328902	1.27E-06	21.97349929	1.18E-06	23.14381624	1.01E-06	23.64849232	8.13E-07	0	0	0	0	0	0
Laccaria_151201	151201	109.8308334	4.85E-06	91.07197491	4.20E-06	108.2268011	0	72.33082577	3.25E-06	83.63555497	3.76E-06	104.6502441	5.74E-06	0	0	0	0	0	0
Laccaria_151245	151245	6.386354729	0	7.515191642	3.32E-07	15.01899999	8.78E-07	4.878480452	2.35E-07	8.783740585	2.35E-07	5.369531384	0	0	0	0	0	0	0
Laccaria_151249	151249	1.573976709	0.170046085	1.429539397	0.123326007	2.747430189	0.137105435	1.949442637	0.152905728	1.863818214	0.151049811	1.733858192	0.128704744	1.06E-20	2.27E-31	1.26E-89	1.57E-37	2.79E-35	1.15E-41
Laccaria_151260	151260	45.28723183	2.30E-06	31.51434408	2.10E-06	44.00260085	1.08E-06	23.1567653	1.46E-06	44.3871046	1.88E-06	42.06908922	0	0	0	0	0	0	0
Laccaria_151318	151318	41.57599257	2.36E-06	33.07681152	6.64E-07	50.06521585	3.02E-06	26.46628054	8.57E-07	39.51690327	3.16E-06	39.65635382	0	0	0	0	0	0	0
Laccaria_151339	151339	11.20651958	6.78E-07	12.57115682	8.36E-07	25.31892277	9.77E-07	9.580793555	4.70E-07	15.94893566	1.51E-06	16.56890965	5.42E-07	0	0	0	0	0	0
Laccaria_151354	151354	259.599256	1.79E-05	248.7047108	1.41E-05	251.5468095	8.11E-06	202.3301193	6.51E-06	263.9733516	1.74E-05	248.1882439	0	0	0	0	0	0	0
Laccaria_151359	151359	19.34805341	0	14.56542022	8.57E-07	18.49135853	6.64E-07	8.259304788	4.18E-07	11.75166975	1.01E-06	14.52977403	0	0	0	0	0	0	0
Laccaria_151412	151412	3.031932274	0.148845244	3.182143645	0.109805678	2.806397077	0.139804536	1.482231747	0.166182784	2.451283844	0.130356624	2.572202009	0.128530151	1.55E-92	5.92E-185	6.26E-90	2.35E-19	3.47E-79	2.15E-89
Laccaria_151420	151420	0.063220884	0.044639759	0	0	0.142233001	0.024482804	0.023439833	0.033597164	0.22595619	1.44E-08	0.158951448	0.022657493	0.078351734	1	3.13E-09	0.242690867	0	1.15E-12
Laccaria_151444	151444	8.465172558	0.215322909	7.289833094	0.206667195	4.87172577	0.137271914	3.691465456	0.144668073	5.452021201	0.246607025	9.122233932	0.125146781	0	7.54E-273	3.56E-276	6.42E-144	1.32E-108	0
Laccaria_151461	151461	0	0	0.048724316	3.04E-09	0.041549993	2.18E-09	0	0	0	0	0.238425512	0	1	0	0	1	1	0
Laccaria_151468	151468	0	0	0.008854198	0.021412903	0.005872594	0.014628426	0	0	0	0	0	0	1	0.339620798	0.344044106	1	1	1
Laccaria_151482	151482	24.73850941	1.51E-06	18.71474849	7.17E-07	22.40416229	1.51E-06	9.611016878	6.91E-07	22.0589235	1.65E-06	19.52321357	6.64E-07	0	0	0	0	0	0
Laccaria_151500	151500	54.48069907	2.54E-06	56.36786333	3.43E-06	52.80205709	2.30E-06	38.80131738	0	57.92179474	4.13E-06	70.09138904	3.68E-06	0	0	0	0	0	0
Laccaria_151504	151504	100.3101917	6.23E-06	64.04652193	2.66E-06	103.0861578	0	47.69534078	2.71E-06	94.54994397	4.06E-06	91.26880677	0	0	0	0	0	0	0
Laccaria_151539	151539	0.931196286	0.130827108	0.459714779	0.074661972	0.356830654	0.054039882	0.404347676	1.80E-08	0.471444477	0.139780587	0.892526758	0.080170262	5.48E-13	3.70E-10	2.01E-11	0	0.000372112	4.34E-29
Laccaria_151571	151571	2.175838179	0.232410579	1.656546871	0.205419247	3.056651311	0.210755279	2.027847379	0.212883692	4.055646074	0.306688489	1.600296403	0.142196087	3.91E-21	3.69E-16	5.77E-48	8.20E-22	3.19E-40	1.10E-29
Laccaria_151600	151600	0.170350983	9.71E-09	0.771101595	4.94E-08	0.239113505	0	0.247246285	6.70E-09	0.651466519	2.24E-08	0.274420073	0	0	0	0	0	0	0
Laccaria_151633	151633	32.70838876	0	26.4089607	0	36.50048942	2.24E-06	17.62416035	1.51E-06	28.35664198	1.67E-06	28.34286774	1.01E-06	0	0	0	0	0	0
Laccaria_151644	151644	0.85047676	0.142027528	0.765102805	0.085382312	0.748274729	0.063935985	0.593119054	0.118740442	0.368480773	0.061694013	0.500749538	0.077250253	1.06E-09	1.61E-19	6.12E-32	2.94E-07	1.17E-09	4.52E-11
Laccaria_151694	151694	26.82754977	0	16.01968057	8.57E-07	19.24403885	0	19.40724848	8.13E-07	22.76304755	1.60E-06	20.79039898	0	0	0	0	0	0	0
Laccaria_151723	151723	18.90315165	1.01E-06	23.08923526	1.08E-06	27.32313344	5.42E-07	21.26645842	1.33E-06	18.16826609	1.24E-06	16.97779303	0	0	0	0	0	0	0
Laccaria_151736	151736	0.300663267	0.205124933	0	0	0	0	0	0	0	0	0	0	0.071357276	1	1	1	1	1
Laccaria_151738	151738	14.88418977	7.17E-07	10.37058053	7.04E-07	18.93357748	0	13.41993005	4.70E-07	15.30830401	2.71E-07	13.41899509	0	0	0	0	0	0	0
Laccaria_151768	151768	16.73635731	9.39E-07	15.41883883	7.17E-07	17.99886277	1.12E-06	11.44055516	9.19E-07	18.89344211	1.60E-06	19.85170579	2.71E-07	0	0	0	0	0	0
Laccaria_151776	151776	7.883923897	0.256011976	7.044635849	0.248614117	11.03586436	0.28707449	7.739471946	0.270085333	11.44228944	0.440944939	7.155893546	0.19640844	1.52E-208	6.29E-177	0	6.82E-181	9.22E-149	6.22E-291
Laccaria_151810	151810	27.97327374	3.83E-07	28.06520604	8.57E-07	32.2220192	2.39E-06	20.4504831	1.24E-06	20.94260363	1.27E-06	39.76937541	2.92E-06	0	0	0	0	0	0
Laccaria_151814	151814	0	0	0	0	0	0	0	0	0	0	0	0	1	1	1	1	1	1
Laccaria_151832	151832	28.62325964	1.01E-06	29.85736008	1.43E-06	25.77251763	5.42E-07	20.18139147	9.39E-07	27.29498728	3.83E-07	21.35691515	6.06E-07	0	0	0	0	0	0
Laccaria_151854	151854	21.87715878	1.46E-06	15.86321659	0	19.1211018	1.51E-06	15.34500816	6.36E-07	18.5574318	1.76E-06	13.82172766	1.08E-06	0	0	0	0	0	0
Laccaria_151865	151865	25.58132243	1.08E-06	21.78523709	0	24.12303456	8.99E-07	19.87835471	1.05E-06	22.9150505	1.46E-06	20.76371084	0	0	0	0	0	0	0
Laccaria_151873	151873	0	0	0	0	0.113688937	5.80E-09	0	0	0	0	0	0	1	1	0	1	1	1
Laccaria_151898	151898	0.866722755	3.79E-08	0.583625544	0	0.276494811	0	0.381198683	2.16E-08	0.100441622	5.60E-09	0.698106105	3.49E-08	0	0	0	0	0	0
Laccaria_151917	151917	17.71874365	0	14.3682238	6.36E-07	18.59225488	2.71E-07	16.30415745	1.01E-06	19.48684939	1.78E-06	18.60911122	0	0	0	0	0	0	0
Laccaria_151918	151918	0	0	0	0	0	0	0	0	0	0	0	0	1	1	1	1	1	1
Laccaria_151934	151934	0.258866689	0	0.284065947	8.47E-09	0.545038137	0	0.083492754	3.96E-09	0.439988281	2.47E-08	0.278007264	1.82E-08	0	0	0	0	0	0
Laccaria_151986	151986	0.057804232	0.064226925	0.096203923	0.081050924	0	0	0.248582752	1.58E-08	0	0	0.057939719	0.057559252	0.184060125	0.117622384	1	0	1	0.157061112
Laccaria_151990	151990	0	0	0	0	0	0	0	0	0	0	0	0	1	1	1	1	1	1
Laccaria_151991	151991	0	0	0	0	0	0	0	0	0	0	0	0	1	1	1	1	1	1
Laccaria_152078	152078	19.27380168	0	17.25700629	8.78E-07	19.10110926	3.83E-07	10.55424317	9.09E-07	16.19956852	2.71E-07	19.36257408	0	0	0	0	0	0	0
Laccaria_152096	152096	4.982493824	3.03E-07	5.490679802	1.36E-07	4.682214616	0	4.003913724	2.03E-07	3.660158375	2.95E-07	4.557333359	1.79E-07	0	0	0	0	0	0
Laccaria_152132	152132	29.44438283	0	28.4505128	1.53E-06	30.72293921	1.99E-06	22.35518496	0	24.80144468	1.82E-06	26.79432179	0	0	0	0	0	0	0
Laccaria_152134	152134	2.422992211	1.73E-07	1.303862697	0	2.092946447	1.55E-07	1.352582619	4.15E-08	1.544358866	1.12E-07	0.975805496	0	0	0	0	0	0	0
Laccaria_152151	152151	1.886028736	0	0.689874443	2.40E-08	3.38269701	2.09E-07	0.506920294	3.23E-08	2.003518065	9.88E-08	1.856691369	0	0	0	0	0	0	0
Laccaria_152154	152154	0.986428614	0	0.885642587	4.48E-08	0.881110709	6.23E-08	1.388311217	4.79E-08	1.2574533	5.87E-08	2.383571334	1.02E-07	0	0	0	0	0	0
Laccaria_152223	152223	49.69210459	0	41.32933483	3.11E-06	46.15620045	2.82E-06	26.93804023	1.15E-06	32.27524114	1.33E-06	34.69375793	0	0	0	0	0	0	0
Laccaria_152235	152235	571.2357646	2.53E-05	584.2673369	4.51E-05	696.1392348	2.12E-05	378.3156499	2.34E-05	643.8407521	1.74E-05	437.4109957	0	0	0	0	0	0	0
Laccaria_152257	152257	2.940228204	2.14E-07	2.704518695	0	2.670448865	0	2.008201269	1.25E-07	3.307117155	1.17E-07	3.273717631	1.17E-07	0	0	0	0	0	0
Laccaria_152282	152282	35.92884742	0	33.99356318	1.71E-06	36.73167732	7.67E-07	27.92116979	1.43E-06	20.79651751	9.39E-07	29.01502239	0	0	0	0	0	0	0
Laccaria_152284	152284	52.93335367	0	71.44593553	1.88E-06	80.59365814	0	62.78733889	3.25E-06	73.82775058	5.84E-06	70.02242388	5.84E-06	0	0	0	0	0	0
Laccaria_152287	152287	8.071487907	0	7.106360672	2.88E-07	9.814561149	0	5.993671797	0	7.29812315	6.14E-07	7.93753559	5.07E-07	0	0	0	0	0	0
Laccaria_152320	152320	10.48085607	0	6.26507842	2.25E-07	8.904313858	5.83E-07	6.618486912	3.46E-07	4.078470757	2.99E-07	4.798529275	2.95E-07	0	0	0	0	0	0
Laccaria_152340	152340	0	0	0	0	0	0	0	0	0	0	0	0	1	1	1	1	1	1
Laccaria_152374	152374	8.071997986	5.59E-07	7.9719866	5.16E-07	5.8162086	1.17E-07	8.851820132	6.06E-07	10.28980745	7.42E-07	7.975333379	0	0	0	0	0	0	0
Laccaria_152393	152393	24.30651828	1.08E-06	16.7001592	2.71E-07	20.86674775	1.24E-06	16.16922967	8.99E-07	27.25004132	2.42E-06	22.98644031	1.18E-06	0	0	0	0	0	0
Laccaria_152397	152397	10.69072844	0	1.340732851	5.08E-08	4.787648625	1.66E-07	0.394068629	1.94E-08	2.985190412	1.76E-07	7.462779819	0	0	0	0	0	0	0
Laccaria_152412	152412	2.860476916	0	7.515319713	0	6.563167569	3.95E-07	4.896850039	1.17E-07	5.750096846	1.52E-07	1.50645186	0	0	0	0	0	0	0
Laccaria_152426	152426	110.9648694	0	136.1225372	1.11E-05	96.66814671	4.47E-06	79.10845181	5.84E-06	92.23346514	3.60E-06	55.15900962	0	0	0	0	0	0	0
Laccaria_152440	152440	2.548829834	0.347139632	1.520510614	0.233873824	1.767478917	0.205324572	1.44973764	0.222106898	2.02631908	0.402002146	2.33657816	0.312547179	1.05E-13	3.98E-11	3.71E-18	3.35E-11	2.32E-07	3.83E-14
Laccaria_152448	152448	9.038430018	0	5.09843747	2.44E-07	7.911438192	3.18E-07	4.323640168	0	6.472904517	3.71E-07	7.68903936	0	0	0	0	0	0	0
Laccaria_152455	152455	0	0	0	0	0	0	0	0	0	0	0.226786731	0	1	1	1	1	1	0
Laccaria_152504	152504	0	0	0	0	0	0	0	0	0	0	0.496905506	2.32E-08	1	1	1	1	1	0
Laccaria_152512	152512	0	0	0	0	0	0	0	0	0	0	0	0	1	1	1	1	1	1
Laccaria_152524	152524	12.09313672	0.291060871	11.74261887	0.247677528	10.19025957	0.237199056	6.840455736	0.21618258	10.18441338	0.361980145	11.48928448	0.247065042	0	0	0	4.88E-220	1.81E-174	0
Laccaria_152535	152535	28.28254825	0.535025346	21.13730974	0.420492251	32.35719304	0.407064214	18.83411974	0.547391796	23.78906638	0.441945718	22.01982138	0.330227687	0	0	0	9.90E-260	0	0
Laccaria_152540	152540	21.41459399	9.77E-07	46.62763582	0	22.10623185	7.17E-07	25.44819705	8.57E-07	24.25045645	7.17E-07	26.04019612	0	0	0	0	0	0	0
Laccaria_152589	152589	8.626475015	0.379506236	5.736504307	0.394119767	8.758788551	0.403916238	7.9915196	0.449919377	9.236425991	0.508281005	7.254922492	0.399762637	1.11E-114	2.71E-48	1.43E-104	6.95E-71	4.31E-74	6.65E-74
Laccaria_152612	152612	63.10204618	0	53.0384826	2.54E-06	48.43264315	1.21E-06	38.97271954	2.36E-06	74.107077	2.66E-06	54.39447714	1.71E-06	0	0	0	0	0	0
Laccaria_152616	152616	253.4002917	6.86E-06	227.2253666	8.11E-06	260.8415112	0	214.5809341	1.06E-05	246.6487174	1.02E-05	223.5494199	6.13E-06	0	0	0	0	0	0
Laccaria_152636	152636	0	0	0.076999766	0.077387676	0.182540568	0.119365028	0.038021417	0.074116448	0.047705815	0.095892297	0.328558616	0.185986677	1	0.159871187	0.06309958	0.303977175	0.309420466	0.038650075
Laccaria_152650	152650	2.649979393	0.373281554	2.043409097	0.307307222	2.410943121	0.331044176	1.792106817	0.296358493	2.069159337	0.39590625	2.598206874	0.360412759	6.28E-13	1.47E-11	1.63E-13	7.37E-10	8.64E-08	2.82E-13
Laccaria_152655	152655	7.649719332	0.410491128	3.518601436	0.202154107	6.049732306	0.267958724	3.999757455	0.27636383	4.057376863	0.230853565	4.801970588	0.235367934	8.28E-78	3.74E-68	3.64E-113	9.00E-48	1.90E-69	8.03E-93
Laccaria_152667	152667	7.840215018	0	7.23132042	4.39E-07	8.63318087	6.78E-07	6.278199189	6.78E-08	8.788127703	5.07E-07	7.185965911	5.42E-07	0	0	0	0	0	0
Laccaria_152669	152669	7.845397489	0	8.12310626	5.59E-07	8.525580575	5.75E-07	3.183394663	5.87E-08	7.25875235	5.51E-07	5.50374444	1.66E-07	0	0	0	0	0	0
Laccaria_152672	152672	3.665099789	0.41341016	2.246222111	0.320599289	3.41087325	0.341442711	2.19133639	0.353263823	3.618669974	0.564431038	2.784770542	0.324415669	3.81E-19	1.22E-12	8.46E-24	2.77E-10	7.22E-11	4.58E-18
Laccaria_152711	152711	28.84642795	1.27E-06	23.55243311	3.83E-07	33.09925243	1.43E-06	23.81353311	1.46E-06	28.89235184	0	25.17070534	0	0	0	0	0	0	0
Laccaria_152799	152799	31.42043617	0	24.57127271	1.12E-06	27.29000983	1.84E-06	14.56047653	1.08E-06	26.3952848	2.33E-06	23.36845403	0	0	0	0	0	0	0
Laccaria_152828	152828	0.966014718	0	0	0	0.581120801	0	0.801181343	4.32E-08	0.175918659	1.34E-08	0.555772361	8.47E-09	0	1	0	0	0	0
Laccaria_152838	152838	1.035466757	7.19E-08	1.278296762	0	2.180152549	7.19E-08	2.129065234	0	0	0	1.563790859	0	0	0	0	0	1	0
Laccaria_152843	152843	4.992429006	0	4.006090745	2.09E-07	7.971182757	0	3.743755465	2.75E-07	4.932190059	3.52E-07	3.619058844	2.40E-07	0	0	0	0	0	0
Laccaria_152909	152909	43.6608227	2.76E-06	57.10815947	3.76E-06	56.57882112	2.42E-06	55.67421766	1.08E-06	63.80652886	4.73E-06	47.85200027	0	0	0	0	0	0	0
Laccaria_152940	152940	25.47190482	0	21.32712218	0	30.17363546	1.21E-06	21.93966108	1.71E-06	27.96583505	1.95E-06	25.8531253	1.38E-06	0	0	0	0	0	0
Laccaria_152951	152951	0	0	0	0	0	0	0	0	0	0	0	0	1	1	1	1	1	1
Laccaria_152965	152965	8.888610675	5.67E-07	5.486550953	0	13.76086386	5.42E-07	5.185644036	3.18E-07	8.331461259	7.36E-07	6.211810816	1.17E-07	0	0	0	0	0	0
Laccaria_152968	152968	234.57822	3.83991127	261.4249746	4.192261234	253.3044946	3.998733944	237.8216543	4.541461405	242.432164	6.082752295	225.9087756	4.207719778	0	0	0	0	0	0
Laccaria_153002	153002	28.29043104	2.10E-06	23.13774206	1.18E-06	55.22160948	3.83E-06	38.66534542	2.36E-06	25.01893183	1.97E-06	49.98825028	1.63E-06	0	0	0	0	0	0
Laccaria_153014	153014	42.20092245	0	27.04518695	1.38E-06	22.57743131	8.57E-07	24.76781565	1.12E-06	38.80350795	3.21E-06	59.9020673	0	0	0	0	0	0	0
Laccaria_153019	153019	12.84328704	0.661600253	11.0094497	0.573579509	12.00241355	0.553923973	10.44200579	0.738614663	10.63762983	0.805010089	11.59124533	0.609630468	3.03E-84	2.07E-82	2.06E-104	1.12E-45	3.63E-40	6.59E-81
Laccaria_153024	153024	28.35079859	0	21.62565676	6.64E-07	19.73556134	4.70E-07	20.96437465	1.18E-06	20.273815	1.63E-06	20.70028334	0	0	0	0	0	0	0
Laccaria_153030	153030	0.210300549	7.92E-09	0.173079119	8.99E-09	0.295188796	9.47E-09	0.118021811	0.100938146	0	0	0.338775223	0	0	0	0	0.121151694	1	0
Laccaria_153039	153039	91.80007469	0.739867434	89.44566487	0.747165967	113.7594834	0.633264738	73.67831239	0.64259258	86.0707998	0.689132456	73.52030401	0.565053976	0	0	0	0	0	0
Laccaria_153070	153070	12.46874553	0	13.12917299	6.91E-07	8.493510972	5.07E-07	10.82274827	8.99E-07	14.72585778	1.07E-06	16.83681491	6.06E-07	0	0	0	0	0	0
Laccaria_153081	153081	2.077249861	0.148709558	2.288279034	0.078242367	2.693033436	0.166384802	3.58840169	0.211869735	3.202168713	0.179906042	2.797934604	0.133293836	1.21E-44	2.52E-188	3.19E-59	1.20E-64	3.59E-71	3.99E-98
Laccaria_153087	153087	45.63667456	9.39E-07	32.9349401	2.71E-06	35.87633386	0	30.89723043	1.67E-06	33.71733723	1.15E-06	32.23248923	0	0	0	0	0	0	0
Laccaria_153137	153137	17.95723123	1.08E-06	12.29277331	7.17E-07	33.80391193	1.95E-06	19.32397344	0	12.62216381	1.03E-06	14.19338991	0	0	0	0	0	0	0
Laccaria_153161	153161	0	0	0	0	0.23870239	0.077641559	0	0	0	0	0	0	1	1	0.001054578	1	1	1
Laccaria_153173	153173	64.39634806	2.66E-06	64.60686566	3.98E-06	77.59147237	0	62.0339151	5.37E-06	83.9056069	5.53E-06	84.11394772	0	0	0	0	0	0	0
Laccaria_153293	153293	0	0	0	0	0.259784533	2.08E-08	1.253561773	7.39E-08	0.471856591	1.34E-08	0.298143304	0	1	1	0	0	0	0
Laccaria_153346	153346	0	0	0.15747134	9.93E-09	0.134284758	0	0	0	1.219532735	8.47E-08	0	0	1	0	0	1	0	1
Laccaria_153366	153366	0	0	0	0	0	0	0	0	0	0	0	0	1	1	1	1	1	1
Laccaria_153380	153380	0	0	0	0	0.145533743	1.25E-08	0	0	0	0	0	0	1	1	0	1	1	1
Laccaria_153475	153475	0	0	0	0	0	0	0	0	0	0	0	0	1	1	1	1	1	1
Laccaria_153595	153595	21.21009365	2.71E-07	8.371796007	4.70E-07	9.417544207	5.59E-07	7.748401345	4.98E-07	40.55646076	1.88E-06	47.06754125	2.76E-06	0	0	0	0	0	0
Laccaria_153604	153604	0	0	0	0	0	0	0	0	0	0	0	0	1	1	1	1	1	1
Laccaria_153640	153640	8.144906355	3.71E-07	9.594957348	4.07E-07	6.388813972	0	8.1900332	2.88E-07	6.514665191	2.35E-07	5.659914011	3.25E-07	0	0	0	0	0	0
Laccaria_153675	153675	0.465960041	0	0.383489029	2.75E-08	0.545038137	0	0	0	0	0	1.125929418	5.99E-08	0	0	0	1	1	0
Laccaria_153696	153696	30.39980528	8.57E-07	33.31140443	2.27E-06	27.43119572	6.64E-07	26.5572874	1.33E-06	27.90162526	5.42E-07	31.76141538	2.42E-06	0	0	0	0	0	0
Laccaria_153700	153700	8.31249702	4.79E-07	4.829121101	1.92E-07	8.236131852	0	9.777929224	4.07E-07	6.440939556	3.59E-07	6.957904017	0	0	0	0	0	0	0
Laccaria_153702	153702	5.445907974	2.95E-07	2.85219965	1.76E-07	5.327747791	3.59E-07	2.554878281	7.58E-08	2.103693968	1.12E-07	1.993833345	0	0	0	0	0	0	0
Laccaria_153712	153712	10.3769301	0.979241867	10.57758613	1.046824169	12.31151964	0.996064741	6.744878666	0.813322951	8.968621113	1.121765608	10.13882382	0.91051659	1.54E-26	2.64E-24	2.15E-35	5.52E-17	6.47E-16	4.23E-29
Laccaria_153730	153730	0.919895306	0	0.126180261	9.11E-09	0.322803232	1.20E-08	0.593391085	5.15E-08	1.954399557	6.34E-08	0.296373679	0.060801797	0	0	0	0	0	5.46E-07
Laccaria_153756	153756	1.926807735	7.58E-08	3.171557912	2.60E-07	0.901522541	0	1.864370638	1.27E-07	0	0	2.069275687	1.31E-07	0	0	0	0	1	0
Laccaria_153763	153763	0.819446968	3.59E-08	0.67441174	3.17E-08	0.345065524	4.24E-09	0.158578652	0	2.089185734	6.34E-08	0.924038626	0	0	0	0	0	0	0
Laccaria_153769	153769	17.11642159	1.36E-06	14.74216617	8.36E-07	21.23183739	1.08E-06	13.18779382	0.096697016	15.47642196	7.67E-07	20.19883429	0	0	0	0	0	0	0
Laccaria_153780	153780	0.752024116	0	0.618922166	4.15E-08	0.527790095	1.69E-08	0.485103471	3.64E-08	1.917290705	8.97E-08	0.201907174	1.53E-08	0	0	0	0	0	0
Laccaria_153788	153788	5.59415303	0	8.079160526	0.174916594	6.825170789	0.132845059	3.793344703	0.108715895	7.131165993	5.25E-07	6.83805985	0.116888917	0	0	0	4.87E-267	0	0
Laccaria_153863	153863	34.28313524	0	34.34907105	2.06E-06	22.41689113	8.13E-07	31.72993994	8.57E-07	21.98699502	1.12E-06	25.72688187	0	0	0	0	0	0	0
Laccaria_153867	153867	28.02354018	0	27.67633084	0	27.796945	0	15.90773269	5.07E-07	18.57601466	2.71E-07	22.72217623	1.08E-06	0	0	0	0	0	0
Laccaria_153871	153871	0	0	0.130899602	0.128953662	0	0	0	0	0.182872295	0.199135314	0	0	1	0.155031411	1	1	0.179222586	1
Laccaria_153882	153882	2.562780223	5.87E-08	4.985357372	3.32E-07	5.395877559	3.65E-07	5.410330478	2.14E-07	1.781952538	1.52E-07	6.567921606	4.98E-07	0	0	0	0	0	0
Laccaria_153937	153937	17.4886301	1.03E-06	15.02828758	6.36E-07	29.60194143	1.53E-06	16.17536574	1.10E-06	11.14684596	7.17E-07	13.05054553	0	0	0	0	0	0	0
Laccaria_153942	153942	14.00233455	0	10.70089335	7.04E-07	15.86391306	0	11.6130831	5.59E-07	14.53461287	1.34E-06	12.40607414	0	0	0	0	0	0	0
Laccaria_153962	153962	0.219224742	1.20E-08	0	0	0	0	0	0	0	0	0	0	0	1	1	1	1	1
Laccaria_153974	153974	0	0	0	0	0	0	0	0	0	0	0	0	1	1	1	1	1	1
Laccaria_153976	153976	3.206248851	1.44E-07	1.396995747	5.36E-08	3.838625738	0	1.642421752	8.64E-08	2.16379951	1.07E-07	3.342044463	0	0	0	0	0	0	0
Laccaria_153977	153977	19.47865743	1.36E-06	13.09206397	8.78E-07	17.99966111	1.34E-06	9.109606986	4.29E-07	7.86298729	6.71E-07	13.85877603	8.57E-07	0	0	0	0	0	0
Laccaria_153979	153979	5.102262445	0.09984858	3.287048816	0	4.417611965	0.148377132	1.453060186	0.097022052	10.58734372	0.19178316	6.509480507	0.132233363	0	0	4.39E-195	5.22E-51	0	0
Laccaria_153989	153989	18.78251298	1.12E-06	21.50701356	1.21E-06	28.22679466	0	14.618118	9.96E-07	15.35479721	1.23E-06	19.89722348	5.42E-07	0	0	0	0	0	0
Laccaria_154034	154034	14.95781301	0	7.108825876	0	9.758501968	5.75E-07	3.669240085	0	12.08505045	7.90E-07	7.975333379	0	0	0	0	0	0	0
Laccaria_154073	154073	52.22848807	2.42E-06	54.44701373	4.34E-06	71.17239763	3.51E-06	55.37909241	3.07E-06	53.81757756	2.54E-06	48.55312848	0	0	0	0	0	0	0
Laccaria_154085	154085	35.28174445	1.01E-06	31.09787467	6.64E-07	28.9152129	2.10E-06	27.09051971	1.27E-06	30.75745664	1.33E-06	25.11771662	1.36E-06	0	0	0	0	0	0
Laccaria_154172	154172	1.192648284	0.107342384	1.465014266	5.36E-08	1.561626124	3.39E-08	0.645896195	0	3.971017827	1.92E-07	1.971430723	1.44E-07	5.56E-29	0	0	0	0	0
Laccaria_154174	154174	6.828724733	0	4.271274353	1.79E-07	9.010044241	4.07E-07	4.228764052	2.54E-07	6.963952446	3.59E-07	6.160257506	0	0	0	0	0	0	0
Laccaria_154199	154199	12.40688783	0	11.78189184	3.03E-07	18.0847594	5.07E-07	3.693799925	2.88E-07	17.64061448	7.67E-07	9.993188812	0	0	0	0	0	0	0
Laccaria_154219	154219	97.39674472	3.249201242	112.3052001	3.16591716	124.8649517	3.826868749	91.26236257	3.249814984	118.9952829	4.824587241	92.74205423	2.977087863	1.02E-197	6.37E-276	8.09E-234	8.05E-174	1.29E-134	2.39E-213
Laccaria_154221	154221	0	0	0	0	0	0	0	0	0	0	0	0	1	1	1	1	1	1
Laccaria_154230	154230	0.404283172	0.211740825	0.584303616	0.266297495	1.465394961	0.287252216	1.118686849	0.319288043	1.737773423	0.420074783	1.745307396	0.382081283	0.028109748	0.014111374	1.69E-07	0.000229428	1.76E-05	2.46E-06
Laccaria_154235	154235	56.94987367	0.144664145	43.19836363	1.21E-06	48.17237556	2.10E-06	50.50845534	2.71E-06	29.77850296	2.42E-06	41.70325053	0.116520447	0	0	0	0	0	0
Laccaria_154248	154248	3.089315069	0.857302523	1.921893619	0.666807419	2.117015332	0.600933751	2.265666057	0.753369753	2.641566436	0.771122756	3.703106794	0.773322738	0.000156962	0.001974345	0.000213445	0.001317568	0.000306709	8.40E-07
Laccaria_154298	154298	3.28317897	0.452079222	3.266090275	0.480838086	2.677284701	0.334407569	1.230375597	0.357064096	2.517789514	0.737738839	2.468155803	0.390223155	1.90E-13	5.51E-12	5.92E-16	0.000284674	0.000321441	1.27E-10
Laccaria_154311	154311	1.427264989	5.36E-08	3.817616005	6.78E-08	3.255498063	2.14E-07	1.381015287	5.87E-08	0	0	1.724396406	4.79E-08	0	0	0	0	1	0
Laccaria_154326	154326	0	0	0	0	0	0	0	0	0	0	0	0	1	1	1	1	1	1
Laccaria_154364	154364	69.31155604	0	51.06795564	2.30E-06	71.34549216	2.54E-06	51.09756562	1.88E-06	55.95825955	3.60E-06	49.97875584	0	0	0	0	0	0	0
Laccaria_154423	154423	35.7481537	1.751048107	23.58168879	1.641032727	18.11284803	1.419835709	17.41025925	1.010015743	21.17809078	1.538417395	20.0498166	1.226056928	6.12E-93	3.99E-47	1.42E-37	6.93E-67	2.04E-43	2.07E-60
Laccaria_154432	154432	3.70223428	0.62413526	2.367296817	0.555807354	2.229669844	0.480201634	2.459749837	0.473726407	4.20022642	0.739033321	1.796429703	0.525286592	1.50E-09	1.03E-05	1.72E-06	1.04E-07	6.60E-09	0.000313216
Laccaria_154465	154465	0	0	0	0	0	0	0	0	0	0	0	0	1	1	1	1	1	1
Laccaria_154480	154480	0	0	0	0	0	0	0	0	0	0	0	0	1	1	1	1	1	1
Laccaria_154484	154484	0	0	0	0	0.308854944	0	0	0	0	0	0	0	1	1	0	1	1	1
Laccaria_154539	154539	0.440073372	0	0	0	0	0	0	0	0	0	0	0	0	1	1	1	1	1
Laccaria_154549	154549	0	0	0	0	0	0	0	0	0	0	0	0	1	1	1	1	1	1
Laccaria_154550	154550	0	0	0	0	0	0	0	0	0	0	0	0	1	1	1	1	1	1
Laccaria_154551	154551	0	0	0	0	0	0	0	0	0	0	0	0	1	1	1	1	1	1
Laccaria_154554	154554	11.38435961	1.655531949	7.551538123	1.242058533	14.2940444	1.668375147	4.318726936	0.955712698	6.97131815	1.477353278	13.41082982	1.745199646	3.07E-12	6.01E-10	5.28E-18	3.11E-06	1.19E-06	7.69E-15
Laccaria_154578	154578	0	0	0	0	0	0	0	0	0	0	0	0	1	1	1	1	1	1
Laccaria_154579	154579	0	0	0.362184083	2.43E-08	0	0	0	0	0	0	0	0	1	0	1	1	1	1
Laccaria_154582	154582	0	0	0	0	0	0	0	0	0	0	0	0	1	1	1	1	1	1
Laccaria_154585	154585	0	0	0	0	0	0	0	0	0	0	0	0	1	1	1	1	1	1
Laccaria_154586	154586	0	0	0	0	0	0	0	0	0	0	0	0	1	1	1	1	1	1
Laccaria_154588	154588	0	0	0	0	0	0	0	0	0	0	0	0	1	1	1	1	1	1
Laccaria_154589	154589	0	0	0.354310516	1.34E-08	0	0	0	0	1.646369192	1.33E-07	0	0	1	0	1	1	0	1
Laccaria_154591	154591	0	0	0	0	0	0	0	0	0	0	0	0	1	1	1	1	1	1
Laccaria_154592	154592	0	0	0	0	0	0	0	0	0	0	0	0	1	1	1	1	1	1
Laccaria_154593	154593	0	0	0	0	0.334902952	2.32E-08	0	0	0	0	0	0	1	1	0	1	1	1
Laccaria_154594	154594	0	0	0	0	0	0	0	0	0	0	0	0	1	1	1	1	1	1
Laccaria_154595	154595	0	0	0	0	0	0	0	0	0	0	0	0	1	1	1	1	1	1
Laccaria_154597	154597	0	0	0	0	0.308854944	0	0	0	0	0	0	0	1	1	0	1	1	1
Laccaria_154598	154598	0	0	0	0	0	0	0	0	0	0	0	0	1	1	1	1	1	1
Laccaria_154600	154600	0	0	0	0	0	0	0	0	0	0	0	0	1	1	1	1	1	1
Laccaria_154629	154629	0	0	0	0	0	0	0	0	0	0	0	0	1	1	1	1	1	1
Laccaria_154897	154897	1.855945798	0.366494972	2.834015614	0.24361507	2.6280748	0.288965132	3.230548572	0.342836863	2.778962353	0.475270676	1.571338411	0.270015198	2.05E-07	1.40E-31	4.74E-20	2.19E-21	2.50E-09	2.95E-09
Laccaria_154927	154927	97.03233315	0.324356385	94.13129142	0.192528824	83.80643981	0.237758701	154.3679782	0.253042046	104.4281855	0.354707057	99.90072937	0.23032765	0	0	0	0	0	0
Laccaria_154928	154928	5.529836253	0.318178168	4.520057349	0.188861162	3.828036425	0.233229685	4.419939426	0.248221774	2.865832244	0.347952085	7.732275599	0.225940457	5.88E-68	6.91E-127	7.70E-61	3.15E-71	8.88E-17	5.57E-257
Laccaria_154956	154956	7491.266978	23.3291275	10780.95183	20.18146123	7954.195295	16.53428319	15822.25093	35.83088829	6156.637108	19.29028756	7080.796481	17.05019272	0	0	0	0	0	0
Laccaria_154983	154983	1883.544683	23.81140375	2432.603633	22.925711	1588.248347	18.18499983	3913.147199	32.43496955	1584.929359	24.77437382	1582.709058	17.76455226	0	0	0	0	0	0
Laccaria_154989	154989	7.693369016	0	3.697013566	0.17673148	2.999670324	6.78E-08	2.481356604	1.02E-07	1.63452481	4.15E-08	1.032776984	0	0	1.80E-97	0	0	0	0
Laccaria_155024	155024	36.14102565	0	44.41282312	1.08E-06	33.356334	0	34.01181712	1.15E-06	23.98211124	2.15E-06	25.52106681	7.67E-07	0	0	0	0	0	0
Laccaria_155035	155035	0	0	0	0	0.193370051	0.202279871	0	0	0	0	0.231169083	0.232333671	1	1	0.169547988	1	1	0.159871187
Laccaria_155040	155040	0	0	0.313428533	7.34E-09	0	0	0	0	0	0	0	0	1	0	1	1	1	1
Laccaria_155057	155057	0	0	0	0	0	0	0	0	0	0	0	0	1	1	1	1	1	1
Laccaria_155091	155091	0	0	0	0	0	0	0	0	0	0	0	0	1	1	1	1	1	1
Laccaria_155182	155182	261.5200728	1.26E-05	336.9909839	2.57E-05	305.766395	1.84E-05	322.9291004	1.99E-05	283.6274456	2.55E-05	248.6427465	0	0	0	0	0	0	0
Laccaria_155279	155279	2.200366858	1.22E-07	1.810920413	8.30E-08	3.474618125	1.27E-07	1.064532617	8.56E-08	0	0	1.772296306	1.02E-07	0	0	0	0	1	0
Laccaria_155281	155281	0	0	0.488948511	1.80E-08	0	0	0	0	0	0	0.478520003	0	1	0	1	1	1	0
Laccaria_155348	155348	3040.79931	37.47865987	3254.590853	31.659011	2730.699932	31.02667343	4502.815169	41.78663322	2767.188156	37.47602303	2922.751386	31.23408467	0	0	0	0	0	0
Laccaria_155382	155382	3456.137146	46.42381664	3280.620077	41.03675288	2885.792249	35.9849045	4698.565656	46.80057694	3077.018678	41.44358338	3255.729815	36.73752697	0	0	0	0	0	0
Laccaria_155395	155395	3041.996827	39.23971524	3255.495887	32.22174119	2726.141233	28.49731763	4505.349008	43.84340507	2772.551833	40.62372528	2918.577941	28.82825978	0	0	0	0	0	0
Laccaria_155431	155431	1879.348215	23.02949104	2434.666826	24.17609079	1589.798067	17.32463246	3916.679355	31.74093091	1581.357213	25.09937722	1584.266322	19.37723349	0	0	0	0	0	0
Laccaria_155465	155465	1883.654574	21.95759133	2435.438404	23.57647418	1586.332285	16.28479546	3923.411385	30.10380691	1584.679834	25.29067043	1583.439285	16.99794049	0	0	0	0	0	0
Laccaria_155481	155481	3803.515156	31.5482863	5173.60074	27.29155524	3356.66807	22.35953775	8354.692011	48.45471666	3250.933966	26.08645614	3416.108321	23.05720012	0	0	0	0	0	0
Laccaria_155501	155501	5.79187118	0.191921943	4.087359012	0.149207666	4.557285765	0.135300374	2.426648551	0.124651362	4.104375988	0.160643467	5.016222895	0.149205274	2.28E-200	1.63E-165	5.17E-249	1.04E-84	2.77E-144	4.34E-248
Laccaria_155506	155506	2.279950767	0.175637918	2.141536498	0.139418829	2.299684283	0.129423808	1.130655089	0.090053432	2.444328084	0.1965152	2.62085337	0.162712853	7.84E-39	1.51E-53	6.18E-71	1.86E-36	8.09E-36	1.13E-58
Laccaria_155511	155511	16.09237842	0.042674926	10.26341796	0.041598395	15.03221568	0.03489066	4.555647292	0.025059093	9.747901703	0.048071201	11.57457797	0.036560714	0	0	0	0	0	0
Laccaria_155541	155541	1.856478096	0.132049157	1.20555721	0.080412632	1.420244035	0.088086765	0.500548807	0.067067284	1.234175916	0.121161808	1.190939803	0.100890038	3.39E-45	4.13E-51	8.76E-59	4.22E-14	1.14E-24	1.85E-32
Laccaria_155569	155569	32.66238904	0	21.97549814	1.36E-06	24.64849351	1.27E-06	11.47614061	6.06E-07	22.287079	1.38E-06	26.9763022	1.92E-06	0	0	0	0	0	0
Laccaria_155578	155578	0.210673423	1.44E-08	0.086692998	0	0.13085264	0.054452672	0.033634701	0.048167089	0	0	0.100115887	0.032760202	0	0	0.008129422	0.242497251	1	0.001121475
Laccaria_155602	155602	11.77115842	0	7.247333621	2.14E-07	12.71778552	1.36E-07	5.187684536	3.71E-07	8.667197936	6.57E-07	7.116884336	1.66E-07	0	0	0	0	0	0
Laccaria_155621	155621	74.36592313	4.60E-06	56.02771737	3.43E-06	61.81644391	4.13E-06	41.49945589	1.63E-06	59.63996842	4.54E-06	68.76948967	3.07E-06	0	0	0	0	0	0
Laccaria_155629	155629	10.244764	4.29E-07	4.482583898	0	16.24585435	8.36E-07	2.948740827	1.52E-07	6.984378773	5.34E-07	7.886114097	4.60E-07	0	0	0	0	0	0
Laccaria_155630	155630	1.318325062	0.118740418	0.536257725	0.073304334	2.662654731	0.141015789	0.697090592	0.095036569	0.795176189	0.098683804	0.952460867	0.096774791	6.09E-29	1.28E-13	8.03E-80	1.11E-13	3.88E-16	3.71E-23
Laccaria_155645	155645	3.379637732	0.162807931	2.489943036	0.12241306	3.349895959	0.141979639	1.687331444	0.113004321	2.679101408	0.203134726	3.208642893	0.134279237	5.14E-96	2.82E-92	2.21E-123	1.03E-50	5.09E-40	1.71E-126
Laccaria_155652	155652	6.145024535	0	3.002835303	0	8.524396466	4.98E-07	1.95099796	1.46E-07	4.467481008	3.55E-07	5.568232759	3.46E-07	0	0	0	0	0	0
Laccaria_155693	155693	18.40735738	0	13.94374742	8.99E-07	33.83911128	8.57E-07	12.69564281	0	18.43086262	1.63E-06	20.93124214	0	0	0	0	0	0	0
Laccaria_155727	155727	6.480771942	0.468370745	6.505110697	0.400537973	6.631358328	0.309109036	5.426561469	0.357801443	6.222005488	0.498641014	8.937386451	0.391990883	7.64E-44	1.29E-59	2.13E-102	2.95E-52	4.93E-36	2.29E-115
Laccaria_155784	155784	30.58039663	0	23.16592947	0	27.82195912	3.83E-07	14.12224058	9.96E-07	19.86606479	2.71E-07	19.50682216	0	0	0	0	0	0	0
Laccaria_155813	155813	12.3234483	0.307937838	11.63102558	0.280154844	10.7909166	0.261031857	9.212012481	0.270577161	10.23556584	0.315210038	10.56833921	0.327024441	0	0	0	2.34E-254	1.32E-231	2.04E-229
Laccaria_155822	155822	5.901230993	0.162266638	3.261922141	0.115989966	11.5598801	0.216319356	3.229208317	0.164702365	5.130739019	0.18528592	5.254728534	0.137076921	6.95E-290	2.60E-174	0	6.83E-86	4.49E-169	0
Laccaria_155825	155825	2.575584855	0.136910558	1.492784447	0.10152925	4.440727861	0.184881909	1.888915711	0.112598532	1.739247123	0.116791821	1.757450387	0.102299851	3.00E-79	3.08E-49	8.75E-128	1.84E-63	1.86E-50	1.89E-66
Laccaria_155850	155850	70.23343388	0	49.93456924	2.82E-06	67.86288641	5.20E-06	30.85676269	0	62.93672023	2.76E-06	57.58740722	1.53E-06	0	0	0	0	0	0
Laccaria_155936	155936	39.98431185	0.060792726	32.24378419	0.030473275	35.63967749	0.034410347	20.00309829	0.022203505	21.82186373	1.65E-06	25.3192345	0.048955933	0	0	0	0	0	0
Laccaria_156106	156106	22.35939934	1.41E-06	20.27192003	4.70E-07	26.63722891	0	12.64115134	5.25E-07	19.4845397	3.83E-07	22.66783151	0	0	0	0	0	0	0
Laccaria_156202	156202	5.164055971	0	3.828884193	1.52E-07	4.995613843	3.25E-07	3.151083236	1.86E-07	3.795544951	1.59E-07	4.084469874	1.73E-07	0	0	0	0	0	0
Laccaria_156264	156264	28.35306668	0	23.37490629	1.33E-06	29.84838005	0	13.48146104	7.42E-07	24.28175178	1.80E-06	24.87754668	0	0	0	0	0	0	0
Laccaria_156280	156280	10.19810748	0	7.156930973	1.66E-07	10.65272144	6.21E-07	5.507522043	1.66E-07	6.953527367	4.29E-07	9.296596194	0	0	0	0	0	0	0
Laccaria_156327	156327	11.44645729	7.79E-07	6.89307112	3.32E-07	18.30052629	1.38E-06	8.320162824	5.07E-07	10.96135278	7.79E-07	11.73813165	4.29E-07	0	0	0	0	0	0
Laccaria_156331	156331	5.464211297	0	6.966083391	2.14E-07	7.66985137	5.16E-07	4.561459871	3.52E-07	5.121707587	1.92E-07	6.515466223	0	0	0	0	0	0	0
Laccaria_156341	156341	9.654109591	2.35E-07	7.232363398	3.18E-07	12.37832707	7.04E-07	7.844274723	4.98E-07	9.151068761	8.57E-07	6.430112536	0	0	0	0	0	0	0
Laccaria_156374	156374	7.332235132	3.32E-07	4.590339401	1.17E-07	8.268711487	3.95E-07	2.910620827	1.40E-07	5.272549439	2.62E-07	4.29052745	2.95E-07	0	0	0	0	0	0
Laccaria_156395	156395	3.947502005	0	2.599061855	1.27E-07	8.126681594	0	3.81958547	0	2.432177744	2.14E-07	6.041116313	3.11E-07	0	0	0	0	0	0
Laccaria_156417	156417	1.904150218	0.066524349	1.966554356	0.029143883	1.211222515	5.62E-08	0.404822263	1.89E-08	2.633987811	0.088633095	1.542131805	0.050411192	1.72E-180	0	0	0	2.26E-194	8.05E-206
Laccaria_156451	156451	12.13645509	2.35E-07	7.813509985	3.18E-07	14.3220668	5.42E-07	7.955057581	0	8.858388439	6.06E-07	9.302365786	0	0	0	0	0	0	0
Laccaria_156491	156491	1.685037148	0.041916379	2.947073339	0.024826971	3.004267893	0.048686138	3.55455696	1.36E-07	3.846145403	0.052895547	3.612304572	0.07904765	0	0	0	0	0	0
Laccaria_156581	156581	7.52504387	0	4.63186988	3.46E-07	8.542345886	0.022284166	4.283058321	1.92E-07	3.546834748	1.66E-07	5.421868471	0.025466738	0	0	0	0	0	0
Laccaria_156742	156742	13.41981985	0	10.08941373	3.03E-07	13.64392172	6.06E-07	8.282297725	5.42E-07	11.09640774	7.04E-07	11.3933334	7.79E-07	0	0	0	0	0	0
Laccaria_156780	156780	63.65096625	0	50.48140974	1.21E-06	59.13615556	1.33E-06	50.39666981	4.23E-06	69.07562919	4.20E-06	69.33599567	0	0	0	0	0	0	0
Laccaria_156969	156969	0.395407023	0	0.271186085	1.40E-08	0.462511564	2.93E-08	0.063765681	0	0.504046475	3.54E-08	0.159241265	0	0	0	0	0	0	0
Laccaria_157036	157036	7.388650535	0.096152354	5.018174383	0.049699512	8.08161505	0.078760102	2.368388792	0.072351	9.288379286	0.108625749	9.363491188	0.074058974	0	0	0	2.51E-235	0	0
Laccaria_157051	157051	27.21943615	1.76E-06	22.15236113	0	29.86753376	1.80E-06	19.41577143	1.46E-06	20.16970257	3.83E-07	22.07051441	0	0	0	0	0	0	0
Laccaria_157138	157138	40.73041045	0	36.74613046	5.42E-07	40.41641696	1.08E-06	27.59621211	3.83E-07	41.23498299	2.71E-06	40.51273643	0	0	0	0	0	0	0
Laccaria_157176	157176	28.19325017	6.64E-07	20.83940857	1.01E-06	34.53399083	1.48E-06	16.89437642	8.99E-07	22.08685961	0.040751076	24.96096706	6.06E-07	0	0	0	0	0	0
Laccaria_157198	157198	21.11865018	0	14.31362186	4.29E-07	22.56578561	1.27E-06	7.565645095	2.88E-07	15.18385757	6.91E-07	15.24436417	0	0	0	0	0	0	0
Laccaria_157224	157224	15.14556516	9.39E-07	13.14293599	8.57E-07	12.85330737	6.36E-07	8.952293497	3.71E-07	12.76353204	9.96E-07	14.95534515	1.13E-06	0	0	0	0	0	0
Laccaria_157225	157225	3.837849172	1.44E-07	3.411268684	8.30E-08	4.956044457	2.71E-07	3.713485874	2.44E-07	5.968620095	3.39E-07	4.574997442	0	0	0	0	0	0	0
Laccaria_157243	157243	27.27587765	1.01E-06	28.03625947	1.33E-06	39.35390144	2.17E-06	14.61189007	7.42E-07	23.42872573	9.39E-07	25.83536566	1.21E-06	0	0	0	0	0	0
Laccaria_157266	157266	0	0	0.07873567	3.82E-09	0	0	0	0	0	0	0.077056361	0	1	0	1	1	1	0
Laccaria_157308	157308	2.431193967	0.167641271	2.158739624	0.180699524	2.981174278	0.172255621	1.696706255	0.194178799	2.924538863	0.240527316	1.916286867	0.153443269	5.85E-48	3.38E-33	2.09E-67	1.19E-18	2.57E-34	4.31E-36
Laccaria_157338	157338	29.32115409	0.470770507	25.58614194	0.432612131	32.6343514	0.449644301	26.32429011	0.420313085	27.00472852	0.492967547	20.7852715	0.431414732	0	0	0	0	0	0
Laccaria_157347	157347	10.88289554	0	8.516220319	1.92E-07	11.76987761	6.21E-07	10.18498774	4.29E-07	6.026798935	4.84E-07	9.699729785	0	0	0	0	0	0	0
Laccaria_157379	157379	7.642540725	0.470337108	8.114243483	0.445396164	10.9262889	0.470172429	9.029952489	0.451534443	8.688879049	0.556594163	8.072708747	0.440765931	1.13E-59	1.86E-74	9.21E-120	2.85E-89	3.07E-55	3.13E-75
Laccaria_157381	157381	11.42644183	0.575147009	10.07577603	0.563017197	15.17819767	0.576186813	11.9643603	0.557472259	13.10567737	0.661972999	11.94083221	0.524141904	3.93E-88	6.33E-72	3.13E-153	1.77E-102	1.55E-87	3.48E-115
Laccaria_157395	157395	19.89864087	0.808687551	14.47408654	0.500317233	14.56586683	0.509041664	16.41597153	0.605419836	16.93835353	0.792243625	12.95558351	0.505976218	5.44E-134	2.52E-184	2.23E-180	3.27E-162	1.02E-101	6.69E-145
Laccaria_157398	157398	0.153122181	0.083269372	0.132816084	0.07417929	0.208081995	0.082828758	0.062459753	0.051634844	0.048798258	0.048072828	0.495145777	0.136598177	0.032966597	0.03668888	0.005999138	0.113207858	0.155031411	0.000144573
Laccaria_157405	157405	0.156875176	0.079903797	0.147024315	0.076936718	0.22810001	0.082039864	0.063186029	0.052285976	0.046884601	0.048072828	0.471567406	0.117507986	0.024805625	0.028003754	0.002714969	0.113433279	0.164710009	3.00E-05
Laccaria_157406	157406	3.710834077	0.2730345	2.454145414	0.213160277	2.877518364	0.147338699	2.34876839	0.213817802	3.345844344	0.193902493	2.808544324	0.184681268	2.26E-42	5.66E-31	3.05E-85	2.26E-28	5.11E-67	1.58E-52
Laccaria_157409	157409	8.124431477	2.88E-07	6.236424143	4.98E-07	9.046343047	0	3.325877052	2.54E-07	5.27790676	3.46E-07	5.60003685	3.18E-07	0	0	0	0	0	0
Laccaria_157424	157424	50.48489666	0	53.34658266	3.34E-06	63.33401049	2.03E-06	53.47216797	1.08E-06	57.23069114	2.17E-06	60.05099275	0	0	0	0	0	0	0
Laccaria_157430	157430	10.60891164	4.70E-07	9.290021717	7.55E-07	11.0195032	3.59E-07	4.106054381	1.66E-07	6.815968456	4.18E-07	9.160240052	0	0	0	0	0	0	0
Laccaria_157431	157431	3.205219056	0.053290836	2.939690437	0.04177423	1.534800644	0	1.34013554	6.56E-08	2.044325917	0	3.464132535	1.17E-07	0	0	0	0	0	0
Laccaria_157448	157448	9.988507449	0	12.43816389	0	13.4108068	6.64E-07	5.546775216	3.89E-07	11.07207352	9.39E-07	7.905374314	4.98E-07	0	0	0	0	0	0
Laccaria_157487	157487	19.69625685	1.65E-06	12.92116186	6.36E-07	20.98544136	1.15E-06	13.05059446	9.96E-07	27.83698829	1.95E-06	28.68246022	1.63E-06	0	0	0	0	0	0
Laccaria_157502	157502	4.630546	3.11E-07	3.658539135	1.73E-07	2.924853917	1.52E-07	4.122056151	1.79E-07	2.833346202	2.77E-07	3.505914283	0	0	0	0	0	0	0
Laccaria_157509	157509	1.010230106	0.263672491	0.796246548	0.183717099	1.10697966	0.162499538	0.732698573	0.173815519	0.939711755	0.238345365	1.221947555	0.202941187	6.37E-05	7.32E-06	4.81E-12	1.25E-05	4.03E-05	8.66E-10
Laccaria_157516	157516	5.511122929	0	3.749512395	1.27E-07	5.311846632	6.78E-08	3.626125946	2.49E-07	4.121522876	3.74E-07	3.314424261	2.14E-07	0	0	0	0	0	0
Laccaria_157553	157553	7.493141193	0	8.663051704	5.42E-07	11.89508908	6.06E-07	5.437747693	1.17E-07	8.869628622	7.30E-07	7.687933977	4.79E-07	0	0	0	0	0	0
Laccaria_157625	157625	26.34624282	0	19.96001266	9.39E-07	21.49058964	1.01E-06	21.01865723	4.70E-07	17.34852471	1.26E-06	16.51280479	0	0	0	0	0	0	0
Laccaria_157632	157632	13.90527695	0	10.47976428	7.04E-07	13.81623302	7.67E-07	9.750866813	4.29E-07	10.95414611	8.47E-07	8.431516156	6.43E-07	0	0	0	0	0	0
Laccaria_157663	157663	33.92658668	2.79E-06	23.4366793	0	31.19075805	1.27E-06	27.10844688	1.95E-06	21.4283246	1.12E-06	22.81316292	1.36E-06	0	0	0	0	0	0
Laccaria_157691	157691	13.63352306	0.662782007	9.893181688	0.505549328	15.11353593	0.457958328	10.46266205	0.587792766	11.45270121	0.616844399	10.63740299	0.438457838	2.54E-94	1.42E-85	3.80E-239	3.54E-71	2.99E-77	2.53E-130
Laccaria_157734	157734	62.62841502	2.30E-06	52.66558218	3.34E-06	81.05227748	5.09E-06	48.8015947	2.60E-06	56.95660915	3.68E-06	54.59214817	3.43E-06	0	0	0	0	0	0
Laccaria_157756	157756	13.99631851	6.91E-07	8.741435376	3.71E-07	17.55596526	5.07E-07	7.683844455	0	19.48684939	1.78E-06	17.1099884	0	0	0	0	0	0	0
Laccaria_157760	157760	14.88951489	3.32E-07	13.77834957	5.75E-07	16.27265047	0	9.819716087	1.92E-07	12.93693099	9.77E-07	11.81383548	6.06E-07	0	0	0	0	0	0
Laccaria_157762	157762	29.77164978	0.041079512	19.85612112	7.67E-07	19.87972782	6.64E-07	19.67946784	1.24E-06	23.93225238	1.90E-06	34.48792812	1.80E-06	0	0	0	0	0	0
Laccaria_157851	157851	13.9034728	0	10.84042889	4.70E-07	9.308445785	3.03E-07	8.142568194	5.75E-07	12.0729685	0.058406798	12.30374757	0	0	0	0	0	0	0
Laccaria_157859	157859	187.8971646	0.186454636	198.6675315	0.17591877	128.5108562	0.140666844	65.825076	0.090476475	119.4444719	0.192413381	107.6955561	0.103926961	0	0	0	0	0	0
Laccaria_157881	157881	8.860537685	0	7.000605086	4.18E-07	9.825318367	6.21E-07	5.229784401	3.03E-07	8.923050925	7.49E-07	5.067102191	0	0	0	0	0	0	0
Laccaria_157912	157912	0.498405245	0.07629727	0.483205828	0.05933654	0.319711507	0.083935782	0.720488536	0.156579261	1.710345549	0.136857211	0.729823293	0.101490584	3.24E-11	1.92E-16	6.98E-05	2.10E-06	3.86E-36	3.21E-13
Laccaria_157939	157939	5.658086207	0	2.703862736	5.87E-08	4.995764309	0	2.825671832	0	4.304332359	3.59E-07	4.263311852	2.49E-07	0	0	0	0	0	0
Laccaria_158104	158104	1.273069397	5.08E-08	1.04774681	6.56E-08	1.072167879	5.22E-08	0.985453051	7.86E-08	1.298279706	1.00E-07	1.640640009	4.79E-08	0	0	0	0	0	0
Laccaria_158152	158152	113.0345761	0	77.95096743	0	91.87567027	2.17E-06	65.23551566	0	56.63427806	2.03E-06	59.32214266	3.43E-06	0	0	0	0	0	0
Laccaria_158182	158182	17.21621472	0.087153694	15.35533559	0.109525728	23.50761848	0.10165419	14.59520311	0.140407287	15.89299587	0.106753324	14.80090323	0.069321327	0	0	0	0	0	0
Laccaria_158234	158234	26.3743973	0	26.22542016	1.21E-06	36.07285362	2.48E-06	21.33904019	1.33E-06	27.19502566	1.08E-06	24.21601226	0	0	0	0	0	0	0
Laccaria_158250	158250	26.1524519	8.57E-07	21.08823733	1.60E-06	31.19199172	0	16.01674648	6.64E-07	25.05162283	1.53E-06	23.92600014	8.13E-07	0	0	0	0	0	0
Laccaria_158277	158277	0.364477946	2.03E-08	0.974897339	0	0.383700161	0	0.352667247	2.71E-08	0	0	1.688030684	0	0	0	0	0	1	0
Laccaria_158311	158311	4.188559131	0.339388807	3.8336891	0.300930006	4.288855784	0.236655891	3.345052932	0.326586549	5.038322646	0.375085074	3.835561723	0.280594913	2.71E-35	1.78E-37	1.05E-73	6.40E-25	1.95E-41	7.73E-43
Laccaria_158313	158313	12.80306484	0	14.17571653	7.67E-07	12.02379481	5.07E-07	7.842882166	4.60E-07	9.628069137	8.36E-07	12.53796596	0	0	0	0	0	0	0
Laccaria_158314	158314	34.07595162	0	27.53088465	0	28.92384817	1.27E-06	25.03090208	1.58E-06	27.29116499	1.27E-06	30.60803621	1.38E-06	0	0	0	0	0	0
Laccaria_158383	158383	16.20270141	0	13.25697718	6.91E-07	12.634975	7.55E-07	14.02738195	1.13E-06	14.85670955	7.17E-07	14.34796818	0	0	0	0	0	0	0
Laccaria_158415	158415	3.130060019	0.05841424	2.757301318	0.080764533	3.26455697	0.0415317	3.646208845	2.44E-07	2.681052673	0.097822256	2.052561518	0.080347581	0	9.41E-256	0	0	1.12E-165	3.04E-144
Laccaria_158432	158432	63.56921933	4.20E-06	54.66822437	7.67E-07	51.41127758	2.30E-06	36.88155011	5.42E-07	42.25852961	3.87E-06	39.00163031	0	0	0	0	0	0	0
Laccaria_158451	158451	0.523112076	0.047872701	0.740284515	0.06624215	0.439356685	0.033274071	0.460984453	2.08E-08	0.242928574	1.37E-08	1.067556253	0.094529324	4.27E-28	2.69E-29	4.15E-40	0	0	7.07E-30
Laccaria_158461	158461	0.397770277	0.143064147	0.833989631	0.14896468	1.054944298	0.156532691	0.995347159	0.114091412	1.844443559	0.244651824	2.699808208	0.170278051	0.002714907	1.08E-08	7.95E-12	1.34E-18	2.37E-14	6.46E-57
Laccaria_158567	158567	25.10869556	1.58E-06	23.43148481	1.27E-06	28.16560475	0	16.976048	0	16.87419246	9.19E-07	22.25477643	5.42E-07	0	0	0	0	0	0
Laccaria_158584	158584	40.59324482	2.24E-06	41.87672898	1.71E-06	49.2629132	3.07E-06	28.2309504	1.08E-06	52.1057296	4.34E-06	37.91831101	0	0	0	0	0	0	0
Laccaria_158823	158823	0.956156377	0.155112945	0.958576868	0.139118332	0.920087329	0.138794856	0.421962611	0.124206307	0.717046328	0.190675279	0.917769367	0.071448757	3.54E-10	2.78E-12	1.69E-11	0.000340306	8.48E-05	4.58E-38
Laccaria_158840	158840	2.235224155	1.76E-07	1.161857849	7.76E-08	0.495391099	1.34E-08	1.024480895	6.56E-08	0.449898908	3.64E-08	0.947564362	0	0	0	0	0	0	0
Laccaria_158897	158897	0.816310519	0.176324766	1.450736766	0.129669847	0.73371006	0.074148078	0.816595544	0.052647758	0.412421863	0.101545598	0.867085664	0.143409457	1.83E-06	2.34E-29	2.18E-23	1.47E-54	2.44E-05	7.41E-10
Laccaria_158898	158898	14.68175818	3.83E-07	12.83255672	9.58E-07	19.56968829	6.06E-07	8.920049171	4.98E-07	10.30084633	3.83E-07	9.808743351	0	0	0	0	0	0	0
Laccaria_158930	158930	5.819786363	0.609185089	4.680169363	0.375341398	4.986716153	0.381316697	6.281027259	0.52138961	8.459804772	0.434998421	6.814508935	0.517805468	6.28E-22	5.50E-36	2.21E-39	1.01E-33	1.52E-84	7.42E-40
Laccaria_158996	158996	16.44484705	0	14.3920517	7.90E-07	18.28746382	0	11.87794289	5.42E-07	14.76276469	6.06E-07	15.48427299	7.90E-07	0	0	0	0	0	0
Laccaria_159042	159042	26.25172159	0.153943611	21.45475783	0.110989484	23.39496914	0.1061947	18.31454189	0.046935174	12.59130277	8.68E-07	22.25839498	0.068926427	0	0	0	0	0	0
Laccaria_159097	159097	0	0	0.799915765	3.17E-08	1.023200429	5.49E-08	0	0	0.309746351	2.68E-08	0.391427405	1.12E-08	1	0	0	1	0	0
Laccaria_159106	159106	29.55492757	0	30.74448973	1.33E-06	62.43783479	2.66E-06	24.82296512	1.53E-06	33.85034839	2.03E-06	24.1676769	0	0	0	0	0	0	0
Laccaria_159108	159108	63.94319111	3.16E-06	53.95615552	0.049091381	52.03135985	0.077466075	60.60140501	0	54.5900981	0.102426155	47.3715585	1.88E-06	0	0	0	0	0	0
Laccaria_159160	159160	113.1617241	3.43E-06	110.3144917	6.86E-06	158.0865665	7.19E-06	124.6919043	6.13E-06	118.138479	5.09E-06	130.4340237	0	0	0	0	0	0	0
Laccaria_159197	159197	36.70038776	0.241908685	33.23781138	0.19688992	41.85946504	0.173550895	28.75745864	0.192062299	39.72050106	0.291385871	37.23879269	0.224209568	0	0	0	0	0	0
Laccaria_159274	159274	3.505009155	0	2.812535685	1.98E-07	5.534789933	2.25E-07	2.204430375	1.46E-07	4.132920893	2.84E-07	3.105439546	1.98E-07	0	0	0	0	0	0
Laccaria_159277	159277	3.813785857	0.267331402	3.111614001	0.212432608	4.366436777	0.205280838	3.121741897	0.22510748	5.269753391	0.370303031	4.810455249	0.247556207	1.78E-46	6.98E-49	1.06E-100	4.96E-44	2.95E-46	2.08E-84
Laccaria_159289	159289	3.392270843	0.132643	2.883366544	0.078461356	3.443895185	0.045335645	4.168485617	6.78E-08	8.664561852	0.138131869	9.148406976	0.134862087	1.47E-144	6.06E-296	0	0	0	0
Laccaria_159312	159312	83.36119578	3.60E-06	59.68695793	3.07E-06	62.44921765	0	39.87681642	3.07E-06	49.97694589	3.11E-06	59.92277511	3.34E-06	0	0	0	0	0	0
Laccaria_159402	159402	24.21660897	0	18.44034386	0	32.40329588	1.27E-06	24.30784193	0	30.58169974	1.80E-06	20.59914678	0	0	0	0	0	0	0
Laccaria_159434	159434	5.090836036	0.461112443	5.321337728	0.436863056	5.585061337	0.357681113	6.276945385	0.600988291	4.437856325	0.548495206	7.467350361	0.506544261	1.22E-28	1.97E-34	2.89E-55	7.77E-26	2.96E-16	1.74E-49
Laccaria_159481	159481	0	0	0	0	0	0	0	0	0	0	0	0	1	1	1	1	1	1
Laccaria_159502	159502	1.916448554	1.29E-07	1.182939947	6.56E-08	0.896675645	2.93E-08	2.317933924	1.07E-07	1.017916436	6.23E-08	0.643172047	0	0	0	0	0	0	0
Laccaria_159525	159525	0.30466618	0.132463557	1.113080112	0.10989059	0.51596336	0.091903862	0.489613799	0.075947347	0.786880044	0.080392659	0.659365355	0.110796064	0.01072411	2.05E-24	9.88E-09	5.71E-11	6.34E-23	1.33E-09
Laccaria_159527	159527	27.83166729	0	31.71557912	1.76E-06	35.96699302	9.39E-07	26.28244718	2.03E-06	31.89654908	2.03E-06	21.0160812	1.15E-06	0	0	0	0	0	0
Laccaria_159530	159530	0	0	0	0	0.171739088	0.087010089	0.017086765	0.042562533	0.09165138	0.107814049	0.101596604	0.086641875	1	1	0.024203177	0.344044106	0.197638207	0.120477334
Laccaria_159686	159686	42.78829736	2.54E-06	29.16534981	1.71E-06	31.33893799	8.57E-07	9.97888747	5.42E-07	21.39823892	1.46E-06	30.13394662	0	0	0	0	0	0	0
Laccaria_159720	159720	14.53475977	0.746309884	14.07339029	0.647584516	14.48818339	0.547216675	8.897900856	0.483377095	20.34960191	0.863452756	16.20011332	0.657172678	8.86E-85	5.10E-105	9.13E-155	5.69E-76	4.13E-123	1.79E-134
Laccaria_159735	159735	54.62521483	2.97E-06	46.05085533	2.76E-06	63.14943545	1.33E-06	43.08142068	2.24E-06	51.50520534	2.03E-06	52.24110992	2.30E-06	0	0	0	0	0	0
Laccaria_159738	159738	172.6331303	8.40E-06	146.1530877	8.94E-06	225.5888264	0.056218742	113.5698937	0.051952994	168.5456741	0.162560958	177.0628036	0.043527699	0	0	0	0	0	0
Laccaria_159743	159743	18.72436322	0.3859643	22.53427815	0.36686192	19.91823078	0.327997026	13.79750874	0.390806859	25.16700726	0.53306308	22.9175168	0.355199994	0	0	0	2.44E-273	0	0
Laccaria_159803	159803	82.34274422	0	66.88207618	3.76E-06	87.92764208	0	60.46324637	1.53E-06	68.47360366	5.26E-06	63.84399	2.30E-06	0	0	0	0	0	0
Laccaria_159818	159818	21.30329649	0.406689142	23.51708585	0.351075881	18.32739608	0.270312045	17.42597831	0.301215351	16.19013109	0.401305137	23.75340326	0.280236348	0	0	0	0	0	0
Laccaria_159819	159819	18.26172734	7.17E-07	22.25154902	8.57E-07	30.54334974	1.15E-06	17.55522651	1.05E-06	27.05829128	1.53E-06	20.24875061	1.41E-06	0	0	0	0	0	0
Laccaria_159823	159823	3.544900419	0	2.809427911	1.73E-07	2.027180519	0	0.38111444	0	1.171559956	5.08E-08	2.749507198	0	0	0	0	0	0	0
Laccaria_159848	159848	49.90189793	0	44.8576616	2.60E-06	56.35894353	0	37.1512117	0	32.8871057	1.84E-06	36.29142528	0	0	0	0	0	0	0
Laccaria_159851	159851	40.47029885	0	34.93214703	0	43.21082727	2.24E-06	28.17529319	1.33E-06	43.25352084	2.03E-06	39.45429721	0	0	0	0	0	0	0
Laccaria_159893	159893	132.6821216	3.43E-06	120.4591333	5.94E-06	130.1402425	5.74E-06	108.175869	8.26E-06	90.87957942	5.53E-06	96.57403691	2.66E-06	0	0	0	0	0	0
Laccaria_159897	159897	18.76095374	1.288859046	17.16872348	1.108888938	13.93739435	0.889688064	13.55423491	1.009453118	10.49239982	1.084616427	11.23334939	0.781373591	2.67E-48	2.27E-54	1.30E-55	2.09E-41	1.95E-22	3.64E-47
Laccaria_159909	159909	40.25802785	2.60E-06	29.37980091	1.48E-06	36.66636495	2.54E-06	26.97749764	0	26.24081423	1.84E-06	29.80256157	1.01E-06	0	0	0	0	0	0
Laccaria_160038	160038	0	0	0.22715378	1.04E-08	0.096853467	5.29E-09	0	0	0.703674637	5.62E-08	0.111154472	4.24E-09	1	0	0	1	0	0
Laccaria_160081	160081	3.288371135	1.79E-07	5.232290344	2.95E-07	2.923294954	9.58E-08	8.909077401	4.89E-07	3.772676267	2.03E-07	6.180147636	4.39E-07	0	0	0	0	0	0
Laccaria_160090	160090	14.68805774	4.70E-07	15.06538771	0	20.77077993	1.38E-06	19.83330326	1.15E-06	16.62772133	1.55E-06	13.33146133	0	0	0	0	0	0	0
Laccaria_160094	160094	8.030204823	6.50E-07	7.281020216	5.51E-07	10.12534766	3.03E-07	6.453043081	4.98E-07	6.072518671	4.89E-07	8.002740022	0	0	0	0	0	0	0
Laccaria_160104	160104	91.62214275	3.43E-06	69.39011779	4.47E-06	104.5069692	4.60E-06	66.11981131	1.88E-06	71.72422696	5.99E-06	79.00029802	0	0	0	0	0	0	0
Laccaria_160123	160123	2.505634181	9.58E-08	0.976811677	3.97E-08	1.943626565	9.28E-08	2.29683841	1.59E-07	1.00865238	6.45E-08	1.699516103	1.20E-07	0	0	0	0	0	0
Laccaria_160152	160152	122.142512	0	108.3999944	6.32E-06	124.7131391	4.85E-06	80.76158862	4.97E-06	91.99778453	4.06E-06	98.70144127	0	0	0	0	0	0	0
Laccaria_160181	160181	0	0	0	0	0	0	0	0	0	0	0	0	1	1	1	1	1	1
Laccaria_160259	160259	0	0	0	0	0	0	0	0	0	0	0	0	1	1	1	1	1	1
Laccaria_160346	160346	0.173882649	0.116152481	0.102419631	0.09533412	0.118446093	0.084163089	0	0	0.110828756	0.109181187	0	0	0.067193957	0.141338987	0.079663277	1	0.155031411	1
Laccaria_160357	160357	4.83744775	3.03E-07	2.985945108	1.63E-07	6.259617385	6.78E-08	4.826964692	3.03E-07	6.744667684	5.42E-07	4.018106893	0	0	0	0	0	0	0
Laccaria_160375	160375	49.13396511	2.66E-06	43.79813699	3.39E-06	39.06855844	2.66E-06	42.53740643	2.76E-06	42.85463176	1.88E-06	40.01370011	0	0	0	0	0	0	0
Laccaria_160437	160437	9.817021368	0	7.661586362	3.95E-07	14.84879541	3.83E-07	12.11929441	5.25E-07	11.86699161	9.19E-07	13.769379	0	0	0	0	0	0	0
Laccaria_160452	160452	9.502881306	0.875725299	7.006593235	0.571220264	9.345655465	0.739115967	7.295790638	0.753450121	6.515276628	0.743561953	7.323152533	0.681021502	9.82E-28	6.89E-35	6.01E-37	1.78E-22	9.57E-19	2.86E-27
Laccaria_160458	160458	40.09395033	0.471312235	39.40364749	0.416417874	56.33441799	0.530680421	44.36506215	0.49422279	47.89716722	0.547890754	54.34940468	0.603252334	0	0	0	0	0	0
Laccaria_160465	160465	0.525080711	0.217856848	0.334133379	0.159095059	0.29253277	0.144565629	0.225225034	0.165507986	0.476134471	0.251397304	0.522120914	0.207451732	0.007971675	0.01785509	0.021509309	0.086786763	0.029115679	0.005920784
Laccaria_160472	160472	25.39242242	0.349938012	21.25631955	0.466678854	34.05185413	0.382653965	22.9149555	0.461602639	21.79029686	0.603784131	22.38433054	0.336779079	0	0	0	0	1.65E-285	0
Laccaria_160492	160492	7.238448217	3.59E-07	5.395293919	6.78E-08	7.093013551	4.18E-07	3.303721915	1.66E-07	6.963952446	3.59E-07	7.370308088	0	0	0	0	0	0	0
Laccaria_160541	160541	94.274873	0	44.76289189	0	51.38519762	2.54E-06	51.41242738	3.51E-06	43.02202312	3.76E-06	54.92870454	4.06E-06	0	0	0	0	0	0
Laccaria_160542	160542	0.143502186	4.24E-09	0	0	0	0	0	0	0	0	0	0	0	1	1	1	1	1
Laccaria_160583	160583	19.1779343	1.08E-06	14.41111402	1.01E-06	24.18821881	1.12E-06	14.92586785	0	19.30969621	1.51E-06	22.94657323	0	0	0	0	0	0	0
Laccaria_160589	160589	0	0	0.137538259	3.00E-09	0.117286688	5.60E-09	0	0	0	0	0.403814348	3.05E-08	1	0	0	1	1	0
Laccaria_160642	160642	48.46377637	0	30.39595528	6.64E-07	47.85296861	3.47E-06	16.65521917	8.36E-07	28.33329597	1.99E-06	36.74710569	0	0	0	0	0	0	0
Laccaria_160684	160684	72.32510195	4.20E-06	69.14116632	2.03E-06	88.91569363	6.42E-06	64.86375761	4.06E-06	61.15085572	3.43E-06	66.87391342	0	0	0	0	0	0	0
Laccaria_160710	160710	0	0	0	0	0	0	0	0	0	0	0	0	1	1	1	1	1	1
Laccaria_160758	160758	4.705735063	2.03E-07	3.334962344	2.35E-07	3.210868234	9.58E-08	3.920852808	2.35E-07	2.166179927	1.63E-07	6.632950533	0	0	0	0	0	0	0
Laccaria_160813	160813	0	0	0.205009858	4.24E-09	0.174823553	1.23E-08	0	0	0	0	0.200637318	0	1	0	0	1	1	0
Laccaria_160816	160816	13.07847372	1.043401259	12.08632934	0.992573993	15.07292981	1.011095851	12.83124079	1.078198193	11.12072108	1.100692525	9.660592306	0.871510668	2.42E-36	2.07E-34	1.47E-50	5.87E-33	2.67E-24	7.43E-29
Laccaria_160938	160938	2.912127633	0.511859572	1.039658941	0.264682475	1.866784307	0.374363748	2.178369899	0.371586469	0.95662715	0.344093641	1.591708641	0.334512085	6.38E-09	4.28E-05	3.07E-07	2.28E-09	0.002716806	9.76E-07
Laccaria_160940	160940	6.812335793	4.18E-07	4.954678249	0	4.78107454	1.52E-07	8.584391025	7.42E-07	7.270366353	4.79E-07	5.231818696	3.03E-07	0	0	0	0	0	0
Laccaria_160973	160973	0	0	0	0	0	0	0	0	0	0	0	0	1	1	1	1	1	1
Laccaria_161020	161020	124.1107688	7.19E-06	89.57835324	5.42E-06	81.05674038	0	92.8825024	7.19E-06	77.27462118	5.63E-06	95.58223973	4.06E-06	0	0	0	0	0	0
Laccaria_161028	161028	0	0	0	0	0	0	0	0	0	0	0	0	1	1	1	1	1	1
Laccaria_161044	161044	13.81625702	1.92E-07	9.703164258	0	6.981558279	0	9.090613419	6.36E-07	10.09773105	8.25E-07	13.79918147	7.17E-07	0	0	0	0	0	0
Laccaria_161077	161077	0.188779138	0.145943761	0.219341389	0.164311037	0.208866763	0.166114428	0.313748603	0.19893522	0.297269653	0.24927738	0.567068564	0.238589167	0.097918047	0.090951963	0.104310427	0.057381709	0.116527613	0.008732786
Laccaria_161095	161095	0	0	0.08590871	0.091687178	0.067024409	0.092027881	0	0	0	0	0.10017615	0.089244008	1	0.174385383	0.233213306	1	1	0.130825545
Laccaria_161102	161102	0.111393572	0.103329558	0.444807326	0.189667093	0.487894295	0.12287215	0.431135711	0.219238864	0.65214513	0.132037493	0.332305557	0	0.140507573	0.00950843	3.58E-05	0.024619787	3.92E-07	0
Laccaria_161176	161176	50.84047643	1.08E-06	45.04252954	2.42E-06	50.7420596	2.97E-06	50.16851898	3.30E-06	42.04328018	2.66E-06	43.50181843	0	0	0	0	0	0	0
Laccaria_161231	161231	93.781153	0	88.42287257	0	99.04658563	0	74.44386716	0	82.11660592	5.09E-06	87.82033766	3.76E-06	0	0	0	0	0	0
Laccaria_161313	161313	2.148154763	0	2.762420969	2.00E-07	2.18229575	0.034718209	0.814529838	0.057964905	0.855739919	6.56E-08	1.863254157	0.045738141	0	0	0	3.74E-45	0	0
Laccaria_161328	161328	20.88103243	2.71E-07	16.52002907	7.42E-07	25.62235406	0	15.12070819	8.36E-07	12.87975899	8.13E-07	21.70158742	9.77E-07	0	0	0	0	0	0
Laccaria_161335	161335	13.94598713	0	14.38533962	8.57E-07	14.22472772	0	11.15510235	4.50E-07	13.0369767	8.13E-07	13.62920821	0	0	0	0	0	0	0
Laccaria_161360	161360	79.59221746	0	77.67028986	6.13E-06	69.55886237	2.87E-06	77.19644185	4.06E-06	48.55607513	2.54E-06	72.65566867	4.34E-06	0	0	0	0	0	0
Laccaria_161361	161361	30.68856029	0	28.49501259	1.33E-06	41.52974034	1.43E-06	24.05984713	1.05E-06	29.29010727	2.24E-06	23.07036834	1.12E-06	0	0	0	0	0	0
Laccaria_161370	161370	60.07122644	0.885743888	45.74135753	0.739302933	60.38822547	0.868597481	50.24027504	0.842633705	54.24982844	0.815093134	56.32048729	1.029442767	0	0	0	0	0	0
Laccaria_161376	161376	98.2890404	0	93.93133308	4.85E-06	122.4200149	9.33E-06	85.56235223	4.73E-06	90.87957942	5.53E-06	86.9799624	0	0	0	0	0	0	0
Laccaria_161437	161437	97.62492526	0	88.80362154	3.43E-06	100.670017	1.08E-06	80.582242	6.51E-06	117.0790978	7.03E-06	113.8101628	0	0	0	0	0	0	0
Laccaria_161447	161447	4.70831441	0.236282401	3.516768705	0.203977588	3.845120186	0.171760698	3.64121389	0.226712899	6.204434745	0.32501248	5.359679923	0.219657532	1.20E-88	6.54E-67	2.66E-111	2.40E-58	1.53E-81	8.52E-132
Laccaria_161454	161454	49.90432035	1.43E-06	49.05783398	2.87E-06	46.00394397	1.33E-06	65.14939617	0	45.94467626	3.91E-06	43.38581358	0	0	0	0	0	0	0
Laccaria_161487	161487	468.1951335	0	431.7057589	2.45E-05	405.6546038	0	336.4961639	1.68E-05	413.7606868	2.38E-05	382.2972813	0	0	0	0	0	0	0
Laccaria_161488	161488	0	0	0	0	0	0	0	0	0	0	0	0	1	1	1	1	1	1
Laccaria_161489	161489	0	0	0.035075216	0.061058114	0	0	0	0	0	0	0	0	1	0.282829544	1	1	1	1
Laccaria_161519	161519	0	0	0	0	0	0	0	0	0	0	0	0	1	1	1	1	1	1
Laccaria_161583	161583	3.960660345	1.86E-07	3.643145772	0	6.703969088	3.83E-07	1.352582619	4.15E-08	5.642849702	3.52E-07	4.503717673	2.40E-07	0	0	0	0	0	0
Laccaria_161636	161636	66.41259362	3.25E-06	52.67506144	3.51E-06	46.82147009	2.30E-06	36.72030381	5.42E-07	38.77835877	2.97E-06	39.66439566	3.25E-06	0	0	0	0	0	0
Laccaria_161658	161658	36.72029227	2.10E-06	36.55566469	0	41.07645718	3.11E-06	35.84070139	0	34.54486937	1.92E-06	45.85009473	1.08E-06	0	0	0	0	0	0
Laccaria_161663	161663	75.68801183	0	74.40891832	0	77.715019	4.47E-06	78.45215246	4.47E-06	86.43869247	6.60E-06	76.99745942	0	0	0	0	0	0	0
Laccaria_161692	161692	28.15635316	1.48E-06	42.63816403	2.82E-06	23.4495555	1.38E-06	17.61776256	0	20.81759718	0	6.047646164	0	0	0	0	0	0	0
Laccaria_161707	161707	92.7862564	4.20E-06	80.57578466	1.53E-06	79.6429323	3.60E-06	74.27806239	3.25E-06	69.49281198	7.35E-06	76.70657721	1.88E-06	0	0	0	0	0	0
Laccaria_161711	161711	47.85129451	2.51758493	58.72746129	2.588799997	59.75463525	2.520904426	48.69953745	2.484238736	59.19954604	3.366076471	64.79403125	2.909555133	7.49E-81	3.14E-114	1.65E-124	7.23E-86	1.55E-69	3.66E-110
Laccaria_161810	161810	3.062366246	6.78E-08	2.184306065	1.15E-07	2.722381211	0	0.987710676	2.93E-08	3.643511202	2.44E-07	6.742034402	1.36E-07	0	0	0	0	0	0
Laccaria_161811	161811	8.891278326	3.59E-07	5.765379273	3.25E-07	15.12758912	0	8.342459694	5.75E-07	12.02110839	8.78E-07	8.463619096	4.18E-07	0	0	0	0	0	0
Laccaria_161841	161841	1.306035932	0.133590311	2.828627752	2.25E-07	2.70388465	0.057536024	2.375403361	4.79E-08	3.755354521	3.32E-07	2.56133434	0.141774323	7.11E-23	0	0	0	0	2.94E-73
Laccaria_161868	161868	3.462672126	0.715339914	3.077174838	0.784267603	1.268745434	0.373255079	2.239699733	0.74477107	2.735277041	0.922061725	3.521388733	0.675881652	6.47E-07	4.36E-05	0.000337993	0.00131819	0.001506153	9.44E-08
Laccaria_161889	161889	25.50425222	0	19.26160803	1.38E-06	29.58689979	2.63E-06	25.1132922	1.15E-06	31.93789933	2.17E-06	29.00121229	0	0	0	0	0	0	0
Laccaria_161901	161901	0	0	0	0	0	0	0	0	0	0	0	0	1	1	1	1	1	1
Laccaria_161953	161953	66.56664622	1.725036282	55.71461996	1.386748625	52.26309085	1.032856423	89.87284221	1.809019353	65.87671928	2.041794316	83.48162876	1.784570879	0	0	0	0	1.11E-228	0
Laccaria_161970	161970	21.7328542	7.17E-07	17.38483596	1.13E-06	25.08852472	9.39E-07	12.38133321	7.17E-07	13.20472521	8.78E-07	14.23290264	0	0	0	0	0	0	0
Laccaria_161973	161973	72.95953267	0	90.35539744	0	73.8000762	4.20E-06	72.83644223	1.53E-06	59.93682463	2.87E-06	61.56397696	7.67E-07	0	0	0	0	0	0
Laccaria_162014	162014	0	0	0	0	0.187817196	3.67E-09	0	0	0	0	0	0	1	1	0	1	1	1
Laccaria_162141	162141	0	0	0	0	0	0	0	0	0	0	0	0	1	1	1	1	1	1
Laccaria_162197	162197	38.1920819	0	43.65611709	0	53.11201991	2.17E-06	41.51677207	1.53E-06	34.26015891	2.82E-06	24.6855557	0	0	0	0	0	0	0
Laccaria_162229	162229	0.752125399	0.312901569	0.660162806	0.2832145	0.58120885	0.218602986	0.292262591	0.185556222	0.479387234	0.295064707	0.546189498	0.213470782	0.008114767	0.009877629	0.003921655	0.057621043	0.052114836	0.005254506
Laccaria_162279	162279	13.91583364	6.64E-07	14.09581294	9.77E-07	22.237556	8.13E-07	15.32926969	5.75E-07	15.55596404	7.67E-07	16.20932622	0	0	0	0	0	0	0
Laccaria_162304	162304	0	0	0.276400232	0.086776546	0	0	0	0	0	0	0	0	1	0.000723282	1	1	1	1
Laccaria_162339	162339	0	0	0	0	0	0	0	0	0	0	0	0	1	1	1	1	1	1
Laccaria_162354	162354	60.26486151	0.707033958	52.5748912	0.645920864	47.65738294	0.670199277	46.22303406	0.514930001	63.87337183	0.604758625	42.54977863	0.389317642	0	0	0	0	0	0
Laccaria_162361	162361	70.76158859	5.20E-06	50.32691791	0	59.89718274	0	44.09570255	2.87E-06	55.55864572	3.16E-06	43.11351768	0	0	0	0	0	0	0
Laccaria_162373	162373	108.1792303	0	108.4930528	8.40E-06	117.6875632	1.53E-06	126.9812638	7.03E-06	131.3709785	1.23E-05	131.8905878	0	0	0	0	0	0	0
Laccaria_162486	162486	6.481080565	3.59E-07	9.680192752	4.50E-07	5.390922666	2.35E-07	8.361419829	4.89E-07	7.955788097	4.07E-07	6.186925288	2.71E-07	0	0	0	0	0	0
Laccaria_162497	162497	12.33648304	3.59E-07	9.084289284	4.70E-07	12.45546169	7.42E-07	12.14614265	3.32E-07	9.38040589	0	8.541887116	6.14E-07	0	0	0	0	0	0
Laccaria_162524	162524	50.73927037	3.39E-06	38.93968325	0	41.31978311	0	37.70171734	2.71E-06	24.28913684	2.35E-06	48.80041829	1.08E-06	0	0	0	0	0	0
Laccaria_162622	162622	7.865141111	2.54E-07	5.085989244	2.88E-07	3.351404716	1.98E-07	7.610275731	4.79E-07	6.803435811	3.18E-07	6.335016584	3.83E-07	0	0	0	0	0	0
Laccaria_162645	162645	57.10154485	0	56.99399827	0	69.7481626	3.98E-06	40.6742892	9.39E-07	35.00133768	2.30E-06	40.12130902	1.63E-06	0	0	0	0	0	0
Laccaria_162683	162683	9.779408259	2.35E-07	6.237614755	3.18E-07	9.265648333	5.07E-07	4.731256076	2.35E-07	10.28472607	7.79E-07	12.79991777	0	0	0	0	0	0	0
Laccaria_162710	162710	2.476650422	0.40898828	1.983297401	0.239858373	3.181881548	0.350009087	0.359279758	1.99E-08	2.839986857	1.31E-07	4.462199025	0.347116541	7.00E-10	6.78E-17	4.91E-20	0	0	4.03E-38
Laccaria_162713	162713	0	0	0	0	0	0	0	0	0	0	0	0	1	1	1	1	1	1
Laccaria_162730	162730	11.76881931	0	11.73476427	6.64E-07	7.306625543	4.60E-07	8.321603545	5.42E-07	2.308052811	1.66E-07	4.921920028	0	0	0	0	0	0	0
Laccaria_162762	162762	0	0	0	0	0.084091598	0.130795668	0.006440869	0.045313219	0	0	0	0	1	1	0.260136897	0.443484292	1	1
Laccaria_162766	162766	33.38567097	0	33.27921806	1.84E-06	41.91371811	2.71E-06	39.32639867	3.07E-06	33.04231363	6.64E-07	35.24178729	1.33E-06	0	0	0	0	0	0
Laccaria_162791	162791	0	0	0	0	0	0	0	0	0	0	0	0	1	1	1	1	1	1
Laccaria_162795	162795	56.05341336	0	60.22077712	1.88E-06	79.62175771	2.87E-06	58.78385198	3.16E-06	47.92143547	2.17E-06	53.79970652	3.34E-06	0	0	0	0	0	0
Laccaria_162822	162822	0	0	0	0	0	0	0	0	0	0	0	0	1	1	1	1	1	1
Laccaria_162824	162824	5.271868719	0	5.006298752	3.77E-07	4.838376092	3.46E-07	1.961937247	1.10E-07	3.618640819	2.62E-07	2.939713327	1.22E-07	0	0	0	0	0	0
Laccaria_162875	162875	0.566440809	0.339186975	0.48439592	0.261688226	0.484505411	0.243072616	0.419628055	0.254452405	0.282059526	2.22E-08	0.698621382	0.31606006	0.047460101	0.032081749	0.023116832	0.049559311	0	0.013538463
Laccaria_162920	162920	3.987241958	1.92E-07	2.187689089	1.82E-07	4.850473624	2.88E-07	3.600835161	2.67E-07	3.049650316	1.63E-07	4.28205819	2.49E-07	0	0	0	0	0	0
Laccaria_162969	162969	22.98597522	0	14.84307981	8.57E-07	16.87671661	0	13.00250554	0	7.663456598	3.03E-07	18.22933344	9.39E-07	0	0	0	0	0	0
Laccaria_162985	162985	45.31566341	2.10E-06	38.46982282	1.63E-06	41.82062896	1.63E-06	44.88299683	2.42E-06	45.03042223	2.76E-06	35.92492513	2.42E-06	0	0	0	0	0	0
Laccaria_162999	162999	4.157010362	0.52490378	1.656607421	0.204520472	1.190622687	0.248832029	2.931234289	0.612384861	1.579021964	0.541653065	0.553076944	0.269523111	1.19E-15	2.75E-16	8.56E-07	8.48E-07	0.001777356	0.020082033
Laccaria_163008	163008	0	0	0	0	0	0	0	0	0	0	0	0	1	1	1	1	1	1
Laccaria_163010	163010	37.94478792	1.53E-06	20.51532216	2.71E-07	38.29369346	0	15.27567084	1.27E-06	24.36165882	1.63E-06	36.13997223	1.71E-06	0	0	0	0	0	0
Laccaria_163053	163053	45.60760397	1.08E-06	28.9747266	1.43E-06	39.02803389	0	35.22635206	1.67E-06	27.02928007	1.88E-06	27.71226952	1.15E-06	0	0	0	0	0	0
Laccaria_163095	163095	0.471507184	0	0.970135935	8.56E-08	1.654580059	5.87E-08	1.368684794	7.39E-08	2.404221678	1.22E-07	0.75955556	1.69E-08	0	0	0	0	0	0
Laccaria_163100	163100	0	0	0	0	0	0	0	0	0	0	0	0	1	1	1	1	1	1
Laccaria_163109	163109	0	0	0	0	0	0	0	0	0	0	0	0	1	1	1	1	1	1
Laccaria_163115	163115	10.74597768	0	6.822537369	1.66E-07	8.403727558	1.36E-07	2.079552089	1.55E-07	1.956924621	9.58E-08	1.978377272	9.58E-08	0	0	0	0	0	0
Laccaria_163133	163133	22.27871444	0	16.97737887	0	15.8288159	8.36E-07	11.97599194	9.39E-07	16.47893608	1.17E-06	15.72912972	4.70E-07	0	0	0	0	0	0
Laccaria_163137	163137	0	0	0	0	0	0	0	0	0	0	0	0	1	1	1	1	1	1
Laccaria_163181	163181	9.846945609	0	8.824485105	3.95E-07	13.66811108	3.83E-07	14.18592637	8.36E-07	13.38925664	1.92E-07	20.0925526	0	0	0	0	0	0	0
Laccaria_163205	163205	0.726695072	0.372466904	0.15873111	0.141408912	1.041781154	0.318034593	0.149960247	0.166622497	0.886844203	0.462695984	0.285724987	0.186837879	0.025526584	0.130825545	0.00052703	0.184060125	0.02763874	0.063099143
Laccaria_163219	163219	9.847433006	1.175572833	6.402843152	0.992707258	8.782157774	0.884680793	7.770445933	1.086133435	7.109411811	1.048776861	7.321022965	0.850071511	2.72E-17	5.60E-11	1.59E-23	4.21E-13	6.06E-12	3.58E-18
Laccaria_163221	163221	148.681932	0	141.2517922	0	127.2923592	6.51E-06	120.4442618	0	115.0019369	2.66E-06	142.5432601	0	0	0	0	0	0	0
Laccaria_163230	163230	0	0	0	0	0	0	0	0	0	0	0	0	1	1	1	1	1	1
Laccaria_163235	163235	0.971941189	0	1.799810472	1.10E-07	1.193733834	4.79E-08	0.940445993	6.67E-08	0.929239053	2.40E-08	2.152850728	0	0	0	0	0	0	0
Laccaria_163268	163268	0	0	0	0	0.173730906	0.158351995	0	0	0	0	0	0	1	1	0.136294793	1	1	1
Laccaria_163291	163291	17.32788901	0	12.98769484	1.01E-06	21.71636328	0	33.53277744	2.30E-06	18.14436047	8.99E-07	19.43987511	0	0	0	0	0	0	0
Laccaria_163306	163306	2.309672339	0	1.267253161	6.99E-08	0.900548974	5.62E-08	0.993257215	4.94E-08	0.981420944	6.67E-08	2.893857468	0	0	0	0	0	0	0
Laccaria_163308	163308	22.88381533	0	13.76299514	7.67E-07	37.37144828	1.95E-06	21.29065234	8.57E-07	14.02462645	1.03E-06	24.81214829	0	0	0	0	0	0	0
Laccaria_163323	163323	0	0	0	0	0	0	0	0	0	0	0	0	1	1	1	1	1	1
Laccaria_163337	163337	0	0	0	0	0	0	0	0	0	0	0	0	1	1	1	1	1	1
Laccaria_163355	163355	0	0	0.176834905	8.73E-09	0.15079717	0	0	0	0	0	0	0	1	0	0	1	1	1
Laccaria_163452	163452	0.03273273	0.098692895	0	0	0.399724663	0.177705806	0.316720448	2.16E-08	0	0	0	0	0.370072068	1	0.012244741	0	1	1
Laccaria_163515	163515	28.19990166	1.33E-06	20.86180315	0	26.6850672	0	19.31487981	1.08E-06	18.98373437	1.58E-06	8.16674138	0	0	0	0	0	0	0
Laccaria_163522	163522	0.460541901	2.93E-08	0.388505602	0.202247939	0.808050727	2.08E-08	0.343126095	0.111606947	2.964740802	0.210684634	1.880694894	0.214198069	0	0.027369809	0	0.001054578	2.83E-45	8.16E-19
Laccaria_163556	163556	0	0	0	0	0	0	0	0	0	0	0.986639181	5.08E-08	1	1	1	1	1	0
Laccaria_163585	163585	217.5316528	0	192.5704907	5.31E-06	200.9932946	0	175.1074268	1.08E-05	206.2267379	1.79E-05	174.23036	0	0	0	0	0	0	0
Laccaria_163607	163607	0.10221059	0.149746873	1.051502175	4.15E-08	0.98634321	0.110373147	0.077264464	0.134500167	0	0	0.257268819	0	0.247443801	0	2.01E-19	0.282829544	1	0
Laccaria_163612	163612	0	0	0	0	0	0	0	0	0	0	0	0	1	1	1	1	1	1
Laccaria_163635	163635	2.534822621	0	2.868497934	1.59E-07	0.88950224	4.15E-08	3.985610119	6.78E-08	1.211727726	7.19E-08	3.828160022	0	0	0	0	0	0	0
Laccaria_163688	163688	0	0	0	0	0	0	0	0	0	0	0	0	1	1	1	1	1	1
Laccaria_163689	163689	14.34032194	9.58E-07	12.64522012	6.50E-07	17.97216271	5.42E-07	5.616327256	3.95E-07	11.31642272	7.04E-07	10.45043684	0	0	0	0	0	0	0
Laccaria_163696	163696	11.72866515	1.563801626	10.09792589	1.414949708	8.706720521	1.362531046	13.2359178	1.863486458	9.886004412	1.581923	6.925676598	1.283199896	3.19E-14	4.78E-13	8.29E-11	6.11E-13	2.06E-10	3.38E-08
Laccaria_163717	163717	7.158169063	1.179890465	5.791853505	1.091586686	6.193294945	1.123627057	3.140630867	0.837824043	3.700448992	1.070016997	5.617747024	0.997350403	6.52E-10	5.61E-08	1.78E-08	8.89E-05	0.000271789	8.87E-09
Laccaria_163734	163734	40.2067035	1.53E-06	22.96576342	1.12E-06	24.0064525	9.39E-07	13.35504556	5.75E-07	14.53461287	1.34E-06	24.1676769	0	0	0	0	0	0	0
Laccaria_163800	163800	250.8418219	0	188.1287606	0	261.0265502	0	262.0575151	0	253.4049648	2.15E-05	255.2106681	0	0	0	0	0	0	0
Laccaria_163804	163804	87.30798717	0	74.71038082	0	89.68065467	1.88E-06	42.239411	2.42E-06	65.9669291	3.51E-06	80.56833136	0	0	0	0	0	0	0
Laccaria_163812	163812	0	0	0	0	0	0	0	0	0	0	0	0	1	1	1	1	1	1
Laccaria_163818	163818	15.97577282	0	17.53092702	1.45E-06	17.05190744	0	7.084956578	4.89E-07	16.97097655	8.78E-07	9.382745151	0	0	0	0	0	0	0
Laccaria_163849	163849	76.18980206	2.42E-06	62.70484727	2.30E-06	102.2757824	0	68.16259231	4.40E-06	91.7274805	7.51E-06	75.49170526	3.43E-06	0	0	0	0	0	0
Laccaria_163910	163910	2.868351913	0.806595262	1.962656476	0.597457564	3.130813803	0.707611913	1.38366829	0.596567033	1.519974249	0.684112424	3.834876092	0.829689304	0.000188184	0.000509886	4.83E-06	0.0101871	0.013147757	1.90E-06
Laccaria_163919	163919	113.2933075	0	86.03977682	3.25E-06	96.96608721	8.54E-06	107.8396298	7.97E-06	62.23020296	4.40E-06	92.73643463	0	0	0	0	0	0	0
Laccaria_163947	163947	14.85247629	4.29E-07	20.03330707	1.24E-06	24.03277536	1.18E-06	15.96798926	8.78E-07	25.24432762	1.27E-06	14.95375008	1.15E-06	0	0	0	0	0	0
Laccaria_163955	163955	0	0	0	0	0	0	0	0	0	0	0	0	1	1	1	1	1	1
Laccaria_163968	163968	8.338232305	5.59E-07	10.72255508	4.29E-07	8.763352661	0.269723303	17.58327743	0.341135841	18.60108351	0	30.22231596	1.01E-06	0	0	7.34E-232	0	0	0
Laccaria_164002	164002	22.52140196	6.06E-07	25.24636105	1.80E-06	29.70457848	7.67E-07	18.03443493	0	29.69920896	1.80E-06	28.14823545	1.99E-06	0	0	0	0	0	0
Laccaria_164012	164012	180.1712157	0	153.0760372	3.76E-06	163.7839602	0	139.7668707	6.13E-06	160.8707152	1.30E-05	151.0621969	0	0	0	0	0	0	0
Laccaria_164021	164021	5.29947511	1.52E-07	3.672852668	1.59E-07	5.089581479	3.52E-07	7.826563749	4.29E-07	3.555539101	0	4.043831009	2.92E-07	0	0	0	0	0	0
Laccaria_164043	164043	0	0	0	0	0.242415218	1.12E-08	0	0	0	0	0	0	1	1	0	1	1	1
Laccaria_164055	164055	12.87897485	1.241144784	10.58826432	0.976603553	15.01753917	1.139872225	11.70508674	1.222918111	18.30213751	1.658092637	17.41372791	1.067536493	1.58E-25	1.09E-27	6.13E-40	5.27E-22	1.25E-28	4.05E-60
Laccaria_164056	164056	0	0	0	0	0	0	0.358160507	8.47E-09	0	0	0	0	1	1	1	0	1	1
Laccaria_164079	164079	27.98866644	0	24.77339125	9.77E-07	52.99950846	0	38.83414987	3.39E-06	39.04456005	3.56E-06	29.77457795	2.03E-06	0	0	0	0	0	0
Laccaria_164081	164081	0	0	0	0	0	0	0	0	0	0	0	0	1	1	1	1	1	1
Laccaria_164161	164161	0.392144589	1.47E-08	0.322738291	0	1.376086386	5.08E-08	0	0	0	0	1.263419149	0	0	0	0	1	1	0
Laccaria_164190	164190	0	0	0	0	0	0	0	0	0	0	0	0	1	1	1	1	1	1
Laccaria_164227	164227	2.121782328	1.48E-07	0.873122342	4.15E-08	0.744561027	1.47E-08	1.710855992	1.17E-07	1.352374694	9.58E-08	1.13933334	5.08E-08	0	0	0	0	0	0
Laccaria_164238	164238	51.75262851	7.67E-07	53.89299148	0	70.0483014	1.33E-06	82.26708066	5.20E-06	57.22047593	3.76E-06	62.9519648	0	0	0	0	0	0	0
Laccaria_164277	164277	25.8857444	2.003240044	20.39225737	1.616893317	31.44033029	1.56525842	17.45529341	2.10485224	19.11957289	1.699386668	23.94498902	1.269804084	1.69E-38	9.07E-37	4.86E-90	5.53E-17	1.15E-29	1.28E-79
Laccaria_164287	164287	1.667646461	7.95E-08	0.686243525	4.24E-08	1.170397684	4.15E-08	1.210205502	7.76E-08	0	0	0	0	0	0	0	0	1	1
Laccaria_164316	164316	0	0	0.09687578	0.091687179	0.059230873	0.093417408	0	0	0	0	0.078709832	0.089244008	1	0.145349314	0.263025613	1	1	0.188898652
Laccaria_164326	164326	6.725649643	0	11.07053233	3.59E-07	17.83200245	5.42E-07	2.892315035	1.76E-07	11.43139364	8.47E-07	12.03823906	0	0	0	0	0	0	0
Laccaria_164366	164366	0	0	0	0	0	0	0	0	0	0	0	0	1	1	1	1	1	1
Laccaria_164386	164386	0	0	0	0	0.109313828	0.149720118	0	0	0	0	0.35844195	1.75E-08	1	1	0.232658061	1	1	0
Laccaria_164445	164445	0	0	0	0	0	0	0	0	0	0	0	0	1	1	1	1	1	1
Laccaria_164447	164447	0	0	0	0	0	0	0	0	0	0	0	0	1	1	1	1	1	1
Laccaria_164493	164493	15.94551567	0	13.54662543	9.77E-07	18.77196286	1.21E-06	11.94488547	6.06E-07	13.11393642	7.67E-07	17.8150304	1.26E-06	0	0	0	0	0	0
Laccaria_164503	164503	70.99296845	6.09E-06	47.664792	3.21E-06	59.52741995	3.34E-06	50.9770525	1.80E-06	60.0148166	3.60E-06	49.35678015	2.42E-06	0	0	0	0	0	0
Laccaria_164524	164524	1.820993262	0	1.124019567	7.48E-08	2.875546034	0	0.440496255	3.00E-08	2.321317482	1.76E-07	1.100045983	3.17E-08	0	0	0	0	0	0
Laccaria_164583	164583	108.39702	4.85E-06	101.9071634	5.09E-06	119.0879644	5.94E-06	125.0545685	7.03E-06	94.59979612	5.94E-06	88.65212682	4.47E-06	0	0	0	0	0	0
Laccaria_164601	164601	0	0	0.7255365	0.419502086	0.776264917	0.353897269	0.254310466	0.266028208	0	0	0.436621938	0.346164141	1	0.041858195	0.014136576	0.169547988	1	0.103597734
Laccaria_164620	164620	0	0	0	0	0	0	0	0	0	0	0	0	1	1	1	1	1	1
Laccaria_164622	164622	78.80063812	6.51E-06	64.85358728	2.87E-06	90.62962276	0	67.46475461	1.71E-06	53.64419618	3.68E-06	54.16580586	0	0	0	0	0	0	0
Laccaria_164628	164628	0	0	0	0	0	0	0	0	0	0	0	0	1	1	1	1	1	1
Laccaria_164630	164630	203.9555	0	205.0232699	4.34E-06	233.2865104	0	208.4494149	1.11E-05	273.6768228	1.62E-05	217.0483252	1.02E-05	0	0	0	0	0	0
Laccaria_164666	164666	0	0	0	0	0	0	0	0	0	0	0	0	1	1	1	1	1	1
Laccaria_164670	164670	13.92759682	6.36E-07	13.25354939	7.17E-07	20.16042165	1.41E-06	20.21442157	1.60E-06	14.98015045	1.18E-06	14.37312829	0	0	0	0	0	0	0
Laccaria_164696	164696	0	0	0	0	0	0	0	0	0	0	0	0	1	1	1	1	1	1
Laccaria_164699	164699	0.027504586	0.120493692	0.452730103	2.68E-08	0.386068681	0	0	0	0	0	0	0	0.409719816	0	0	1	1	1
Laccaria_164716	164716	0	0	0	0	0	0	0	0	0	0	0	0	1	1	1	1	1	1
Laccaria_164734	164734	0	0	0	0	0	0	0	0	0	0	0	0	1	1	1	1	1	1
Laccaria_164792	164792	0.521028045	0.41758847	1.851206128	0.729848093	0.918637002	0.456270949	1.844430845	4.79E-08	1.328364614	0.705183697	2.016437231	0.681683218	0.106069194	0.005599511	0.022038463	0	0.029801816	0.001548076
Laccaria_164805	164805	1.163183407	0.43563138	3.839532522	0.718324184	0.851464319	0.449066686	0.605102751	3.49E-08	1.881366737	0.694049242	4.059864444	0.670919799	0.003791328	4.52E-08	0.028975034	0	0.003356958	7.19E-10
Laccaria_164912	164912	4.960255575	1.09400177	4.585250495	1.225879683	3.502415074	0.81821827	7.350749793	1.266484812	5.741281375	1.358005376	3.585102243	0.894428409	2.89E-06	9.19E-05	9.32E-06	3.24E-09	1.18E-05	3.06E-05
Laccaria_164987	164987	0	0	0	0	0	0	0	0	0	0	0	0	1	1	1	1	1	1
Laccaria_164996	164996	0	0	0	0	0.237619047	0.224892331	0	0	0	0	0	0	1	1	0.145349314	1	1	1
Laccaria_165006	165006	0	0	0	0	0	0	0	0	0	0	0	0	1	1	1	1	1	1
Laccaria_165046	165046	12.98577162	0	2.671849789	1.69E-07	9.113752459	0	1.256497515	7.19E-08	6.621462981	5.67E-07	7.844590208	1.36E-07	0	0	0	0	0	0
Laccaria_165054	165054	382.9849545	1.99E-05	431.8297557	2.53E-05	617.6532182	3.98E-05	313.9687576	1.56E-05	409.0044272	2.81E-05	296.4775307	0	0	0	0	0	0	0
Laccaria_165103	165103	59.76996521	3.51E-06	65.19313486	3.25E-06	86.423229	2.17E-06	130.9955773	9.33E-06	93.63350607	3.60E-06	53.36223061	2.76E-06	0	0	0	0	0	0
Laccaria_165125	165125	9.686070616	1.764109887	12.0483515	1.418469821	17.52263116	1.603481494	7.567614149	1.378992094	16.57817361	2.350948671	11.99732429	1.35979905	2.00E-08	9.99E-18	4.24E-28	2.04E-08	8.84E-13	5.58E-19
Laccaria_165152	165152	62.33170379	0	72.13994431	2.42E-06	132.6050983	8.26E-06	79.78759222	0	40.55646076	1.88E-06	62.23374899	0	0	0	0	0	0	0
Laccaria_165205	165205	13.7762099	0	10.98362598	4.70E-07	13.29419109	1.92E-07	12.49668725	9.19E-07	19.20764058	1.51E-06	11.44286963	3.59E-07	0	0	0	0	0	0
Laccaria_165213	165213	8.542600744	0	12.78296762	5.75E-07	10.90076274	3.83E-07	8.265782675	9.58E-08	27.7192617	2.03E-06	16.26342493	0	0	0	0	0	0	0
Laccaria_165254	165254	0	0	0	0	0.26223533	0	0	0	0	0	0	0	1	1	0	1	1	1
Laccaria_165265	165265	8.877342153	0	2.248039133	0	5.751092069	0	1.982233149	1.36E-07	3.481976223	1.36E-07	6.050252908	0	0	0	0	0	0	0
Laccaria_165373	165373	0.29999061	0.295530982	0.513153881	0.349636906	0.198156442	0.207286802	0	0	0	0	0	0	0.155031411	0.071096055	0.169547988	1	1	1
Laccaria_165462	165462	1503.076027	25.1144176	2396.195998	28.86666893	1733.558379	23.00716761	3188.661336	36.83881082	1229.281179	25.94646624	1482.61666	21.5385605	0	0	0	0	0	0
Laccaria_165492	165492	1.627656667	0.019805984	1.030626764	5.87E-08	1.226335809	7.58E-08	0.947089622	0.023659284	1.150844347	4.15E-08	0.985188241	5.49E-08	0	0	0	0	0	0
Laccaria_165498	165498	0	0	0	0	0	0	0	0	0	0	0.05058351	1.50E-09	1	1	1	1	1	0
Laccaria_165517	165517	0.253829379	0.065442995	0.148643026	0.042909915	0.202124995	0.053321847	0.133429196	0.040687021	0.385276318	0.098677137	0.165458816	0.064925625	5.25E-05	0.000266032	7.51E-05	0.000520132	4.72E-05	0.005410353
Laccaria_165537	165537	0.064519675	0.052559734	0.001937965	0.008489949	0.069079209	0.027431138	0.01184783	0.020088634	0.130874279	0.06116349	0.059554214	0.03934508	0.109808064	0.409719816	0.005896523	0.277669818	0.016187686	0.065058823
Laccaria_165539	165539	0	0	0	0	0.041120613	0.030950999	0	0	0	0	0	0	1	1	0.091994702	1	1	1
Laccaria_165543	165543	0.024771329	0.038029456	0	0	0.096197906	0.040536104	0.087884972	0.061678009	0	0	0.002660292	0.013098372	0.257403133	1	0.008818756	0.077093107	1	0.419528061
Laccaria_165545	165545	0.070620987	3.67E-09	0.058121666	2.37E-09	0.223036409	9.93E-09	0.034166277	0	0	0	0.056882021	3.43E-09	0	0	0	0	1	0
Laccaria_165578	165578	0	0	0.014320668	0.019614097	0.0223306	0.026016091	0.048104403	2.80E-09	0	0	0.040844385	0.036434731	1	0.232658061	0.195352917	0	1	0.131137789
Laccaria_165580	165580	0.02044345	0.029276356	0.009687197	0.020102322	0.040434555	0.032848442	0.205602431	0.040192528	0.018952989	0.040656574	0	0	0.242497251	0.314940479	0.109172119	1.57E-07	0.320545912	1
Laccaria_165594	165594	0	0	0.058909459	0	0.100470886	6.35E-09	0	0	0	0	0.028826506	0	1	0	0	1	1	0
Laccaria_165598	165598	19.75366939	0	12.82621826	1.07E-06	25.03350602	1.46E-06	11.49375066	6.06E-07	14.80494402	1.13E-06	13.21893185	0	0	0	0	0	0	0
Laccaria_165606	165606	0.046942223	0.042450667	0.014886435	0.020880957	0.009974257	0.015522171	0.010834388	0.018370288	0.031292352	0.037628675	0.024628431	0.025758309	0.134405144	0.237947879	0.260247901	0.277669818	0.202814784	0.169501915
Laccaria_165613	165613	0.451553547	0.042632561	0.492885295	0.05380998	0.437096889	0.056049561	0.704442888	0.06014225	0.548789731	5.19E-08	0.728567895	0.038370242	1.63E-26	2.60E-20	3.13E-15	5.47E-32	0	1.08E-80
Laccaria_165657	165657	1.060612642	3.59E-08	0.564813193	1.69E-08	0.831937971	0	0.452754749	3.17E-08	0.119295851	6.53E-09	0.854275668	0	0	0	0	0	0	0
Laccaria_165659	165659	0	0	0	0	0	0	0	0	0	0	0	0	1	1	1	1	1	1
Laccaria_165663	165663	0.455212469	0.032063931	0.32977141	0.033368496	0.186118019	0.023556749	0.115188037	0.027240828	0.12337711	1.11E-08	0.115374902	0.015370915	4.78E-46	2.47E-23	1.39E-15	1.18E-05	0	3.05E-14
Laccaria_165672	165672	23.52907628	1.48E-06	13.19861012	6.36E-07	24.24416573	1.08E-06	12.18661266	0	25.19270322	1.60E-06	22.93112215	1.36E-06	0	0	0	0	0	0
Laccaria_165703	165703	0.139274284	0.057867673	0.052583244	0.039837894	0.049357051	0.032244844	0.043586125	0.036849472	0.108399241	0.067850676	0.019251869	0.023813977	0.008047111	0.09342914	0.062922279	0.118441149	0.055064372	0.209422323
Laccaria_165714	165714	0.02442487	0.024061773	0	0	0.125371952	0.032701443	0.010658198	0.019599619	0	0	0.115724305	0.061299331	0.155031411	1	6.31E-05	0.293290869	1	0.029522647
Laccaria_165734	165734	0	0	0	0	0	0	0	0	0	0	0	0	1	1	1	1	1	1
Laccaria_165744	165744	0.011001834	0.023600335	0.050303345	3.09E-09	0.111959918	0.05346487	0	0	0	0	0.035445926	0.029752978	0.320545911	0	0.018126259	1	1	0.116759983
Laccaria_165746	165746	0	0	0	0	0	0	0	0	0	0	0.097458249	4.49E-09	1	1	1	1	1	0
Laccaria_165751	165751	0.043313215	0.042240464	0.052099666	0.017210602	0.129192952	0.029429256	0.427559283	0.070591121	0.161393808	0.039151482	0.094261564	0.036215527	0.152588119	0.001234216	5.67E-06	6.94E-10	1.88E-05	0.004623372
Laccaria_165755	165755	19.34401642	8.57E-07	11.07304951	6.50E-07	14.48626602	3.32E-07	5.751090265	3.65E-07	9.712005986	3.03E-07	13.66578271	7.90E-07	0	0	0	0	0	0
Laccaria_165760	165760	3.002900662	0.461210041	2.493057624	0.346999784	2.53204899	0.339008648	1.153330626	0.295051575	2.240259463	0.404989073	3.221404224	0.393216654	3.73E-11	3.37E-13	4.04E-14	4.64E-05	1.59E-08	1.28E-16
Laccaria_165781	165781	0	0	0	0	0.029218933	1.63E-09	0	0	0	0	0	0	1	1	0	1	1	1
Laccaria_165801	165801	0.084810714	3.82E-09	0.139599861	5.19E-09	0.178567098	1.42E-08	0.205156179	1.75E-08	0.054056376	2.48E-09	0.273244827	0	0	0	0	0	0	0
Laccaria_165856	165856	1.836142991	0.314629914	0.936535817	0.204878603	0.753918652	0.177120431	0.776304784	0.185469867	0.84885005	0.239626252	1.453631005	0.17969074	2.68E-09	2.42E-06	1.04E-05	1.42E-05	0.000198258	2.99E-16
Laccaria_165860	165860	17.34563056	6.06E-07	15.41912318	1.05E-06	15.35070822	9.77E-07	14.09471704	4.29E-07	19.25463238	1.46E-06	21.26354444	0	0	0	0	0	0	0
Laccaria_165891	165891	3.057351845	0	1.48686097	6.34E-08	3.462426482	9.58E-08	1.411906419	8.80E-08	0.974342469	7.29E-08	2.798362589	0	0	0	0	0	0	0
Laccaria_165919	165919	3.583808782	0.100206921	2.011907072	0.043090213	2.339467452	0.051202636	1.530528022	0.054234828	2.207594721	0.076843286	2.769774622	0.087908582	2.00E-280	0	0	1.64E-175	8.40E-182	3.43E-218
Laccaria_165951	165951	2.724542827	0.19701616	1.701591033	0.136218508	2.559263656	0.169926464	0.878874849	0.119515791	1.883602751	0.203947113	1.848659754	0.149939105	8.51E-44	4.15E-36	1.46E-51	9.64E-14	1.28E-20	3.15E-35
Laccaria_166001	166001	29.51380103	8.57E-07	15.85778956	1.03E-06	22.00144295	1.15E-06	11.09744427	0	14.62026696	1.20E-06	16.56652262	3.32E-07	0	0	0	0	0	0
Laccaria_166037	166037	7.932653052	0	4.57004808	3.46E-07	11.41305181	0	4.111928564	2.35E-07	6.139536044	5.12E-07	5.887370563	2.03E-07	0	0	0	0	0	0
Laccaria_166068	166068	0	0	0	0	0	0	0.055514014	3.35E-09	0	0	0	0	1	1	1	0	1	1
Laccaria_166150	166150	8.296154319	0.084576571	8.891133825	0.088740173	14.43435175	0.101541353	13.99072418	0.085399726	20.31309545	0.126119313	19.06384225	0.106617385	0	0	0	0	0	0
Laccaria_166155	166155	0	0	0	0	0.024809173	0.040528857	0	0	0	0	0.007347716	0.025042846	1	1	0.27022388	1	1	0.384606001
Laccaria_166163	166163	0	0	0	0	0.188241163	1.04E-08	0	0	0	0	0	0	1	1	0	1	1	1
Laccaria_166187	166187	0	0	0	0	0.076156014	5.80E-09	0	0	0	0	0	0	1	1	0	1	1	1
Laccaria_166204	166204	20.18708664	0	16.99317178	0	28.49725563	5.42E-07	15.37383152	1.07E-06	22.70032561	1.33E-06	21.94762286	1.36E-06	0	0	0	0	0	0
Laccaria_166244	166244	54.03752431	2.17E-06	42.21416851	3.02E-06	54.93336853	3.51E-06	28.07836527	1.71E-06	41.89058721	2.87E-06	45.29357649	0	0	0	0	0	0	0
Laccaria_166267	166267	41.14384605	2.10E-06	31.48024663	1.38E-06	44.29741463	0	18.0241413	7.17E-07	35.27289612	1.33E-06	38.31073385	0	0	0	0	0	0	0
Laccaria_166292	166292	1.107904493	0.184321794	1.498674171	0.185231444	2.33111764	0.23168362	1.25162109	0.170824231	1.790735254	0.295822753	1.659541782	0.205613969	9.24E-10	2.96E-16	4.08E-24	1.18E-13	7.09E-10	3.48E-16
Laccaria_166368	166368	36.20291097	2.66E-06	26.23005035	1.48E-06	44.51854473	2.82E-06	31.83617858	2.63E-06	35.89427833	1.80E-06	32.8151738	0	0	0	0	0	0	0
Laccaria_166470	166470	43.18397408	0	27.33905655	9.39E-07	26.5415991	7.67E-07	23.24115082	1.18E-06	30.51034865	1.21E-06	31.21528333	2.42E-06	0	0	0	0	0	0
Laccaria_166507	166507	4.003248091	0	3.785407831	0	4.90182686	3.18E-07	2.225216568	1.74E-07	3.040177089	2.58E-07	5.488401465	1.66E-07	0	0	0	0	0	0
Laccaria_166540	166540	0.39739067	2.65E-08	0.392467033	1.85E-08	1.450275391	1.69E-08	0.615221526	3.69E-08	1.114465299	7.48E-08	1.792449508	6.78E-08	0	0	0	0	0	0
Laccaria_166563	166563	4.202301264	0.182127692	4.828511268	0.218392112	4.996868343	0.208486227	3.130582896	0.17707576	6.459120859	0.282007854	5.58134854	0.203675497	4.29E-118	1.28E-108	3.04E-127	3.02E-70	2.12E-116	1.26E-165
Laccaria_166577	166577	30.89729798	0	24.91674788	2.71E-07	29.47058305	1.99E-06	12.84127304	6.64E-07	23.65829656	1.56E-06	25.55447135	1.74E-06	0	0	0	0	0	0
Laccaria_166592	166592	28.71046364	1.58E-06	21.42263493	1.05E-06	34.23029908	1.33E-06	13.63903362	1.05E-06	21.49626151	1.21E-06	26.53800888	1.71E-06	0	0	0	0	0	0
Laccaria_166610	166610	1.661931362	0.06728026	1.514104498	0.095116959	2.115771185	0.103040387	1.015065488	0.053693641	1.93555486	0.113842687	2.097305142	0.113904202	5.14E-135	2.36E-57	5.41E-94	5.21E-80	3.97E-65	5.18E-76
Laccaria_166635	166635	7.625632884	0	4.418788119	0	5.078813133	3.77E-07	2.559897688	1.92E-07	2.777371997	2.09E-07	4.38721679	0	0	0	0	0	0	0
Laccaria_166708	166708	9.947705053	5.42E-07	9.172522463	4.07E-07	10.14911713	4.07E-07	5.436543319	4.01E-07	9.51065366	8.13E-07	8.383373691	3.95E-07	0	0	0	0	0	0
Laccaria_166723	166723	1.987303166	0	1.291237266	9.73E-08	2.087707172	0.03662206	2.22551039	0.103224859	3.066652474	2.81E-07	3.738858754	0.095629397	0	0	0	2.14E-103	0	0
Laccaria_166761	166761	0	0	0	0	0	0	0	0	0	0	0	0	1	1	1	1	1	1
Laccaria_166784	166784	0	0	0	0	0	0	0	0	0	0	0	0	1	1	1	1	1	1
Laccaria_166816	166816	36.1469905	0	27.88381069	1.67E-06	44.20718964	0	23.20168078	0	29.19825845	2.06E-06	23.06120495	0	0	0	0	0	0	0
Laccaria_166907	166907	11.52347299	0	8.008639412	3.18E-07	10.36394717	3.03E-07	10.24153794	0	10.22830515	9.09E-07	7.906580505	3.32E-07	0	0	0	0	0	0
Laccaria_166916	166916	56.01227988	3.51E-06	51.29165757	0	47.69083701	0	46.87074494	3.47E-06	47.88997445	2.71E-06	44.64622901	2.36E-06	0	0	0	0	0	0
Laccaria_166928	166928	4.208876116	1.27E-07	2.931026499	2.20E-07	4.695941662	2.25E-07	2.610570451	2.17E-07	2.476282818	1.52E-07	5.215476869	2.79E-07	0	0	0	0	0	0
Laccaria_166963	166963	23.41704292	1.63E-06	17.13104274	5.75E-07	56.30403093	3.43E-06	39.16236781	1.53E-06	28.56110059	1.15E-06	43.42772774	2.48E-06	0	0	0	0	0	0
Laccaria_166985	166985	10.36481167	0.406421058	8.66095662	0.387811554	11.83838697	0.465689232	8.732535832	0.531361119	9.255248712	0.504809909	8.698350915	0.465556923	9.21E-144	8.85E-111	7.35E-143	5.44E-61	2.21E-75	3.36E-78
Laccaria_167022	167022	8.121860454	1.36E-07	12.37844333	9.39E-07	11.96324215	7.90E-07	10.0901522	8.36E-07	12.90975741	8.78E-07	9.126204271	6.36E-07	0	0	0	0	0	0
Laccaria_167037	167037	0.225969818	0.098481171	0.478471043	0.079926699	0.539806744	0.103351069	0.10265136	4.74E-09	0.371903041	0.115930027	0.336673002	0.090741172	0.010879508	1.07E-09	8.80E-08	0	0.000668317	0.000103525
Laccaria_167123	167123	0	0	0.190623201	2.12E-09	0.081277617	5.08E-09	0	0	0.147627647	8.99E-09	0.093278753	0	1	0	0	1	0	0
Laccaria_167127	167127	5.760960502	3.83E-07	4.000487821	0	3.66414275	0	4.8774949	2.14E-07	4.360383861	2.20E-07	4.350181843	0	0	0	0	0	0	0
Laccaria_167143	167143	0.129769076	0.095911658	0	0	0	0	0.915570715	4.48E-08	0	0	0	0	0.088026812	1	1	0	1	1
Laccaria_167144	167144	15.55973707	0	11.25357685	3.59E-07	17.04217461	5.42E-07	14.1430762	0	11.42005297	8.47E-07	10.3489445	0	0	0	0	0	0	0
Laccaria_167147	167147	0	0	0	0	0	0	0	0	0	0	0.209877194	0	1	1	1	1	1	0
Laccaria_167149	167149	1.208337054	8.64E-08	2.293914372	0.086193524	1.448267948	0.051270245	2.243529554	0.057964871	3.28090685	0.064612684	1.662113546	0.062727292	0	2.37E-156	7.59E-176	0	0	5.18E-155
Laccaria_167165	167165	0	0	0	0	0.087965016	4.74E-09	0	0	0	0	0	0	1	1	0	1	1	1
Laccaria_167168	167168	0	0	0	0	0	0	0	0	0	0	0	0	1	1	1	1	1	1
Laccaria_167172	167172	0	0	0.020515322	0.044007978	0.022354187	0.041107657	0.133997113	0	0	0	0	0	1	0.320545911	0.293290869	0	1	1
Laccaria_167174	167174	0	0	0	0	0	0	0	0	0	0	0	0	1	1	1	1	1	1
Laccaria_167182	167182	0	0	0	0	0	0	0	0	0	0	0	0	1	1	1	1	1	1
Laccaria_167183	167183	0	0	0	0	0	0	0	0	0	0	0	0	1	1	1	1	1	1
Laccaria_167188	167188	0	0	0	0	0	0	0	0	0	0	0.116791323	0.069897153	1	1	1	1	1	0.047370477
Laccaria_167259	167259	10.15232557	6.50E-07	8.561756635	4.89E-07	9.060396629	5.42E-07	8.73186248	3.83E-07	9.107130849	7.55E-07	7.268658269	0	0	0	0	0	0	0
Laccaria_167308	167308	0.60664241	0.135486176	0.660690502	0.099748496	0.367335828	0.082100542	0.392794146	0.095803908	0.436082435	2.75E-08	0.824781118	0.119632095	3.78E-06	1.75E-11	3.83E-06	2.07E-05	0	2.71E-12
Laccaria_167309	167309	126.9519647	0	87.62651396	3.91E-06	155.6840304	8.40E-06	74.60633156	4.97E-06	116.7190205	7.67E-06	122.3895267	6.68E-06	0	0	0	0	0	0
Laccaria_167318	167318	0	0	0.076999765	0.077387676	0.186480293	0.116835339	0.076042835	0.089811108	0.104952795	0.118999213	0.27580838	0.192860671	1	0.159871187	0.055233799	0.198581894	0.188898652	0.076345399
Laccaria_167376	167376	1.697425862	9.58E-08	2.09549362	1.31E-07	3.097373871	1.12E-07	0.821210876	3.39E-08	1.947419559	1.38E-07	2.597680015	0	0	0	0	0	0	0
Laccaria_167414	167414	0.582450051	0	0	0	1.124141158	5.99E-08	0.140894023	1.11E-08	0.371240112	2.54E-08	0.351852943	4.24E-09	0	1	0	0	0	0
Laccaria_167431	167431	6.434686275	1.92E-07	6.300176898	2.88E-07	5.761831736	1.79E-07	5.796782655	3.03E-07	6.081266597	3.32E-07	5.182849703	2.79E-07	0	0	0	0	0	0
Laccaria_167586	167586	14.22404334	0	10.89916187	1.92E-07	10.32703839	0	6.051027508	1.79E-07	7.971892931	4.29E-07	10.56793401	4.50E-07	0	0	0	0	0	0
Laccaria_167698	167698	13.584083	3.32E-07	7.543007339	9.58E-08	15.73628704	1.23E-06	1.425242016	4.48E-08	8.34523227	6.21E-07	13.44601661	0	0	0	0	0	0	0
Laccaria_167767	167767	67.04407799	0.532848636	44.63447978	0.399909553	40.85594976	0.331686257	41.69752971	0.436522885	81.13274454	0.605626209	98.43156456	0.605582381	0	0	0	0	0	0
Laccaria_167793	167793	2.16194094	0.333729068	1.947843662	0.221869486	3.1512244	0.273996656	0.076646348	0.092407655	6.647262463	0.481877032	3.495141223	0.371706453	4.64E-11	8.23E-19	6.52E-31	0.203428524	1.37E-43	2.65E-21
Laccaria_167795	167795	0.637673401	0	0.349873711	1.47E-08	0.745892979	5.08E-08	0.411339974	1.58E-08	0	0	0.513617176	0	0	0	0	0	1	0
Laccaria_167799	167799	80.79327986	3.061152127	51.69746607	2.103373575	52.07294364	1.642782432	23.37713627	1.420194398	59.24269349	2.419569514	74.43306906	2.49757539	8.22E-154	1.08E-133	8.27E-221	3.52E-61	1.07E-132	1.83E-195
Laccaria_167839	167839	0	0	0.301820069	1.27E-08	0.25737912	5.99E-09	0	0	0	0	1.32922223	3.79E-08	1	0	0	1	1	0
Laccaria_167865	167865	0	0	0	0	0	0	0	0	0	0	0	0	1	1	1	1	1	1
Laccaria_167888	167888	0.533165816	0.10880935	0.179102019	6.35E-09	0.869036357	0.245307047	0.467458499	0.087665987	2.219281549	6.78E-08	0.694116927	0.168824623	4.79E-07	0	0.000198066	4.85E-08	0	1.97E-05
Laccaria_167905	167905	0	0	0	0	0.059282584	0.065869538	0	0	0	0	0	0	1	1	0.184060125	1	1	1
Laccaria_167920	167920	1.268538901	4.15E-08	2.262039377	1.46E-07	1.038675881	3.59E-08	0.818288417	3.39E-08	0.808537183	4.15E-08	2.384085423	0	0	0	0	0	0	0
Laccaria_167991	167991	0	0	0	0	0	0	0	0	0	0	0	0	1	1	1	1	1	1
Laccaria_168032	168032	11.11264413	0	7.26973806	4.50E-07	10.29886811	6.21E-07	3.446328617	9.58E-08	7.446168577	3.03E-07	5.622896914	0	0	0	0	0	0	0
Laccaria_168061	168061	0	0	0	0	0	0	0	0	0.058577997	0.114188093	0	0	1	1	1	1	0.303977175	1
Laccaria_168158	168158	124.7489426	9.07E-06	96.22819008	4.34E-06	93.37776134	6.04E-06	114.9695227	5.53E-06	108.5354924	8.11E-06	80.61295056	0	0	0	0	0	0	0
Laccaria_168184	168184	0	0	0	0	0	0	0	0	0.036704193	0.087813628	0	0	1	1	1	1	0.337981481	1
Laccaria_168394	168394	0.813834317	4.48E-08	0.22326416	1.08E-08	0	0	0	0	0.691625414	5.15E-08	0.218502284	1.12E-08	0	0	1	1	0	0
Laccaria_168402	168402	63.37056552	3.51E-06	67.56379431	2.66E-06	53.8249935	2.30E-06	59.74931253	4.34E-06	62.65183127	5.09E-06	69.02288524	3.07E-06	0	0	0	0	0	0
Laccaria_168431	168431	2.936611282	1.66E-07	0.371823963	1.75E-08	0.634150836	3.59E-08	0.218573237	9.47E-09	1.439790548	4.48E-08	1.455574153	5.36E-08	0	0	0	0	0	0
Laccaria_168440	168440	11.69235869	0.221038286	13.38347097	0.143352353	11.65003235	0.090728425	14.61459428	0.194868541	9.551907747	9.09E-07	11.33790637	0.130275678	0	0	0	0	0	0
Laccaria_168519	168519	0.649288581	4.24E-08	1.246863235	6.11E-08	1.215166994	3.79E-08	0	0	1.379471454	6.11E-08	0.697296907	0	0	0	0	1	0	0
Laccaria_168522	168522	6.733122587	0	2.118776883	1.25E-07	6.94923625	2.71E-07	4.407165035	1.44E-07	4.796422247	2.25E-07	3.190133351	9.58E-08	0	0	0	0	0	0
Laccaria_168523	168523	48.84814426	1.80E-06	52.51669197	1.08E-06	37.83473069	5.42E-07	50.24593953	3.16E-06	34.7810736	0	42.88957061	0	0	0	0	0	0	0
Laccaria_168540	168540	0.449769904	0.199401971	0.270717256	0.146805003	0.283858633	0.120831588	0.233836318	0.140999539	0	0	0.408228929	0.176068705	0.012048032	0.032587187	0.009406676	0.04861646	1	0.01020898
Laccaria_168583	168583	9.152786512	5.91E-07	6.984978735	3.32E-07	10.04427424	7.67E-07	4.186565251	0	5.515567378	3.52E-07	5.495607874	3.39E-07	0	0	0	0	0	0
Laccaria_168591	168591	252.7526668	0	266.133817	1.74E-05	325.3339813	1.62E-05	256.1601645	0	223.5451643	1.30E-05	268.4329313	0	0	0	0	0	0	0
Laccaria_168601	168601	30.22609211	0	22.98915808	0	8.046484079	2.14E-07	17.95138161	1.03E-06	22.58702997	1.67E-06	19.64450537	3.83E-07	0	0	0	0	0	0
Laccaria_168604	168604	51.55496427	3.76E-06	56.99846707	1.08E-06	55.59389	2.03E-06	52.23941067	1.88E-06	58.38632197	4.85E-06	56.85209716	0	0	0	0	0	0	0
Laccaria_168639	168639	31.63698202	1.08E-06	26.83254026	9.39E-07	26.7799836	7.67E-07	23.13411127	0	25.24432762	1.27E-06	23.73147981	8.57E-07	0	0	0	0	0	0
Laccaria_168694	168694	4.171333768	0.097233887	2.880875027	1.22E-07	5.115365787	0.144491654	2.348313654	0.094481376	5.555404728	0.186760706	3.998892199	0.128770624	0	0	7.81E-275	1.15E-136	9.74E-195	4.98E-212
Laccaria_168781	168781	6.838550236	3.18E-07	3.51761519	1.36E-07	8.599054928	3.03E-07	2.481356604	1.02E-07	6.174871503	4.79E-07	3.901601941	0	0	0	0	0	0	0
Laccaria_168782	168782	0	0	0	0	0.05559389	0.094262435	0.070750476	0.126535663	0	0	0.044171077	0.094752585	1	1	0.277669818	0.288034908	1	0.320545911
Laccaria_168843	168843	14.92864284	0	15.79679806	8.36E-07	14.32611781	5.42E-07	9.433396731	6.36E-07	12.42797667	5.07E-07	18.65001036	0	0	0	0	0	0	0
Laccaria_168862	168862	2.989177619	1.07E-07	3.690177445	1.17E-07	7.080353915	3.59E-07	0.723078759	3.17E-08	1.428924205	7.95E-08	2.106691836	1.10E-07	0	0	0	0	0	0
Laccaria_168929	168929	280.9504389	0	336.2840122	0	371.5591641	1.99E-05	304.931156	2.38E-05	245.5419492	1.15E-05	254.2926441	0	0	0	0	0	0	0
Laccaria_168934	168934	32.09500624	1.33E-06	23.97908409	1.88E-06	58.9486937	2.54E-06	23.12605341	0	29.01646852	2.63E-06	28.78453656	0	0	0	0	0	0	0
Laccaria_168945	168945	2.916285103	0.55137843	1.132685194	0.347817211	3.438124933	0.53431538	0.963431755	0.346290622	0	0	1.117437772	0.311123676	6.15E-08	0.000563869	6.19E-11	0.002700021	1	0.000164315
Laccaria_168957	168957	25.13495988	0	16.61171225	1.24E-06	18.17492558	8.13E-07	8.475317375	4.50E-07	8.252953259	6.57E-07	9.509051336	7.42E-07	0	0	0	0	0	0
Laccaria_168989	168989	34.11954252	1.63E-06	34.73135522	1.67E-06	26.25656014	1.71E-06	34.75149299	2.20E-06	21.36547627	1.43E-06	26.03534524	1.95E-06	0	0	0	0	0	0
Laccaria_168990	168990	36.67278097	0	34.52821587	1.71E-06	47.56366144	1.88E-06	41.72967859	3.02E-06	27.30127283	1.38E-06	30.48349647	0	0	0	0	0	0	0
Laccaria_169007	169007	51.85900596	0	52.99873553	3.91E-06	87.79035147	5.74E-06	70.02939749	4.13E-06	38.8653677	2.03E-06	50.03230724	0	0	0	0	0	0	0
Laccaria_169021	169021	71.58893574	2.17E-06	77.25386481	1.53E-06	121.3336649	6.13E-06	125.6042035	0	78.76230216	4.73E-06	61.96834035	0	0	0	0	0	0	0
Laccaria_169027	169027	4.830073592	1.79E-07	2.782633805	1.22E-07	5.76278128	1.92E-07	1.869423133	0	4.310007154	3.03E-07	2.723284568	1.02E-07	0	0	0	0	0	0
Laccaria_169065	169065	0	0	0.07219374	0.103386153	0.255582649	0.156095777	0	0	0	0	0.33185951	0.107051455	1	0.242497251	0.050779196	1	1	0.000967603
Laccaria_169079	169079	9.603536643	1.451969675	10.37832647	1.364226708	9.259670495	1.269499059	13.47080179	1.354344113	11.50381296	1.497625402	8.510452521	0.969847768	1.87E-11	1.40E-14	1.50E-13	1.31E-23	7.87E-15	8.54E-19
Laccaria_169097	169097	4.500750392	2.84E-07	4.122724949	0.351820917	5.224562163	0.267199785	2.386488574	0.218667102	2.868673593	8.30E-08	7.272053981	0.235106117	0	5.14E-32	1.94E-85	4.95E-28	0	2.29E-210
Laccaria_169108	169108	5.472525315	0.869582108	3.908083084	0.685563433	3.981239864	0.652464787	4.804819476	1.073958976	6.221505262	0.952640954	5.522703974	0.752952329	1.55E-10	5.97E-09	5.24E-10	3.84E-06	3.27E-11	1.11E-13
Laccaria_169220	169220	32.15920793	0	37.8900271	2.71E-06	44.42759585	2.82E-06	50.44246863	3.43E-06	32.79604955	0	33.26463837	2.10E-06	0	0	0	0	0	0
Laccaria_169236	169236	3.044619349	0.626718983	1.149074524	0.351757842	3.282834728	0.529276834	1.059774929	0.347458549	0	0	1.076447231	0.313245869	5.93E-07	0.000544115	2.78E-10	0.001143918	1	0.000294718
Laccaria_169265	169265	0	0	0	0	0	0	0	0	0	0	0	0	1	1	1	1	1	1
Laccaria_169454	169454	15.91034498	0	25.91009206	1.88E-06	27.32178355	1.43E-06	31.44465577	2.03E-06	35.38521136	2.13E-06	20.1769118	0	0	0	0	0	0	0
Laccaria_169465	169465	0	0	0	0	0.360999286	2.24E-08	0	0	0	0	0	0	1	1	0	1	1	1
Laccaria_169581	169581	0	0	0	0	0	0	0	0	0	0	0	0	1	1	1	1	1	1
Laccaria_169738	169738	56.28306806	2.03E-06	69.31059601	0	87.77982631	5.42E-06	67.77150809	1.88E-06	79.18746979	5.74E-06	58.42981086	3.25E-06	0	0	0	0	0	0
Laccaria_169827	169827	0	0	0	0	0.076156014	0.153079347	0.036748249	0.134620597	0	0	0	0	1	1	0.309420466	0.392435669	1	1
Laccaria_169844	169844	0.434149307	0.324865442	2.215939728	0.370733211	0.315388413	0.266954144	0	0	0.485467839	2.68E-08	0.322080771	0.259311109	0.090709721	1.14E-09	0.118715394	1	0	0.107106633
Laccaria_169971	169971	329.8011403	2.57E-05	242.5936845	0	367.240408	1.15E-05	234.36095	1.76E-05	333.0309374	2.45E-05	325.7616942	0	0	0	0	0	0	0
Laccaria_169979	169979	0	0	0	0	0	0	0	0	0	0	0	0	1	1	1	1	1	1
Laccaria_170000	170000	0	0	0	0	0	0	0	0	0.308177508	0.328906417	0	0	1	1	1	1	0.174385383	1
Laccaria_170040	170040	2627.949395	34.79786124	2592.711799	29.86737924	2254.685424	18.21160159	3650.300379	36.66034866	2354.244414	30.13204429	2475.791185	30.79926063	0	0	0	0	0	0
Laccaria_170052	170052	2548.312021	23.55948037	3177.894522	23.38024155	1969.622244	18.0900154	4806.246063	30.2466034	1831.54976	25.03637158	1980.13344	19.35844782	0	0	0	0	0	0
Laccaria_170056	170056	1106.157489	24.00295968	5369.920834	53.23300549	1474.417447	21.05446629	7330.489993	60.33882715	1459.764189	29.89829885	1737.331871	27.40857814	0	0	0	0	0	0
Laccaria_170068	170068	0	0	0	0	0	0	0	0	0	0	0	0	1	1	1	1	1	1
Laccaria_170078	170078	1884.73975	27.69440409	2434.155267	24.71356622	1589.412444	16.69771104	3914.011132	37.29057501	1582.167074	26.7410991	1583.566522	19.64173543	0	0	0	0	0	0
Laccaria_170079	170079	3046.442086	31.79311003	3254.053968	29.39021335	2729.012493	26.32387103	4498.180319	39.48898124	2765.477482	35.41916324	2915.93576	30.33954612	0	0	0	0	0	0
Laccaria_170118	170118	1876.274697	22.47187893	2430.430215	21.17128988	1587.038456	19.81463108	3918.407221	33.35884123	1588.462105	23.89379736	1583.801633	19.26319486	0	0	0	0	0	0
Laccaria_170122	170122	0	0	0	0	0	0	0	0	0	0	0	0	1	1	1	1	1	1
Laccaria_170124	170124	40.34005907	1.33E-06	26.56016605	1.67E-06	41.18065926	2.87E-06	27.67784805	1.15E-06	35.52905368	3.18E-06	46.6704694	0	0	0	0	0	0	0
Laccaria_170131	170131	0.03017646	0.10284889	0	0	0.074125186	0.14611871	0.208040088	0.244727836	0.1442533	0.221460641	0	0	0.384606001	1	0.305974176	0.197638204	0.257403133	1
Laccaria_170133	170133	2174.691425	31.06903467	2361.057582	28.32945082	2009.084699	23.36004392	3263.84949	38.4289412	1974.694464	29.12615297	2141.217505	27.99397364	0	0	0	0	0	0
Laccaria_170144	170144	1103.595651	23.3235682	5367.625885	49.92195137	1471.650606	23.76257105	7325.379498	55.04376584	1454.589831	26.62035451	1738.167207	26.3932136	0	0	0	0	0	0
Laccaria_170146	170146	1109.000922	22.70143202	5375.714733	51.77438756	1479.044915	22.52963703	7359.351995	59.53110448	1465.831582	30.73204154	1743.018791	25.47736381	0	0	0	0	0	0
Laccaria_170165	170165	0	0	0	0	0	0	0	0	0	0	0	0	1	1	1	1	1	1
Laccaria_170168	170168	1880.58449	24.62346589	2433.725671	26.36846586	1592.181695	18.77592535	3911.831363	34.54863624	1585.323345	23.28568454	1583.104598	18.60326974	0	0	0	0	0	0
Laccaria_170194	170194	3050.724259	34.12065023	3265.984312	33.57984678	2741.158123	28.82978624	4534.916463	47.67649548	2785.601665	40.36024732	2934.457299	34.06253024	0	0	0	0	0	0
Laccaria_170197	170197	3033.80525	35.69367183	3260.301005	33.26092393	2729.055006	27.66885839	4507.747587	37.62157458	2770.954015	37.02517774	2927.964439	27.67338289	0	0	0	0	0	0
Laccaria_170202	170202	3035.627153	31.35664366	3256.918631	32.94070971	2727.210598	31.63208414	4505.484266	45.60605833	2773.02702	40.70510073	2928.189625	32.38542153	0	0	0	0	0	0
Laccaria_170265	170265	12.25278913	0	11.72061108	7.55E-07	14.52079216	1.05E-06	8.94380728	6.21E-07	9.796306239	6.64E-07	11.64377031	0	0	0	0	0	0	0
Laccaria_170295	170295	33.58654349	0	25.20170186	0	36.24701449	2.48E-06	24.62142227	6.64E-07	28.24524133	2.06E-06	24.88130323	1.18E-06	0	0	0	0	0	0
Laccaria_170335	170335	81.82364213	4.60E-06	69.56403822	2.03E-06	91.35086925	1.53E-06	59.70576347	3.98E-06	56.71367693	2.87E-06	56.00859123	0	0	0	0	0	0	0
Laccaria_170543	170543	14.63499817	0	10.52860705	4.70E-07	24.99570248	9.77E-07	15.94323269	6.91E-07	13.69847235	1.10E-06	13.18918181	0	0	0	0	0	0	0
Laccaria_170574	170574	148.49058	7.82E-06	138.4135027	1.08E-05	128.7807832	0	131.9040438	7.82E-06	126.3668874	1.07E-05	133.919522	7.67E-06	0	0	0	0	0	0
Laccaria_170578	170578	18.22389729	0	12.09872595	8.02E-07	14.15427261	7.17E-07	13.75402265	5.42E-07	13.3190931	9.96E-07	13.11281807	0	0	0	0	0	0	0
Laccaria_170582	170582	35.851849	0	38.67727267	3.16E-06	39.01773014	1.88E-06	30.35382912	1.80E-06	29.02711677	2.27E-06	34.82806136	2.33E-06	0	0	0	0	0	0
Laccaria_170594	170594	103.9301098	0	104.8972245	6.13E-06	139.9252231	7.19E-06	103.443756	7.35E-06	94.90348728	5.74E-06	102.4200708	4.85E-06	0	0	0	0	0	0
Laccaria_170616	170616	32.21731176	1.92E-06	35.88054997	1.80E-06	32.0494627	1.88E-06	37.75118654	2.10E-06	30.51926174	2.66E-06	26.9018708	7.67E-07	0	0	0	0	0	0
Laccaria_170638	170638	217.7373025	0	199.8577041	1.15E-05	220.46452	1.37E-05	201.4840885	4.85E-06	182.7058211	1.13E-05	200.7391411	0	0	0	0	0	0	0
Laccaria_170733	170733	199.0586863	1.34E-05	150.5805575	0	315.9549167	7.51E-06	310.326102	1.44E-05	247.7162507	7.51E-06	214.094806	0	0	0	0	0	0	0
Laccaria_170747	170747	33.03190728	0	22.29605212	1.05E-06	34.85736903	2.48E-06	38.85969866	2.42E-06	23.62869065	8.99E-07	20.67206412	0	0	0	0	0	0	0
Laccaria_170754	170754	50.56914548	0	41.90987241	0	55.34570299	3.60E-06	46.53528298	1.95E-06	32.45699265	2.51E-06	33.89516686	2.24E-06	0	0	0	0	0	0
Laccaria_170758	170758	118.8198104	7.67E-06	139.6995747	6.86E-06	204.7150949	1.28E-05	180.6663927	1.28E-05	104.77345	9.82E-06	124.4871586	4.60E-06	0	0	0	0	0	0
Laccaria_170847	170847	88.70053762	0	75.66989698	4.85E-06	85.96993299	3.25E-06	66.44387816	0	87.53612208	7.97E-06	78.64094647	5.09E-06	0	0	0	0	0	0
Laccaria_170963	170963	70.06447927	1.08E-06	66.22200786	3.91E-06	85.06583025	5.74E-06	67.29923277	4.91E-06	66.9318758	5.14E-06	72.36156139	4.20E-06	0	0	0	0	0	0
Laccaria_171030	171030	78.69290227	3.25E-06	73.8827677	4.73E-06	89.66986294	6.32E-06	58.792489	0	57.31538144	3.34E-06	66.38870912	2.42E-06	0	0	0	0	0	0
Laccaria_171034	171034	52.36127236	2.76E-06	41.5367662	2.54E-06	51.05386508	2.60E-06	23.9150779	1.24E-06	43.40935226	2.87E-06	49.20375169	0	0	0	0	0	0	0
Laccaria_171102	171102	40.56097944	0	21.60013504	5.42E-07	32.37395201	0	12.46657475	1.92E-07	30.00932118	0	28.18591716	1.76E-06	0	0	0	0	0	0
Laccaria_171141	171141	56.23915181	0	44.15644563	2.30E-06	94.75166505	5.09E-06	67.73836342	3.60E-06	67.86185823	5.42E-06	70.16501163	3.68E-06	0	0	0	0	0	0
Laccaria_171150	171150	10.46212167	0	4.612721806	0	5.769177264	3.18E-07	4.338472553	3.18E-07	4.286772614	3.42E-07	8.72772332	5.07E-07	0	0	0	0	0	0
Laccaria_171195	171195	70.02293678	0	57.96176043	2.30E-06	76.46858607	5.31E-06	53.57802997	3.34E-06	52.42487065	3.34E-06	56.075111	4.13E-06	0	0	0	0	0	0
Laccaria_171213	171213	33.01436341	0	38.26268217	1.95E-06	32.18102693	6.64E-07	31.86739118	2.10E-06	25.00713259	2.20E-06	23.25157597	0	0	0	0	0	0	0
Laccaria_171244	171244	37.10087956	0	34.72532285	1.15E-06	41.86560288	2.82E-06	28.62506482	2.13E-06	36.01180613	2.92E-06	30.56668589	0	0	0	0	0	0	0
Laccaria_171373	171373	90.35601177	0	119.7174768	3.43E-06	109.9876333	2.17E-06	103.4405455	4.34E-06	84.80406436	6.23E-06	84.64072471	0	0	0	0	0	0	0
Laccaria_171471	171471	1702.173452	0	1689.495077	0.000101169	844.7715239	0	879.2305257	5.21E-05	825.8812354	3.01E-05	1229.622233	0	0	0	0	0	0	0
Laccaria_171474	171474	41.58693362	0	30.06127885	0	33.04747905	1.33E-06	16.60670883	5.42E-07	46.2812673	2.92E-06	32.61025204	1.15E-06	0	0	0	0	0	0
Laccaria_171534	171534	74.432389	0	70.62024286	3.43E-06	81.91565894	0	61.49254385	2.76E-06	61.78424407	0	59.45399409	4.27E-06	0	0	0	0	0	0
Laccaria_171564	171564	221.5102347	0	201.0367484	1.08E-05	226.1489009	8.68E-06	213.1184666	1.59E-05	203.5538091	1.56E-05	222.443235	1.30E-05	0	0	0	0	0	0
Laccaria_171571	171571	91.73221722	2.87E-06	87.53204121	4.20E-06	98.43617446	6.13E-06	106.1257132	4.85E-06	79.65203231	7.27E-06	84.46045363	0	0	0	0	0	0	0
Laccaria_171620	171620	10.05142373	7.04E-07	9.915930596	4.50E-07	16.11755634	0	12.04442618	8.68E-07	11.20084452	6.50E-07	11.68821967	3.32E-07	0	0	0	0	0	0
Laccaria_171643	171643	92.9176657	0	129.2642864	2.66E-06	92.35434262	0	78.72912964	4.47E-06	94.30036874	6.23E-06	81.83385554	4.73E-06	0	0	0	0	0	0
Laccaria_171793	171793	46.73408489	0	39.41093605	3.02E-06	61.73437893	2.66E-06	48.93638087	2.54E-06	50.59746699	2.54E-06	43.72682783	1.71E-06	0	0	0	0	0	0
Laccaria_171826	171826	162.5592768	0	139.4566189	6.86E-06	178.746442	0	203.4460683	5.31E-06	144.4414571	5.31E-06	155.2069226	1.02E-05	0	0	0	0	0	0
Laccaria_171846	171846	15.69828929	3.83E-07	14.25635751	7.17E-07	23.17467396	1.05E-06	12.04692037	5.59E-07	15.87114903	5.42E-07	14.17029621	6.06E-07	0	0	0	0	0	0
Laccaria_171923	171923	22.75416198	1.46E-06	17.95119747	1.46E-06	25.05662294	0	12.94085656	5.07E-07	19.05124328	1.43E-06	18.38167489	0	0	0	0	0	0	0
Laccaria_171995	171995	227.59851	0	205.2206428	0	115.1028427	7.51E-06	18.8917056	1.33E-06	56.88862561	2.76E-06	126.7067049	8.26E-06	0	0	0	0	0	0
Laccaria_172108	172108	100.5102922	0	96.63055711	6.94E-06	122.6600105	0	74.45763267	5.09E-06	98.58345181	7.27E-06	106.3263196	0	0	0	0	0	0	0
Laccaria_172170	172170	119.8403486	0	119.5074153	6.68E-06	143.1457401	9.07E-06	135.9884906	7.97E-06	156.8555522	7.19E-06	160.8766635	0	0	0	0	0	0	0
Laccaria_172231	172231	14.9249274	5.42E-07	11.62743411	7.04E-07	15.50866139	6.06E-07	13.38974319	8.36E-07	12.46823498	7.42E-07	13.01340983	0	0	0	0	0	0	0
Laccaria_172261	172261	125.3689338	7.97E-06	113.1896554	8.26E-06	105.2234749	5.31E-06	136.9223646	1.07E-05	90.64105034	6.04E-06	83.45840992	4.34E-06	0	0	0	0	0	0
Laccaria_172283	172283	104.8732298	0	103.303377	5.31E-06	83.21340769	6.32E-06	79.94866451	4.97E-06	85.29360054	5.84E-06	88.33954376	0	0	0	0	0	0	0
Laccaria_172304	172304	58.57649969	0	49.97269355	3.21E-06	66.09433916	2.17E-06	36.57597539	2.66E-06	60.78368663	4.13E-06	52.55089409	2.03E-06	0	0	0	0	0	0
Laccaria_172363	172363	580.5646098	0	429.8861217	0	434.405502	2.81E-05	480.5878324	0	480.4781296	3.98E-05	545.8297038	2.60E-05	0	0	0	0	0	0
Laccaria_172545	172545	30.04638882	0	19.91120375	0	31.49407561	1.71E-06	21.71017259	1.53E-06	21.88670769	1.41E-06	20.27227598	8.57E-07	0	0	0	0	0	0
Laccaria_172605	172605	189.5762425	6.51E-06	150.6716872	1.11E-05	199.529573	1.34E-05	189.8477418	8.68E-06	181.5316349	9.45E-06	161.0127391	0	0	0	0	0	0	0
Laccaria_172637	172637	16.1607255	1.15E-06	12.63560335	0.010606943	12.36802024	0.012136385	7.471777937	0.017445919	12.42629137	0.021548172	13.68699441	0.016170503	0	0	0	0	0	0
Laccaria_172677	172677	29.53094868	1.01E-06	27.57751437	5.42E-07	25.47084082	1.41E-06	22.12802528	1.05E-06	24.46270408	1.41E-06	23.38541268	1.21E-06	0	0	0	0	0	0
Laccaria_172704	172704	11.56084641	4.29E-07	7.417481067	0.087405314	11.06280847	0.111033283	9.321853188	0	11.4622893	7.67E-07	8.147773019	4.07E-07	0	0	0	0	0	0
Laccaria_172709	172709	77.27592738	0	63.7758928	1.33E-06	88.67829736	1.08E-06	67.273833	0	48.01910144	0	65.88318878	4.97E-06	0	0	0	0	0	0
Laccaria_172713	172713	125.4087093	0	137.0140376	6.86E-06	151.9840357	9.94E-06	127.2952755	5.09E-06	113.9494418	2.66E-06	88.09721307	3.60E-06	0	0	0	0	0	0
Laccaria_172764	172764	225.3276996	0	204.66677	8.68E-06	180.0857999	7.82E-06	125.6533681	0	141.9993428	1.12E-05	147.845366	5.74E-06	0	0	0	0	0	0
Laccaria_172821	172821	49.92490794	0	40.78605157	1.80E-06	45.56566046	2.92E-06	42.68670396	2.71E-06	38.24140718	1.33E-06	38.37635665	0	0	0	0	0	0	0
Laccaria_172826	172826	62.00058101	0	46.97953177	1.53E-06	55.59389	2.03E-06	38.91799067	2.03E-06	74.1097334	6.77E-06	82.47661835	0	0	0	0	0	0	0
Laccaria_172905	172905	119.711851	0	100.72633	0	170.1623795	4.34E-06	150.5306663	8.68E-06	118.4891413	9.70E-06	114.0975622	4.85E-06	0	0	0	0	0	0
Laccaria_172912	172912	254.2131994	0	263.8853018	1.59E-05	286.9467895	1.79E-05	262.7522353	1.99E-05	239.8752847	1.41E-05	228.580585	0	0	0	0	0	0	0
Laccaria_172945	172945	4.793882838	0	4.22722056	0	6.368464344	2.14E-07	6.792147592	3.95E-07	2.18250671	1.73E-07	2.758040361	0	0	0	0	0	0	0
Laccaria_173015	173015	179.4911376	0	180.0323105	1.13E-05	183.7103118	9.45E-06	126.6986764	1.05E-05	150.5246961	1.06E-05	166.1314396	5.74E-06	0	0	0	0	0	0
Laccaria_173065	173065	73.7030832	4.20E-06	46.74675099	3.64E-06	60.7113192	0	46.42074869	2.48E-06	43.25335631	2.10E-06	48.25243542	2.54E-06	0	0	0	0	0	0
Laccaria_173190	173190	245.260263	1.34E-05	249.9781264	0	278.2787092	0	206.1626257	1.47E-05	267.7418674	2.76E-05	260.4301271	1.89E-05	0	0	0	0	0	0
Laccaria_173457	173457	138.5315361	0	125.4308378	7.82E-06	173.5300613	0	107.5928654	3.43E-06	140.3467879	1.35E-05	104.6105578	4.06E-06	0	0	0	0	0	0
Laccaria_173603	173603	88.04118478	1.53E-06	83.56727571	4.97E-06	129.894502	5.53E-06	79.05391446	2.66E-06	84.33604114	6.32E-06	79.23171129	3.25E-06	0	0	0	0	0	0
Laccaria_173670	173670	102.8411806	0	82.68056374	5.09E-06	92.45764967	1.88E-06	81.909617	5.20E-06	94.91000426	2.17E-06	109.2586444	3.07E-06	0	0	0	0	0	0
Laccaria_173782	173782	67.69301696	5.37E-06	50.54035094	3.11E-06	69.1582646	1.53E-06	63.4727573	3.51E-06	55.95016842	3.07E-06	63.26586574	3.76E-06	0	0	0	0	0	0
Laccaria_173797	173797	1.292797145	8.30E-08	0.677080036	8.47E-09	0.494901098	1.34E-08	0.682311707	0	1.348361712	1.04E-07	1.703928793	7.95E-08	0	0	0	0	0	0
Laccaria_173809	173809	13.26801472	8.13E-07	10.33470433	6.64E-07	17.7922619	4.29E-07	11.34793893	5.59E-07	10.87293074	0	12.78597814	7.17E-07	0	0	0	0	0	0
Laccaria_173909	173909	175.9320949	9.70E-06	210.1668187	1.37E-05	246.0259994	0	256.8287863	1.62E-05	230.1278484	1.99E-05	183.1242294	0	0	0	0	0	0	0
Laccaria_174052	174052	88.45105994	0	65.21589783	0	59.74790273	3.16E-06	80.60712343	5.94E-06	82.81972845	0	78.59490547	0	0	0	0	0	0	0
Laccaria_174092	174092	150.1952126	4.34E-06	128.3938145	7.19E-06	147.4121606	1.04E-05	147.8581147	6.51E-06	121.4690385	9.70E-06	105.9997854	2.17E-06	0	0	0	0	0	0
Laccaria_174184	174184	31.74326132	1.33E-06	23.35142937	1.18E-06	21.66788393	1.48E-06	18.61812032	3.83E-07	70.67487878	5.37E-06	52.79918786	0	0	0	0	0	0	0
Laccaria_174269	174269	3.530044935	0	1.978047075	6.34E-08	2.951887965	1.17E-07	2.834267625	1.98E-07	1.819123482	1.17E-07	3.508743383	0	0	0	0	0	0	0
Laccaria_174286	174286	49.41359226	2.60E-06	43.0517762	0	53.53436491	1.33E-06	36.60119603	0	71.6060421	3.43E-06	59.56338848	2.97E-06	0	0	0	0	0	0
Laccaria_174313	174313	164.9800244	0	136.1317079	0	182.0799886	7.82E-06	188.7898816	1.28E-05	147.3796537	1.32E-05	146.3100728	0	0	0	0	0	0	0
Laccaria_174328	174328	213.1598766	0	182.7371425	1.34E-05	233.8962215	1.11E-05	224.3983454	1.34E-05	166.247584	9.70E-06	163.273331	0	0	0	0	0	0	0
Laccaria_174455	174455	52.06177794	0.916885784	50.96889378	1.103634957	65.07366195	1.122680021	61.77018959	1.123314516	32.9358527	1.112071218	51.26317741	0.892015993	0	0	0	0	4.56E-193	0
Laccaria_174460	174460	56.01505345	0	48.37097774	1.08E-06	49.58776438	0	31.41131601	2.51E-06	52.47213812	2.54E-06	46.82660027	0	0	0	0	0	0	0
Laccaria_174464	174464	1.003545696	0.067240092	1.36993682	0.05493927	2.019973942	0.058933791	1.812582564	1.25E-07	1.43449186	0.084314533	3.664342363	0	1.14E-50	1.53E-137	9.16E-258	0	3.26E-65	0
Laccaria_174597	174597	57.11228453	1.08E-06	75.81853529	2.42E-06	94.294609	4.06E-06	81.93960454	3.43E-06	56.9043407	1.33E-06	55.6951458	3.68E-06	0	0	0	0	0	0
Laccaria_174636	174636	18.9515845	0.375124957	15.31942514	0.329958452	24.03082794	0.321346928	13.74207981	0.280760916	21.57161305	0.413042297	23.02071746	0.319516546	0	0	0	0	0	0
Laccaria_174676	174676	83.6063137	4.20E-06	89.99364283	4.73E-06	102.0345399	2.87E-06	125.1314735	1.01E-05	120.2277509	7.03E-06	131.033207	7.03E-06	0	0	0	0	0	0
Laccaria_174712	174712	24.13770721	1.15E-06	9.612356057	1.36E-07	18.79845822	0	14.46536589	6.36E-07	21.24096767	8.99E-07	25.08623867	1.69E-06	0	0	0	0	0	0
Laccaria_174716	174716	17.09637559	6.91E-07	18.05709131	7.42E-07	15.99824173	2.71E-07	17.00188784	9.96E-07	16.10309627	9.58E-07	15.37690177	0	0	0	0	0	0	0
Laccaria_174791	174791	311.2134768	0	338.7020814	2.21E-05	310.0924096	7.51E-06	418.3824682	0	296.4118733	2.64E-05	270.9500678	1.47E-05	0	0	0	0	0	0
Laccaria_174794	174794	10.07536404	0	11.15145728	0	16.09296816	8.78E-07	12.60630731	7.04E-07	11.51495646	9.09E-07	14.41156733	0	0	0	0	0	0	0
Laccaria_174796	174796	57.71160503	0	57.84778423	3.07E-06	78.64466592	0	55.2789335	4.97E-06	57.80905515	3.51E-06	53.77958516	0	0	0	0	0	0	0
Laccaria_174798	174798	227.3554611	0	159.1892024	3.76E-06	218.6919551	0	203.7968311	9.94E-06	229.9023753	1.50E-05	251.9659359	1.87E-05	0	0	0	0	0	0
Laccaria_174921	174921	71.93683716	2.42E-06	59.61292916	1.08E-06	61.62913484	2.30E-06	72.00596408	6.64E-06	48.38056942	3.11E-06	53.5462884	0	0	0	0	0	0	0
Laccaria_174940	174940	123.7706358	6.51E-06	142.239567	7.03E-06	176.3210761	1.11E-05	136.4827591	0	133.4506955	8.94E-06	126.2277765	0	0	0	0	0	0	0
Laccaria_175004	175004	35.70520486	0	30.48307428	0	46.27047578	2.87E-06	32.39789541	1.67E-06	26.6293032	1.76E-06	18.49640908	7.17E-07	0	0	0	0	0	0
Laccaria_175009	175009	94.94856177	0	93.26444519	6.04E-06	88.66158755	3.76E-06	72.79672936	2.87E-06	55.38935992	3.07E-06	69.02353989	0	0	0	0	0	0	0
Laccaria_175070	175070	75.36696022	4.20E-06	64.19139646	2.54E-06	92.51411012	0	75.18596933	3.91E-06	71.96262537	0	70.76331448	0	0	0	0	0	0	0
Laccaria_175105	175105	135.1334492	0	119.4620147	2.66E-06	156.9550743	2.17E-06	161.4544972	1.11E-05	147.208544	1.11E-05	147.5393565	0	0	0	0	0	0	0
Laccaria_175119	175119	138.0918944	0	128.2917928	6.86E-06	120.1181772	5.31E-06	104.8567948	6.68E-06	134.0799784	1.13E-05	137.4961405	9.07E-06	0	0	0	0	0	0
Laccaria_175162	175162	130.0557262	2.66E-06	119.0583846	7.19E-06	125.5791061	7.97E-06	144.0516478	5.74E-06	103.841915	6.32E-06	119.2340621	6.51E-06	0	0	0	0	0	0
Laccaria_175190	175190	3.407471991	1.86E-07	3.635304918	2.30E-07	3.49860646	1.86E-07	3.968677096	0	4.504564036	3.68E-07	3.35446842	0	0	0	0	0	0	0
Laccaria_175325	175325	675.2334745	0	691.460768	0	644.6194521	2.12E-05	808.9292793	0.024522233	631.1081904	5.13E-05	660.167148	0	0	0	0	0	0	0
Laccaria_175349	175349	126.815053	0	93.94727784	5.31E-06	115.2972498	7.19E-06	74.5381974	4.73E-06	99.16705907	8.47E-06	81.64923818	0	0	0	0	0	0	0
Laccaria_175400	175400	69.04948703	3.68E-06	63.58018618	0	96.29770186	3.07E-06	123.0398804	8.11E-06	126.3668874	1.07E-05	148.677101	0	0	0	0	0	0	0
Laccaria_175425	175425	198.9244842	0	211.615658	1.34E-05	220.4985959	5.31E-06	215.8913223	5.31E-06	168.3496318	1.02E-05	146.5820115	0	0	0	0	0	0	0
Laccaria_175463	175463	493.1394217	1.94E-05	436.0726599	2.21E-05	539.8642575	3.83E-05	769.0236964	3.01E-05	552.7401003	2.12E-05	600.5975483	2.12E-05	0	0	0	0	0	0
Laccaria_175600	175600	51.03408248	0	50.01702806	2.48E-06	47.84720041	1.08E-06	63.70442403	2.42E-06	53.13724042	3.98E-06	48.9502429	2.17E-06	0	0	0	0	0	0
Laccaria_175679	175679	94.97422048	0.016999452	101.615869	1.88E-06	84.68077512	4.20E-06	72.13056039	4.06E-06	118.1820433	9.20E-06	124.3107013	8.94E-06	0	0	0	0	0	0
Laccaria_175753	175753	73.22251193	0	58.00208234	1.08E-06	67.08721072	0	43.20849299	3.16E-06	65.62858223	4.91E-06	66.24689073	0	0	0	0	0	0	0
Laccaria_175954	175954	10.18455517	7.42E-07	11.17596598	8.13E-07	13.52973751	4.70E-07	11.14500475	7.42E-07	11.43722598	7.04E-07	11.9141715	0	0	0	0	0	0	0
Laccaria_176101	176101	364.0863783	0	394.6277006	0	515.8399286	3.98E-05	368.2132009	2.08E-05	399.133288	3.44E-05	337.06561	0	0	0	0	0	0	0
Laccaria_176345	176345	9.458293361	0	9.000544738	3.18E-07	24.47790679	4.70E-07	8.007827449	3.71E-07	11.68021129	5.59E-07	12.14155231	0	0	0	0	0	0	0
Laccaria_176411	176411	76.74112199	5.20E-06	68.51101094	1.08E-06	80.47607948	1.88E-06	43.89464395	3.11E-06	52.12733062	1.88E-06	57.16140612	2.54E-06	0	0	0	0	0	0
Laccaria_176482	176482	20.93198732	8.13E-07	5.573506348	0	8.641537305	4.07E-07	9.531152137	3.32E-07	10.9871685	6.91E-07	21.32265297	1.30E-06	0	0	0	0	0	0
Laccaria_176573	176573	28.25143664	1.33E-06	27.96879838	1.08E-06	51.37932907	2.42E-06	30.82229105	1.99E-06	33.50832184	1.33E-06	30.60417385	1.21E-06	0	0	0	0	0	0
Laccaria_176615	176615	17.87955241	1.17E-06	15.83261847	8.36E-07	17.71062496	1.23E-06	18.28562884	1.33E-06	16.87763618	6.91E-07	29.80496017	0	0	0	0	0	0	0
Laccaria_176650	176650	131.4896647	0	103.923465	4.85E-06	113.1305772	0	98.69247554	4.85E-06	84.69064749	5.53E-06	78.46698969	6.04E-06	0	0	0	0	0	0
Laccaria_176672	176672	22.77892737	1.27E-06	14.01821294	7.17E-07	32.83784176	0	22.04078932	3.83E-07	19.09674524	1.48E-06	23.96732311	0	0	0	0	0	0	0
Laccaria_176778	176778	88.92613507	3.43E-06	83.00320347	4.34E-06	76.29148818	5.74E-06	74.06549935	4.06E-06	69.09311523	6.13E-06	80.38163197	5.42E-06	0	0	0	0	0	0
Laccaria_176790	176790	547.2511774	3.25E-05	531.3914188	1.37E-05	572.3342364	4.55E-05	516.5403355	3.42E-05	411.7755188	1.23E-05	502.1036594	3.78E-05	0	0	0	0	0	0
Laccaria_176793	176793	79.2132069	0	58.67382137	4.06E-06	54.56979202	3.25E-06	55.26605124	3.83E-06	44.11114089	1.95E-06	48.18780378	0	0	0	0	0	0	0
Laccaria_176816	176816	176.976342	0	175.3612805	1.13E-05	238.912983	4.34E-06	236.4879422	1.37E-05	175.1125511	1.52E-05	145.9788869	0	0	0	0	0	0	0
Laccaria_176996	176996	71.99235234	1.71E-06	56.11876292	2.87E-06	134.2810935	5.31E-06	68.52986831	0	68.56756235	3.43E-06	79.96229448	0	0	0	0	0	0	0
Laccaria_177008	177008	159.6832271	0	154.903585	1.13E-05	163.3487711	0	150.2196121	1.23E-05	185.8250977	7.82E-06	166.6612119	0	0	0	0	0	0	0
Laccaria_177012	177012	168.0502885	1.30E-05	136.8296136	0	143.8554888	4.06E-06	100.2820049	2.42E-06	124.2060142	1.03E-05	127.095904	6.68E-06	0	0	0	0	0	0
Laccaria_177029	177029	35.58989603	0	32.28905264	2.10E-06	44.64556496	1.88E-06	33.29777684	1.53E-06	44.0108655	3.16E-06	35.57299643	2.66E-06	0	0	0	0	0	0
Laccaria_177068	177068	159.182265	0	144.8183377	5.74E-06	120.6939108	4.34E-06	124.447926	8.26E-06	112.8479256	7.51E-06	114.1142358	0	0	0	0	0	0	0
Laccaria_177156	177156	15.5236098	0	10.95090969	1.36E-07	19.08650742	0	22.81320587	8.99E-07	20.68150219	0	19.08439304	6.06E-07	0	0	0	0	0	0
Laccaria_177284	177284	373.2521468	0	474.8291427	3.25E-05	294.8939459	0	276.9281168	2.06E-05	341.8108959	1.68E-05	267.2985684	0	0	0	0	0	0	0
Laccaria_177286	177286	95.12167643	0	98.15088309	0	77.69284627	2.17E-06	71.6569047	2.66E-06	67.13172995	3.25E-06	59.56093847	2.17E-06	0	0	0	0	0	0
Laccaria_177307	177307	16.39361123	1.17E-06	5.129220417	4.60E-07	21.01411007	0	4.588293378	2.62E-07	11.74422539	8.36E-07	14.51383361	0	0	0	0	0	0	0
Laccaria_177404	177404	20.40601091	1.67E-06	17.50293947	8.99E-07	20.72685247	8.57E-07	10.33059479	5.07E-07	19.64667236	1.21E-06	16.50547256	0	0	0	0	0	0	0
Laccaria_177541	177541	80.40761593	3.43E-06	69.36109161	3.43E-06	93.349451	0	76.41520746	1.88E-06	70.70847856	5.99E-06	74.34665422	4.73E-06	0	0	0	0	0	0
Laccaria_177565	177565	67.42612189	3.91E-06	56.60211015	4.20E-06	92.01384694	4.97E-06	73.21514368	5.42E-06	60.73918927	3.83E-06	60.82574562	3.43E-06	0	0	0	0	0	0
Laccaria_177837	177837	63.28741154	0	55.56740272	0	72.50549551	0	46.1767138	2.60E-06	65.53616407	4.47E-06	64.38507385	0	0	0	0	0	0	0
Laccaria_177882	177882	7.665794216	5.51E-07	4.731759788	2.71E-07	11.8809523	0	0.618115713	1.89E-08	7.736164915	0	7.71806456	0	0	0	0	0	0	0
Laccaria_178018	178018	497.7062111	3.52E-05	527.1060178	1.62E-05	499.5882873	0	500.7746903	2.88E-05	553.3593266	3.36E-05	521.2481046	1.94E-05	0	0	0	0	0	0
Laccaria_178122	178122	12.41401004	0	10.50874413	7.42E-07	14.56228014	7.67E-07	17.15963025	9.77E-07	14.24232215	1.03E-06	9.141874679	5.75E-07	0	0	0	0	0	0
Laccaria_178249	178249	18.09344051	1.20E-06	14.43050552	0	19.17858293	4.70E-07	14.25838664	6.64E-07	14.6234802	1.01E-06	14.79881327	9.96E-07	0	0	0	0	0	0
Laccaria_178278	178278	35.59472767	0	25.18506341	1.56E-06	38.81987146	1.33E-06	24.15846651	8.57E-07	22.03438079	1.05E-06	20.62586219	1.01E-06	0	0	0	0	0	0
Laccaria_178312	178312	61.94616245	2.66E-06	46.04844972	1.21E-06	59.44159131	3.60E-06	68.26780194	3.51E-06	50.55397044	2.60E-06	47.17105331	2.71E-06	0	0	0	0	0	0
Laccaria_178346	178346	58.32578282	0	74.94831197	0	103.0211593	4.34E-06	94.19948115	5.20E-06	90.93485897	7.03E-06	86.62259903	0	0	0	0	0	0	0
Laccaria_178406	178406	60.65778446	1.71E-06	53.40478719	1.71E-06	52.54764945	2.76E-06	62.89200372	4.06E-06	56.43663379	4.60E-06	59.69482408	0	0	0	0	0	0	0
Laccaria_178467	178467	31.59698778	2.13E-06	26.93888296	1.84E-06	30.4748354	0	22.60945231	7.17E-07	18.20968218	1.46E-06	24.15459249	7.17E-07	0	0	0	0	0	0
Laccaria_178493	178493	375.7778331	2.60E-05	350.9318993	4.34E-06	340.8324725	1.15E-05	335.5623678	1.62E-05	414.1948837	2.03E-05	356.4763115	1.15E-05	0	0	0	0	0	0
Laccaria_178529	178529	252.4694905	1.87E-05	215.3754935	1.15E-05	206.1289437	8.11E-06	228.7141037	1.15E-05	294.4018846	1.99E-05	314.4976213	2.38E-05	0	0	0	0	0	0
Laccaria_178543	178543	53.44626793	0	53.61659026	0	68.66233936	3.25E-06	55.73173176	4.40E-06	64.47407688	0	50.28412227	0	0	0	0	0	0	0
Laccaria_178572	178572	41.2640537	1.216791309	39.25406201	1.109604363	47.17247316	1.220968895	34.58770611	1.035023079	35.11705487	1.360551841	35.93841259	1.067931951	2.20E-252	1.95E-274	0	3.84E-245	3.35E-147	1.44E-248
Laccaria_178594	178594	28.26482884	0	22.63006685	0	41.07551149	2.03E-06	29.72709054	1.80E-06	23.30245626	1.78E-06	31.05585538	0	0	0	0	0	0	0
Laccaria_178618	178618	264.1293361	1.30E-05	244.0793054	1.44E-05	315.9151988	0	213.6872953	0	314.6772728	1.56E-05	209.8839753	0	0	0	0	0	0	0
Laccaria_178653	178653	88.75696677	3.43E-06	85.61508072	5.63E-06	87.91202485	5.20E-06	80.10928587	5.42E-06	85.76988419	2.66E-06	76.67850646	0	0	0	0	0	0	0
Laccaria_178729	178729	54.45043352	2.66E-06	44.74485155	0	55.31232821	1.08E-06	40.15701106	1.71E-06	42.42951606	1.71E-06	47.36729611	0	0	0	0	0	0	0
Laccaria_178737	178737	296.2356916	0	276.8606922	1.47E-05	376.6362854	1.84E-05	216.3205765	1.11E-05	269.9780146	1.30E-05	217.2426829	0	0	0	0	0	0	0
Laccaria_178748	178748	21.9167793	0.644033923	20.85416198	0.552956131	23.54846999	0.466557016	16.63168592	0.500985478	19.24997662	0.651789582	14.57637702	0.388127122	3.95E-254	0	0	5.76E-242	5.27E-192	0
Laccaria_178776	178776	28.02311682	0.058202662	23.6281745	0.077084393	30.97200034	0.057951381	24.5116996	0.088189531	25.64065273	0.077994669	23.13161586	0.061152536	0	0	0	0	0	0
Laccaria_179004	179004	111.7490325	4.34E-06	103.9885321	0	101.0830691	3.07E-06	86.85925127	6.23E-06	77.39852063	6.94E-06	84.18980643	0	0	0	0	0	0	0
Laccaria_179015	179015	405.1140948	0	470.8236959	2.60E-05	628.335564	0.066224035	504.2305573	3.19E-05	504.3424935	2.67E-05	391.066347	1.37E-05	0	0	0	0	0	0
Laccaria_179032	179032	167.8610057	9.94E-06	155.2180888	5.74E-06	172.0919354	0	244.5813902	2.12E-05	119.6724021	1.07E-05	116.2442459	8.40E-06	0	0	0	0	0	0
Laccaria_179061	179061	5.744115588	0	4.346208991	2.44E-07	6.924852965	1.92E-07	2.734167985	1.98E-07	4.25167623	1.92E-07	3.507281111	1.27E-07	0	0	0	0	0	0
Laccaria_179114	179114	43.85925186	2.17E-06	35.16711616	2.57E-06	39.88536727	0	35.17305458	0	43.3037811	2.92E-06	39.03877546	0	0	0	0	0	0	0
Laccaria_179196	179196	80.32507665	0	83.09898829	4.06E-06	118.8224493	5.31E-06	76.06481317	3.25E-06	76.76727245	6.42E-06	74.71882895	1.53E-06	0	0	0	0	0	0
Laccaria_179223	179223	59.50698018	2.97E-06	53.76835755	3.51E-06	72.89885086	0	44.52251122	0	38.60897165	2.66E-06	42.84786952	2.66E-06	0	0	0	0	0	0
Laccaria_179365	179365	65.98813206	0.02972718	52.95618191	0.017607874	78.02288721	0.03452797	47.11188204	3.51E-06	54.33065678	0.037513971	53.99363766	0.056060752	0	0	0	0	0	0
Laccaria_179379	179379	138.8999054	0	121.2741416	5.31E-06	164.4505412	7.51E-06	151.2718433	1.04E-05	142.9014988	1.22E-05	158.8783694	3.07E-06	0	0	0	0	0	0
Laccaria_179454	179454	251.1204963	7.51E-06	210.286563	0	218.0483311	8.68E-06	293.9458244	0	225.40054	1.62E-05	171.4591461	1.13E-05	0	0	0	0	0	0
Laccaria_179500	179500	345.0479244	1.23E-05	246.9045811	9.20E-06	250.3832653	1.11E-05	131.8226793	6.32E-06	267.5856193	1.84E-05	230.1894874	0	0	0	0	0	0	0
Laccaria_179508	179508	56.19398438	0	51.17011012	3.34E-06	73.01647661	5.20E-06	56.77507292	3.98E-06	38.98126942	0	48.44276571	0	0	0	0	0	0	0
Laccaria_179760	179760	7.92971192	4.79E-07	7.354945829	3.83E-07	7.950397404	5.91E-07	7.429174663	2.14E-07	11.39203767	4.29E-07	8.71879666	6.57E-07	0	0	0	0	0	0
Laccaria_179906	179906	37.05133871	0	21.0300435	1.60E-06	32.45965835	1.80E-06	12.11506798	9.19E-07	21.49839513	1.53E-06	34.78274428	0	0	0	0	0	0	0
Laccaria_180140	180140	1.31899882	0	0.814160334	3.79E-08	1.157134621	6.11E-08	0.850838281	5.75E-08	0.700582635	4.48E-08	2.036255331	8.97E-08	0	0	0	0	0	0
Laccaria_180152	180152	23.13084536	0.658295096	31.25150461	0.766873267	20.43437128	0.55079845	32.9493819	0.757674819	52.48943242	1.186223224	58.25847617	1.122205018	9.02E-271	0	1.43E-301	0	0	0
Laccaria_180175	180175	115.9836591	0	102.4580549	1.53E-06	113.6671557	7.35E-06	139.234447	6.32E-06	118.5468551	7.03E-06	123.2369354	4.06E-06	0	0	0	0	0	0
Laccaria_180188	180188	84.76317681	0	72.75481729	0.015492803	79.8684598	0	50.33529889	0	69.86831002	0	66.57251127	4.85E-06	0	0	0	0	0	0
Laccaria_180319	180319	107.4836447	0	118.1769547	6.51E-06	138.1989456	0	137.1509217	4.34E-06	176.5140477	0	176.2576858	0	0	0	0	0	0	0
Laccaria_180331	180331	7.174467221	0.408150471	4.82577455	0.251585916	5.927566115	0.306174946	6.236760952	0.328478778	6.902081555	0.444999975	6.395168371	0.341364347	1.82E-69	2.65E-82	8.38E-84	1.10E-80	1.48E-54	1.30E-78
Laccaria_180449	180449	256.8953657	0	267.6824109	1.59E-05	360.8478989	0	189.1434082	6.51E-06	325.151593	1.37E-05	257.6363455	1.15E-05	0	0	0	0	0	0
Laccaria_180652	180652	129.11129	0	113.4463213	9.45E-06	138.984725	4.06E-06	138.204833	5.53E-06	102.1699559	7.43E-06	102.4861738	2.66E-06	0	0	0	0	0	0
Laccaria_180667	180667	173.317873	0	159.3895148	1.23E-05	189.4350858	0	226.9969119	1.41E-05	178.8968099	1.26E-05	162.7721584	0	0	0	0	0	0	0
Laccaria_180699	180699	0.453510727	0	0.653175492	4.06E-08	0.397857037	1.47E-08	0.987333687	1.69E-08	1.445285932	1.06E-07	1.278488557	0	0	0	0	0	0	0
Laccaria_180747	180747	2.434832179	1.86E-07	2.5382573	0	1.936672397	0	1.944429906	0.076619933	2.2761279	1.40E-07	2.614863403	1.02E-07	0	0	0	2.23E-142	0	0
Laccaria_180818	180818	39.92094157	0	36.82204839	0	46.69592612	2.10E-06	38.62732639	1.80E-06	36.46402878	1.21E-06	37.04943231	2.24E-06	0	0	0	0	0	0
Laccaria_180892	180892	0.99639254	3.97E-08	0.615029574	3.69E-08	1.048941321	2.08E-08	3.133341288	2.03E-07	0.952616136	5.62E-08	1.605098542	0	0	0	0	0	0	0
Laccaria_180966	180966	32.35833615	2.36E-06	29.45408789	1.43E-06	35.06412016	0	34.44076114	1.71E-06	38.52647385	3.16E-06	30.12903721	1.43E-06	0	0	0	0	0	0
Laccaria_180968	180968	32.01731417	0	29.13196221	1.99E-06	28.71241325	0	31.32403162	1.88E-06	19.72685481	7.17E-07	25.9317726	0	0	0	0	0	0	0
Laccaria_181058	181058	138.9117899	9.82E-06	127.5827749	0	119.3728862	7.35E-06	84.04841926	4.06E-06	132.587919	6.13E-06	112.0964496	0	0	0	0	0	0	0
Laccaria_181082	181082	7.87211994	0	8.462959743	5.16E-07	8.28728795	0	4.76064276	4.01E-07	7.651696818	4.07E-07	6.736927574	2.88E-07	0	0	0	0	0	0
Laccaria_181094	181094	41.26378351	1.63E-06	28.23217346	1.21E-06	62.80481297	3.07E-06	61.09259154	2.76E-06	42.03867109	3.16E-06	43.51395283	1.21E-06	0	0	0	0	0	0
Laccaria_181144	181144	151.1978322	8.40E-06	146.8704654	7.19E-06	155.719261	1.06E-05	120.8467141	7.82E-06	133.996507	1.12E-05	133.8723894	0	0	0	0	0	0	0
Laccaria_181179	181179	52.96193701	2.97E-06	37.75476493	2.42E-06	48.91525367	0	39.24394642	2.82E-06	38.65080152	3.47E-06	30.68554118	0	0	0	0	0	0	0
Laccaria_181235	181235	95.05584828	0	82.47410921	5.74E-06	96.14472741	6.13E-06	82.50753979	3.91E-06	86.20195401	7.59E-06	93.17065935	0	0	0	0	0	0	0
Laccaria_181240	181240	145.8597672	3.07E-06	106.348976	0	142.5125648	8.81E-06	165.0328378	1.30E-05	106.3907549	7.51E-06	99.2641056	0	0	0	0	0	0	0
Laccaria_181261	181261	39.113984	0	31.78570754	0	44.5304293	2.10E-06	33.46127898	1.58E-06	35.54300853	3.16E-06	35.15495211	0	0	0	0	0	0	0
Laccaria_181264	181264	29.57485791	1.33E-06	24.4117359	1.43E-06	34.81719534	1.88E-06	32.8124696	2.57E-06	26.86586107	2.17E-06	24.79921182	0	0	0	0	0	0	0
Laccaria_181287	181287	523.7738352	0	524.7494872	0	599.1136803	1.23E-05	515.7649704	0	571.2577405	3.58E-05	564.0372046	3.98E-05	0	0	0	0	0	0
Laccaria_181297	181297	226.708766	1.44E-05	200.7200819	9.70E-06	268.604171	1.19E-05	242.0266415	1.26E-05	161.5998893	0	188.2064336	0	0	0	0	0	0	0
Laccaria_181307	181307	224.172581	0	220.6888968	8.11E-06	228.2583638	4.34E-06	187.0416908	6.51E-06	163.9235476	1.23E-05	160.6905686	0	0	0	0	0	0	0
Laccaria_181316	181316	30.24114307	0	43.5993799	2.71E-06	45.53380431	0	52.29660597	2.76E-06	44.70159818	1.63E-06	39.99183416	1.88E-06	0	0	0	0	0	0
Laccaria_181332	181332	51.34072822	2.03E-06	45.12773394	5.42E-07	42.98701502	2.60E-06	37.53175045	7.67E-07	31.64062667	1.53E-06	29.87424322	3.83E-07	0	0	0	0	0	0
Laccaria_181346	181346	58.86037882	1.08E-06	62.21153722	4.06E-06	40.45269694	1.63E-06	56.71672238	3.51E-06	42.80898311	3.30E-06	42.68811535	5.42E-07	0	0	0	0	0	0
Laccaria_181371	181371	97.45309007	0	93.78661506	3.91E-06	119.4780969	9.70E-06	109.2546633	7.03E-06	78.39028049	4.20E-06	81.7121876	0	0	0	0	0	0	0
Laccaria_181423	181423	45.12821088	0	39.33976576	1.71E-06	40.16124433	2.66E-06	33.7482082	1.43E-06	37.83552945	2.97E-06	48.28239439	3.68E-06	0	0	0	0	0	0
Laccaria_181461	181461	83.55885043	0	74.5304432	3.91E-06	103.9008047	7.19E-06	73.99363976	2.87E-06	79.74828091	3.07E-06	73.15224784	3.07E-06	0	0	0	0	0	0
Laccaria_181468	181468	24.29170519	1.43E-06	20.98231039	1.08E-06	28.8681532	0	17.94756102	7.67E-07	24.73317533	1.76E-06	25.06682183	0	0	0	0	0	0	0
Laccaria_181470	181470	40.82186883	0	35.50616341	1.38E-06	44.11844269	0	29.3436857	1.38E-06	31.61702399	2.63E-06	37.5074256	3.07E-06	0	0	0	0	0	0
Laccaria_181495	181495	55.39617066	1.53E-06	50.06876438	2.24E-06	47.58538993	1.88E-06	50.77660102	0	62.75139394	4.20E-06	49.80241681	1.80E-06	0	0	0	0	0	0
Laccaria_181497	181497	98.56078411	7.82E-06	91.24311134	7.74E-06	114.6187837	4.85E-06	107.9943843	4.85E-06	122.788832	8.40E-06	83.69094608	2.66E-06	0	0	0	0	0	0
Laccaria_181543	181543	25.97612215	0	23.37849723	7.17E-07	28.11059177	1.76E-06	24.48575165	1.88E-06	19.86789113	6.64E-07	20.31516514	1.05E-06	0	0	0	0	0	0
Laccaria_181548	181548	53.69590903	3.60E-06	51.02071424	1.33E-06	52.68235228	1.33E-06	45.13954908	3.16E-06	35.92078238	8.57E-07	38.7733599	0	0	0	0	0	0	0
Laccaria_181553	181553	15.53757746	9.39E-07	14.1492933	1.92E-07	14.27950112	6.64E-07	11.28182218	7.30E-07	14.40179004	5.75E-07	13.57680774	9.39E-07	0	0	0	0	0	0
Laccaria_181577	181577	13.8330622	0	10.19527739	5.25E-07	17.27950838	7.17E-07	15.28265592	8.36E-07	9.672240207	8.02E-07	9.936253749	0	0	0	0	0	0	0
Laccaria_181601	181601	55.62725204	0	52.46582342	2.03E-06	60.59109359	2.76E-06	49.94930572	3.43E-06	42.26297545	3.68E-06	45.79095906	0	0	0	0	0	0	0
Laccaria_181674	181674	171.7898632	3.76E-06	205.1841947	9.70E-06	225.8130448	1.19E-05	174.3558155	1.04E-05	190.3152516	1.39E-05	156.9253383	0	0	0	0	0	0	0
Laccaria_181679	181679	66.96296712	5.31E-06	92.40848527	2.87E-06	102.5374973	5.53E-06	63.92043669	5.31E-06	98.58221297	6.51E-06	52.30123749	1.53E-06	0	0	0	0	0	0
Laccaria_181719	181719	32.29303038	1.27E-06	39.67540587	3.25E-06	50.85864969	1.21E-06	37.22680252	3.25E-06	36.83242599	2.36E-06	29.99306129	0	0	0	0	0	0	0
Laccaria_181724	181724	22.76706117	4.70E-07	23.39413513	1.27E-06	28.36422959	1.43E-06	20.20439457	1.24E-06	20.26415414	1.38E-06	25.49936522	0	0	0	0	0	0	0
Laccaria_181741	181741	49.20129437	1.08E-06	49.45785652	7.67E-07	43.57891289	2.24E-06	42.46438525	0	46.82163156	3.51E-06	41.49433859	2.66E-06	0	0	0	0	0	0
Laccaria_181749	181749	40.21593581	0	31.41660119	1.67E-06	37.95980996	0	41.51388194	2.03E-06	30.84148623	1.01E-06	27.10891599	0	0	0	0	0	0	0
Laccaria_181769	181769	352.9647308	1.94E-05	407.4570929	0	493.2595142	1.94E-05	371.584503	1.99E-05	460.3377389	2.60E-05	349.8200151	0	0	0	0	0	0	0
Laccaria_181773	181773	46.61988831	0	48.75814606	3.34E-06	57.20005085	0	44.14486797	1.33E-06	40.51326389	3.30E-06	33.62572992	2.82E-06	0	0	0	0	0	0
Laccaria_181778	181778	48.04134307	1.63E-06	40.54449591	3.25E-06	51.30423799	2.03E-06	42.81786749	1.95E-06	45.81377975	4.37E-06	43.3227986	0	0	0	0	0	0	0
Laccaria_181789	181789	410.9447056	1.37E-05	399.4373025	1.56E-05	455.0830532	2.60E-05	264.0040891	1.62E-05	370.9179777	3.27E-05	342.9393353	0	0	0	0	0	0	0
Laccaria_181790	181790	24.50580445	7.67E-07	21.50618847	2.71E-07	30.18566879	1.08E-06	17.13856441	1.01E-06	18.01015867	1.58E-06	20.07400643	0	0	0	0	0	0	0
Laccaria_181872	181872	140.1445704	0	121.6511109	4.06E-06	152.1229246	8.40E-06	94.12378868	5.94E-06	91.69881759	6.23E-06	97.99807308	0	0	0	0	0	0	0
Laccaria_181878	181878	126.4263766	0	146.3607465	4.34E-06	153.7115833	9.45E-06	174.6115488	9.94E-06	107.3301876	8.54E-06	112.8166364	5.74E-06	0	0	0	0	0	0
Laccaria_181880	181880	84.23075505	5.09E-06	75.78042967	4.47E-06	91.37028147	0	64.14741561	3.07E-06	54.91151587	2.17E-06	56.49373617	0	0	0	0	0	0	0
Laccaria_181913	181913	71.49913007	0	74.76363867	0	93.57227415	4.85E-06	98.59304995	0	53.71758086	3.34E-06	71.2215818	0	0	0	0	0	0	0
Laccaria_181948	181948	109.2717899	6.13E-06	78.28996999	4.34E-06	143.7002782	0	153.9770393	1.02E-05	102.3296852	8.47E-06	108.2366673	0	0	0	0	0	0	0
Laccaria_181977	181977	23.11049296	6.64E-07	18.95454323	2.71E-07	21.53284472	1.33E-06	18.9688146	8.57E-07	20.62212678	7.17E-07	14.31387802	7.42E-07	0	0	0	0	0	0
Laccaria_181979	181979	147.3674271	0	159.2575152	9.94E-06	185.4092331	8.11E-06	199.1809652	1.13E-05	184.1196674	1.06E-05	150.3920009	3.07E-06	0	0	0	0	0	0
Laccaria_181985	181985	188.9936723	1.28E-05	159.9483219	0	198.5019075	1.15E-05	173.777757	5.74E-06	167.2341944	1.52E-05	182.0196207	0	0	0	0	0	0	0
Laccaria_181994	181994	48.548547	0	37.1748433	1.63E-06	58.6591364	3.83E-06	27.35780864	1.92E-06	38.15219333	1.53E-06	33.82689282	0	0	0	0	0	0	0
Laccaria_182011	182011	114.7284539	5.94E-06	116.4497172	2.66E-06	138.9049633	7.51E-06	122.2272831	2.66E-06	109.0902651	8.94E-06	122.4791513	0	0	0	0	0	0	0
Laccaria_182050	182050	121.833931	0	134.3466003	7.03E-06	180.0306812	0	150.4274128	8.68E-06	117.0878426	5.31E-06	98.64284168	0	0	0	0	0	0	0
Laccaria_182060	182060	11.76246931	5.42E-07	10.71597055	0	15.45092231	5.75E-07	11.1378627	1.36E-07	11.38600695	3.59E-07	9.778121813	0	0	0	0	0	0	0
Laccaria_182062	182062	24.02191553	0	19.68178088	8.99E-07	39.37586239	5.42E-07	22.77550924	1.30E-06	24.93605224	1.58E-06	26.31751801	3.83E-07	0	0	0	0	0	0
Laccaria_182082	182082	54.19179102	0	43.10311616	2.66E-06	58.39374344	3.25E-06	36.68648749	1.80E-06	34.17443223	2.48E-06	39.33041118	1.53E-06	0	0	0	0	0	0
Laccaria_182086	182086	453.4062359	0	439.2406818	2.45E-05	524.5105251	2.53E-05	406.0800004	2.45E-05	497.031429	3.73E-05	390.7723918	0	0	0	0	0	0	0
Laccaria_182113	182113	66.46061632	4.60E-06	62.1655899	3.25E-06	66.60939761	4.40E-06	58.25597072	2.17E-06	51.58283661	3.60E-06	50.27176086	3.60E-06	0	0	0	0	0	0
Laccaria_182124	182124	79.2132069	0	63.30136979	5.09E-06	71.47785857	3.98E-06	67.06555488	1.08E-06	61.98384013	4.73E-06	63.80266703	0	0	0	0	0	0	0
Laccaria_182129	182129	27.61913267	1.43E-06	20.00782044	6.64E-07	30.48914306	2.03E-06	28.39440995	2.10E-06	22.92160498	1.84E-06	22.24596623	1.12E-06	0	0	0	0	0	0
Laccaria_182156	182156	27.37866112	0	23.19559956	2.71E-07	32.21347768	2.42E-06	24.41370888	6.64E-07	21.89869384	1.43E-06	22.05227723	1.48E-06	0	0	0	0	0	0
Laccaria_182157	182157	13.09658354	4.29E-07	10.7785983	7.17E-07	15.34391364	0	15.73805021	3.32E-07	14.27145988	1.13E-06	11.65462051	2.71E-07	0	0	0	0	0	0
Laccaria_182219	182219	70.56811072	3.07E-06	69.99161433	3.98E-06	65.32987581	4.60E-06	46.49359715	2.36E-06	52.02638077	2.30E-06	51.73845715	2.30E-06	0	0	0	0	0	0
Laccaria_182249	182249	97.03977252	0	75.78258235	6.86E-06	109.8256792	3.43E-06	53.13775881	2.66E-06	65.51613156	3.76E-06	66.17645047	0	0	0	0	0	0	0
Laccaria_182255	182255	62.18156404	0	54.15129559	0	65.46095972	1.53E-06	52.00446968	2.17E-06	54.68750891	3.07E-06	49.30794348	0	0	0	0	0	0	0
Laccaria_182268	182268	8.459155912	0	6.510718478	1.66E-07	10.38949757	4.50E-07	7.881892127	4.18E-07	7.588275144	6.57E-07	4.857750852	1.66E-07	0	0	0	0	0	0
Laccaria_182303	182303	36.15455808	1.27E-06	36.51353505	1.71E-06	34.06165101	6.64E-07	26.3854758	1.67E-06	31.1680868	8.57E-07	27.19592795	0	0	0	0	0	0	0
Laccaria_182350	182350	30.2742696	0	24.3647398	0	24.25573329	1.36E-06	20.99781586	1.36E-06	20.83297386	1.80E-06	22.11873744	0	0	0	0	0	0	0
Laccaria_182360	182360	32.85946083	0	34.94034717	2.06E-06	42.06440349	1.08E-06	36.62745854	2.60E-06	23.62466943	1.80E-06	29.74869928	0	0	0	0	0	0	0
Laccaria_182374	182374	65.79806702	0	55.46673974	2.76E-06	72.74281171	1.53E-06	75.41011701	2.42E-06	50.08148866	2.54E-06	54.28372074	0	0	0	0	0	0	0
Laccaria_182385	182385	218.470323	6.13E-06	212.5836403	0	196.7248951	0	182.0892063	1.19E-05	216.1218707	1.92E-05	217.3616283	1.23E-05	0	0	0	0	0	0
Laccaria_182393	182393	77.32445269	0	70.37467014	2.87E-06	84.59590487	5.31E-06	48.01472839	2.30E-06	67.48844811	6.42E-06	63.01896375	0	0	0	0	0	0	0
Laccaria_182399	182399	115.3927866	0	108.1448541	7.03E-06	131.7692016	8.11E-06	90.76291941	7.35E-06	95.61016046	5.31E-06	99.33184069	6.13E-06	0	0	0	0	0	0
Laccaria_182401	182401	16.83856324	6.06E-07	13.26130701	5.75E-07	18.92050777	1.12E-06	10.19351872	3.32E-07	10.50134675	8.89E-07	11.10055123	5.75E-07	0	0	0	0	0	0
Laccaria_182408	182408	489.3566237	0	459.2943704	2.94E-05	566.0932142	1.62E-05	400.5285204	2.53E-05	477.8975533	3.01E-05	392.5348852	0	0	0	0	0	0	0
Laccaria_182415	182415	108.76534	5.31E-06	90.24339743	4.60E-06	115.8329321	4.60E-06	76.66674395	1.88E-06	82.86695728	6.42E-06	101.001082	2.17E-06	0	0	0	0	0	0
Laccaria_182430	182430	17.29757783	1.17E-06	17.96137389	1.30E-06	28.47768651	1.27E-06	27.06085363	1.63E-06	20.19546209	1.65E-06	23.43771442	8.57E-07	0	0	0	0	0	0
Laccaria_182440	182440	54.26899075	1.53E-06	50.18376986	2.82E-06	49.69998189	0	33.5025801	2.17E-06	39.754391	1.71E-06	46.09696989	1.08E-06	0	0	0	0	0	0
Laccaria_182447	182447	71.7957158	1.88E-06	65.30831708	1.08E-06	80.24771754	4.47E-06	71.6358981	5.14E-06	80.28231397	4.20E-06	60.30817466	2.03E-06	0	0	0	0	0	0
Laccaria_182479	182479	39.03555047	1.88E-06	26.99036067	1.08E-06	41.18012913	1.71E-06	23.20703032	1.12E-06	33.77176269	2.76E-06	27.35104032	1.67E-06	0	0	0	0	0	0
Laccaria_182480	182480	59.519585	1.08E-06	38.51409813	1.88E-06	74.51291841	0	58.2983918	4.06E-06	76.80489584	3.91E-06	55.00771477	0	0	0	0	0	0	0
Laccaria_182489	182489	1.768771257	4.15E-08	1.19882297	9.12E-08	0.730217469	3.97E-08	1.208086052	0	1.193689747	5.08E-08	0.838038534	0	0	0	0	0	0	0
Laccaria_182495	182495	12.50108225	0	15.57972211	1.92E-07	18.96765485	1.01E-06	15.66718946	9.77E-07	15.93579799	1.10E-06	12.46645298	7.04E-07	0	0	0	0	0	0
Laccaria_182517	182517	109.1175216	3.76E-06	89.80463711	0	90.75982377	0	71.63089946	2.54E-06	58.11278102	4.73E-06	65.83664467	0	0	0	0	0	0	0
Laccaria_182555	182555	594.5738562	4.42E-05	652.9733967	1.23E-05	655.5469337	0	604.9395363	2.30E-05	750.9746131	3.13E-05	687.3287312	3.25E-05	0	0	0	0	0	0
Laccaria_182556	182556	315.582645	1.99E-05	262.1505284	0	308.5825578	1.37E-05	214.6879862	1.30E-05	269.4813573	1.87E-05	303.6439609	2.49E-05	0	0	0	0	0	0
Laccaria_182574	182574	150.5261181	0.719388356	130.1374695	0.526969146	155.5998803	0.528646684	119.0734563	0.675146362	121.3009862	0.615187431	115.2924262	0.53276657	0	0	0	0	0	0
Laccaria_182594	182594	36.98868297	0	32.41586151	1.33E-06	42.45998166	0	20.34641872	1.15E-06	32.0586813	1.76E-06	36.56749871	2.30E-06	0	0	0	0	0	0
Laccaria_182604	182604	35.91598813	2.94E-06	26.15133705	1.43E-06	43.65383862	1.71E-06	41.19741228	2.71E-06	34.07984228	3.21E-06	29.58123653	1.63E-06	0	0	0	0	0	0
Laccaria_182606	182606	116.4351196	0	144.2099449	8.11E-06	166.199535	9.70E-06	82.76601762	0	100.4486334	7.97E-06	75.49425523	3.43E-06	0	0	0	0	0	0
Laccaria_182669	182669	99.84596629	0	69.63036393	1.71E-06	96.41610504	5.53E-06	103.4324414	6.68E-06	123.578253	1.24E-05	113.3248942	2.17E-06	0	0	0	0	0	0
Laccaria_182672	182672	28.82128123	1.01E-06	22.22832287	9.39E-07	41.40917893	1.95E-06	32.09675461	3.02E-06	25.53316432	1.27E-06	27.59428849	0	0	0	0	0	0	0
Laccaria_182694	182694	55.81038483	3.83E-06	51.35865888	1.33E-06	79.4889243	5.74E-06	47.13957333	2.82E-06	52.44747573	0.022715408	43.833236	9.39E-07	0	0	0	0	0	0
Laccaria_182747	182747	95.84798035	2.17E-06	96.48583959	7.27E-06	113.5227234	3.07E-06	82.93134901	2.42E-06	85.42680465	6.42E-06	91.23781385	0	0	0	0	0	0	0
Laccaria_182751	182751	136.7621408	0	136.7661552	6.32E-06	80.79669366	3.07E-06	73.69076987	3.07E-06	70.18675663	4.60E-06	77.65483388	0	0	0	0	0	0	0
Laccaria_182757	182757	99.9166587	3.43E-06	68.68562423	4.06E-06	87.36182714	4.47E-06	89.83549281	2.17E-06	57.70132027	1.88E-06	64.52769734	0	0	0	0	0	0	0
Laccaria_182791	182791	66.4706262	3.76E-06	72.54986316	3.60E-06	73.78036662	0	67.76714961	7.67E-07	70.18711015	4.60E-06	61.23677346	2.97E-06	0	0	0	0	0	0
Laccaria_182799	182799	63.43201441	2.97E-06	49.86033481	2.42E-06	65.5129691	2.30E-06	59.26849158	3.16E-06	59.49685677	4.73E-06	52.84642625	3.43E-06	0	0	0	0	0	0
Laccaria_182804	182804	44.25930415	0	29.70052491	1.38E-06	44.37083915	7.67E-07	18.19688726	0	28.50889516	1.88E-06	33.2869788	0	0	0	0	0	0	0
Laccaria_182812	182812	37.44161227	1.88E-06	29.24257978	1.84E-06	35.6623185	1.80E-06	48.05799982	1.88E-06	36.28364773	3.68E-06	33.54255968	0	0	0	0	0	0	0
Laccaria_182815	182815	2.659100585	1.31E-07	3.282693186	1.52E-07	2.995783825	0	3.656274572	1.86E-07	2.140861706	1.31E-07	2.649050663	0	0	0	0	0	0	0
Laccaria_182825	182825	130.0457311	0	116.5077312	4.34E-06	149.5407428	0	87.67307771	7.35E-06	106.955415	8.94E-06	112.8485209	4.34E-06	0	0	0	0	0	0
Laccaria_182837	182837	23.1005012	8.57E-07	16.77813166	1.08E-06	19.00633752	1.36E-06	16.34084586	6.36E-07	17.99138882	9.77E-07	19.5294458	1.08E-06	0	0	0	0	0	0
Laccaria_182845	182845	57.44594137	0	59.26648624	4.47E-06	96.37040022	0	91.05712882	7.03E-06	70.51721268	6.09E-06	69.07561472	3.25E-06	0	0	0	0	0	0
Laccaria_182853	182853	45.19048525	0	47.93298522	1.63E-06	38.27776033	1.71E-06	54.46916729	0	54.13045987	1.53E-06	49.26402651	0	0	0	0	0	0	0
Laccaria_182886	182886	79.87247175	0	68.36514398	6.18E-06	126.3141585	4.34E-06	100.8375455	4.97E-06	88.04807737	5.63E-06	96.56178288	0	0	0	0	0	0	0
Laccaria_182889	182889	78.41037034	0	77.39482294	0	79.33398356	3.07E-06	60.28131728	4.27E-06	73.48146174	3.07E-06	56.43087239	0	0	0	0	0	0	0
Laccaria_182923	182923	43.16311478	0	36.72103106	0	57.23901531	4.40E-06	23.93243125	0	35.03294445	1.38E-06	43.03424786	7.67E-07	0	0	0	0	0	0
Laccaria_182928	182928	36.46944674	0	30.42961033	0	43.64159682	0	31.87273895	2.13E-06	38.56276354	3.21E-06	30.72815859	6.64E-07	0	0	0	0	0	0
Laccaria_182940	182940	229.4747874	0	217.2416804	8.68E-06	326.5512716	9.70E-06	187.8389941	4.85E-06	262.2579786	2.30E-05	185.8699757	0	0	0	0	0	0	0
Laccaria_182956	182956	82.70642891	1.53E-06	66.95119846	0	81.53888117	2.66E-06	62.59127566	4.60E-06	66.41052176	2.97E-06	67.70936587	0	0	0	0	0	0	0
Laccaria_182959	182959	32.11346226	1.63E-06	28.63212004	1.48E-06	30.72689326	5.42E-07	31.17642011	2.17E-06	23.47040189	8.57E-07	33.36707046	0	0	0	0	0	0	0
Laccaria_182961	182961	3.2994188	0	2.816021595	1.36E-07	3.144666387	1.27E-07	2.916607705	8.97E-08	2.492412188	1.48E-07	1.771688731	0	0	0	0	0	0	0
Laccaria_183002	183002	14.25174852	1.13E-06	12.68401996	8.57E-07	18.9577491	0	15.5537569	8.36E-07	13.09747542	2.71E-07	10.01087872	0	0	0	0	0	0	0
Laccaria_183024	183024	661.3936048	4.75E-05	555.0471065	3.93E-05	753.9921331	3.78E-05	650.7842733	1.50E-05	548.3628943	3.93E-05	614.2483615	3.47E-05	0	0	0	0	0	0
Laccaria_183045	183045	559.8695037	3.47E-05	575.7287771	0	701.2745826	1.50E-05	458.2284176	2.53E-05	592.3222036	0	492.8861661	0	0	0	0	0	0	0
Laccaria_183083	183083	73.49462646	0.169204967	77.3875255	0.146989907	100.4923075	0.160187249	74.90815819	0.141900303	71.07738425	0.180275343	79.28538627	0.179405637	0	0	0	0	0	0
Laccaria_183088	183088	699.9020851	2.88E-05	846.5951193	1.74E-05	902.1514116	0	884.1242412	7.36E-05	930.7782143	5.62E-05	889.4736979	3.25E-05	0	0	0	0	0	0
Laccaria_183094	183094	293.7862627	1.79E-05	273.5597398	8.11E-06	364.4897424	1.89E-05	255.9605851	9.70E-06	286.8235525	2.23E-05	303.4789889	0	0	0	0	0	0	0
Laccaria_183097	183097	166.4589543	0	192.2231277	1.32E-05	170.6845172	0	181.3325857	6.51E-06	160.208931	1.42E-05	126.16206	0	0	0	0	0	0	0
Laccaria_183098	183098	26.81536576	1.33E-06	23.47713864	3.83E-07	23.42730851	0	16.68623811	1.07E-06	20.6276607	0	17.53952695	0	0	0	0	0	0	0
Laccaria_183112	183112	592.7609908	0	659.6399963	2.60E-05	815.690082	3.13E-05	585.4641683	4.83E-05	644.7537729	5.75E-05	453.3007053	0	0	0	0	0	0	0
Laccaria_183113	183113	354.5491447	2.30E-05	273.245181	0	301.386812	1.30E-05	310.5286142	1.74E-05	310.7243927	1.44E-05	277.1107797	2.21E-05	0	0	0	0	0	0
Laccaria_183121	183121	16.20955535	9.77E-07	15.48130122	7.17E-07	17.30254	5.07E-07	10.8331054	7.79E-07	10.76407878	6.06E-07	12.29699246	0	0	0	0	0	0	0
Laccaria_183128	183128	34.00384403	0	31.93783628	2.36E-06	41.42360904	1.80E-06	27.80553644	1.84E-06	31.49781164	1.53E-06	33.12830788	1.08E-06	0	0	0	0	0	0
Laccaria_183149	183149	98.32815857	1.88E-06	86.54650122	0	116.724872	5.31E-06	104.5945992	6.68E-06	85.65521857	4.85E-06	80.54233735	4.34E-06	0	0	0	0	0	0
Laccaria_183170	183170	22.63059256	0	20.04855463	2.71E-07	41.26929524	1.08E-06	19.44049531	1.43E-06	26.54993391	1.01E-06	22.31808994	0	0	0	0	0	0	0
Laccaria_183172	183172	17.40829288	0	14.32717131	6.36E-07	23.68599391	0	16.28801116	4.70E-07	13.08448218	9.58E-07	14.5507119	9.77E-07	0	0	0	0	0	0
Laccaria_183183	183183	84.78599533	0	83.04753611	4.47E-06	102.4575837	7.03E-06	84.06063089	5.84E-06	68.12162779	3.16E-06	79.11210095	4.34E-06	0	0	0	0	0	0
Laccaria_183186	183186	424.003448	0	421.3261697	1.74E-05	597.0321306	8.68E-06	518.6580025	2.88E-05	636.0520535	3.47E-05	423.6187476	2.21E-05	0	0	0	0	0	0
Laccaria_183224	183224	22.02275417	6.06E-07	14.33028735	7.17E-07	20.50032625	1.18E-06	13.25259277	4.70E-07	17.42498213	1.56E-06	18.15339522	1.18E-06	0	0	0	0	0	0
Laccaria_183239	183239	127.0494146	0	98.49925818	3.25E-06	99.06787192	4.47E-06	91.61159853	6.04E-06	73.43501635	6.77E-06	90.02236463	0	0	0	0	0	0	0
Laccaria_183282	183282	59.89954725	4.73E-06	48.35754509	2.71E-06	61.62674345	1.88E-06	39.63921729	2.36E-06	39.32289494	3.39E-06	39.96430792	2.24E-06	0	0	0	0	0	0
Laccaria_183291	183291	35.32749805	2.48E-06	31.16330127	2.71E-06	52.27641541	2.76E-06	28.40536783	1.63E-06	35.01223328	2.06E-06	35.50826821	0	0	0	0	0	0	0
Laccaria_183313	183313	116.5221897	0	104.0028602	2.17E-06	114.6048078	0	106.3944478	2.66E-06	72.80408296	6.23E-06	77.99082917	3.07E-06	0	0	0	0	0	0
Laccaria_183317	183317	3.234659084	1.59E-07	2.780469454	2.09E-07	4.691680372	0	4.3122265	3.07E-07	7.330476259	4.60E-07	6.484481585	0	0	0	0	0	0	0
Laccaria_183375	183375	23.37132383	4.70E-07	24.23584282	9.39E-07	28.60614009	1.63E-06	28.49362678	1.84E-06	21.68906826	1.60E-06	20.78230067	0	0	0	0	0	0	0
Laccaria_183409	183409	64.13455077	0	64.53127562	3.98E-06	75.84191846	3.91E-06	50.57880861	2.10E-06	62.27788437	0	54.16749269	0	0	0	0	0	0	0
Laccaria_183417	183417	138.6771456	0	130.7753829	0	141.4117434	0	89.36410032	6.77E-06	106.0055121	5.31E-06	112.5795013	3.76E-06	0	0	0	0	0	0
Laccaria_183422	183422	196.6796258	0	199.60893	8.11E-06	248.4963073	1.11E-05	222.7751153	1.19E-05	182.8247485	1.28E-05	158.2242019	8.68E-06	0	0	0	0	0	0
Laccaria_183424	183424	105.5532082	0	31.53651646	1.38E-06	46.10225024	2.30E-06	21.56068013	1.05E-06	16.58326562	1.92E-07	29.51521751	0	0	0	0	0	0	0
Laccaria_183429	183429	77.38725284	3.25E-06	67.87080762	4.66E-06	90.03134575	4.06E-06	55.89465477	4.47E-06	62.33846535	2.76E-06	50.37897095	2.17E-06	0	0	0	0	0	0
Laccaria_183471	183471	1.958568303	0	2.149224226	1.22E-07	1.832765604	9.58E-08	2.210952359	5.87E-08	0.41611529	3.23E-08	0.262923078	0	0	0	0	0	0	0
Laccaria_183473	183473	107.7198705	0	112.5308251	3.43E-06	138.2765226	7.67E-06	171.8440424	9.94E-06	125.4176786	5.31E-06	105.8636609	7.19E-06	0	0	0	0	0	0
Laccaria_183494	183494	1.780979862	0.152659988	1.512379542	0.13466651	1.316502762	0.120519924	1.078317252	0.063846103	2.01506828	1.25E-07	2.48490875	0.12633615	9.47E-32	1.44E-29	4.45E-28	2.70E-64	0	1.99E-86
Laccaria_183517	183517	91.24971062	4.06E-06	96.48450092	2.66E-06	91.56724644	2.42E-06	80.20717725	6.04E-06	88.17371925	7.89E-06	76.59267805	5.20E-06	0	0	0	0	0	0
Laccaria_183526	183526	43.16589669	0	42.13246574	1.63E-06	51.92660662	1.88E-06	33.78008282	2.84E-06	45.56528732	3.39E-06	34.40220287	2.24E-06	0	0	0	0	0	0
Laccaria_183528	183528	99.11270787	0	112.5158407	3.76E-06	135.8790289	3.43E-06	128.0541873	1.01E-05	113.1001937	4.85E-06	92.38325104	2.66E-06	0	0	0	0	0	0
Laccaria_183558	183558	365.5323094	0	328.5504241	2.34E-05	358.0540404	1.99E-05	366.3492866	0	426.1509402	2.94E-05	347.5418404	0	0	0	0	0	0	0
Laccaria_183579	183579	6.565638024	0	4.953277322	2.03E-07	9.471867674	0	4.941130674	6.78E-08	6.277177396	5.07E-07	8.079386078	0	0	0	0	0	0	0
Laccaria_183606	183606	80.31339033	5.09E-06	79.07685802	2.42E-06	94.76699212	7.43E-06	74.23340784	4.34E-06	82.93229109	0	70.12385719	5.53E-06	0	0	0	0	0	0
Laccaria_183625	183625	33.78210294	0	27.40818645	1.38E-06	44.09999752	3.30E-06	25.75874253	1.76E-06	24.63287331	1.99E-06	26.52005321	0	0	0	0	0	0	0
Laccaria_183631	183631	66.07044196	0.20849325	62.74625878	0.189471754	43.14538335	0.127884391	31.46775381	0.164148868	37.40614524	0.183014949	38.23693472	0.102118728	0	0	0	0	0	0
Laccaria_183653	183653	96.02785801	0	88.54864439	6.51E-06	123.4984157	0	92.26750126	6.77E-06	113.6528826	7.19E-06	101.6433179	0	0	0	0	0	0	0
Laccaria_183668	183668	33.25617758	0	31.77133787	1.33E-06	32.72298588	5.42E-07	24.57857587	7.17E-07	34.93729729	1.08E-06	27.72858525	9.39E-07	0	0	0	0	0	0
Laccaria_183701	183701	43.84525316	0	47.90947888	7.67E-07	59.68906188	4.13E-06	38.19001517	1.71E-06	54.31302175	3.98E-06	45.49099122	0	0	0	0	0	0	0
Laccaria_183731	183731	675.2233131	0	601.8372269	0	594.901566	2.30E-05	568.7454914	4.02E-05	475.2267512	3.83E-05	517.7713419	0	0	0	0	0	0	0
Laccaria_183753	183753	67.99843388	0	72.31998294	0	89.86682577	0	46.15263992	2.10E-06	49.76480354	2.60E-06	44.13589511	0	0	0	0	0	0	0
Laccaria_183765	183765	83.41921789	5.31E-06	78.75099919	3.07E-06	99.05224059	0	79.35949351	5.53E-06	74.6159772	5.74E-06	70.10765035	5.26E-06	0	0	0	0	0	0
Laccaria_183800	183800	18.99443447	0	13.77319751	2.71E-07	22.66821289	1.30E-06	15.54517489	1.07E-06	14.66659879	8.99E-07	14.75998318	0	0	0	0	0	0	0
Laccaria_183838	183838	51.78993908	0	35.35006629	0	36.78778917	2.10E-06	20.76235324	1.53E-06	39.27766502	3.43E-06	39.39616544	2.10E-06	0	0	0	0	0	0
Laccaria_183839	183839	48.48614842	2.71E-06	44.63626734	1.88E-06	64.82964914	0	42.4645495	2.30E-06	37.13359159	2.30E-06	30.10045178	1.99E-06	0	0	0	0	0	0
Laccaria_183852	183852	193.8126415	4.85E-06	172.7350889	9.45E-06	208.8188532	1.15E-05	260.8017655	1.53E-05	154.8801575	3.76E-06	203.3710012	3.76E-06	0	0	0	0	0	0
Laccaria_183856	183856	34.00018926	0	28.42896977	9.39E-07	54.07076972	0	48.822674	2.97E-06	42.18915026	2.42E-06	33.06667903	2.33E-06	0	0	0	0	0	0
Laccaria_183914	183914	20.60343513	1.30E-06	16.38059828	6.36E-07	16.14469028	0	21.77453081	0	20.52695326	1.60E-06	17.40072737	0	0	0	0	0	0	0
Laccaria_183992	183992	85.85118513	4.97E-06	77.39408468	4.60E-06	79.50858011	4.34E-06	96.34317541	3.60E-06	78.41254835	6.13E-06	86.79301353	3.43E-06	0	0	0	0	0	0
Laccaria_183994	183994	73.89688429	0	64.49307435	3.16E-06	68.24243276	2.66E-06	54.73269445	3.07E-06	72.71721754	3.60E-06	60.37702048	0	0	0	0	0	0	0
Laccaria_183999	183999	181.6299645	2.17E-06	164.9521051	8.94E-06	132.6431326	5.53E-06	112.0450197	8.11E-06	109.9272072	9.58E-06	98.89920565	0	0	0	0	0	0	0
Laccaria_184000	184000	155.5242058	8.68E-06	144.8580216	9.45E-06	201.2882224	4.34E-06	150.3193471	8.94E-06	137.5380608	7.03E-06	128.70538	7.19E-06	0	0	0	0	0	0
Laccaria_184002	184002	3.234976441	0	2.30262728	0	3.006733565	2.32E-07	2.622557176	1.07E-07	1.560355791	1.03E-07	2.394360573	4.79E-08	0	0	0	0	0	0
Laccaria_184023	184023	24.62810615	0	17.77994587	2.71E-07	25.3204899	1.78E-06	19.96288984	1.43E-06	17.62513055	7.42E-07	18.53177465	0	0	0	0	0	0	0
Laccaria_184025	184025	89.36659465	0	83.90853692	3.25E-06	81.27072902	3.25E-06	92.80378841	6.86E-06	91.13630139	0	94.69018698	2.87E-06	0	0	0	0	0	0
Laccaria_184036	184036	86.24412554	0	84.98789753	4.73E-06	74.24584967	6.42E-06	57.28776077	3.25E-06	78.06881851	6.42E-06	79.76426639	5.31E-06	0	0	0	0	0	0
Laccaria_184047	184047	74.96386869	0	65.91539116	5.20E-06	67.58790708	3.68E-06	50.14414166	1.53E-06	52.37277998	3.43E-06	47.71249007	0	0	0	0	0	0	0
Laccaria_184078	184078	112.1970668	3.43E-06	90.89632983	4.97E-06	133.8354549	7.03E-06	92.91799126	2.17E-06	94.85245721	5.94E-06	75.93563322	2.87E-06	0	0	0	0	0	0
Laccaria_184083	184083	17.64899151	0.028085852	11.01037872	0.023549064	17.01525333	0.026677223	10.04534475	6.64E-07	10.54371821	6.36E-07	10.69651866	0.031788247	0	0	0	0	0	0
Laccaria_184085	184085	17.35883167	0	13.36968586	4.29E-07	23.38852325	8.13E-07	23.98192387	1.38E-06	20.58990471	1.43E-06	23.70169388	1.21E-06	0	0	0	0	0	0
Laccaria_184088	184088	25.67201742	0	24.4117359	1.43E-06	34.20850312	0	35.07829231	1.84E-06	36.26338449	7.67E-07	27.10449066	0	0	0	0	0	0	0
Laccaria_184098	184098	61.96626943	0	51.16707314	2.97E-06	80.9029845	4.60E-06	56.99005598	3.83E-06	56.05022827	3.68E-06	55.62143003	2.17E-06	0	0	0	0	0	0
Laccaria_184102	184102	227.8633072	0	208.3292012	8.68E-06	98.16895765	0	128.7949716	6.68E-06	125.199083	8.68E-06	135.0758995	6.51E-06	0	0	0	0	0	0
Laccaria_184112	184112	32.74065932	5.42E-07	26.42764854	6.64E-07	55.74118645	0	48.30286531	2.97E-06	43.22685016	0	34.1955248	0	0	0	0	0	0	0
Laccaria_184113	184113	28.62991621	1.15E-06	24.95965735	1.71E-06	22.47581553	1.27E-06	25.40278977	1.15E-06	16.01211637	1.51E-06	13.30741341	1.10E-06	0	0	0	0	0	0
Laccaria_184122	184122	14.85247629	4.29E-07	12.71760017	1.08E-06	16.74134187	9.39E-07	11.90341017	6.50E-07	10.04035757	6.64E-07	12.5067728	3.59E-07	0	0	0	0	0	0
Laccaria_184142	184142	68.67909457	1.33E-06	57.95703822	3.51E-06	67.23658947	7.67E-07	63.32352766	2.03E-06	65.18587634	1.33E-06	70.45017003	4.27E-06	0	0	0	0	0	0
Laccaria_184151	184151	73.10921197	4.47E-06	67.30534676	3.34E-06	86.79851652	2.42E-06	74.23017633	3.43E-06	90.80884225	6.86E-06	85.75927661	0	0	0	0	0	0	0
Laccaria_184183	184183	1.77245021	0	0.756384438	4.15E-08	1.842891381	9.88E-08	1.333900539	8.97E-08	0.753145686	2.08E-08	1.639129291	0	0	0	0	0	0	0
Laccaria_184184	184184	171.5544453	1.02E-05	148.3326945	0	150.759386	1.28E-05	159.1488224	0	184.8225154	4.34E-06	165.8152459	1.30E-05	0	0	0	0	0	0
Laccaria_184206	184206	468.4099711	0	539.2185303	4.21E-05	598.7201356	1.94E-05	522.9316882	2.67E-05	647.0436722	4.98E-05	512.7640904	2.67E-05	0	0	0	0	0	0
Laccaria_184243	184243	83.66011831	5.74E-06	76.75414199	2.42E-06	86.89097498	5.09E-06	80.94916023	3.60E-06	60.07779122	5.31E-06	62.46368136	0	0	0	0	0	0	0
Laccaria_184269	184269	38.2790078	0	36.14759014	0	52.56573119	7.67E-07	38.96546205	2.82E-06	38.07803607	1.53E-06	36.89148624	0	0	0	0	0	0	0
Laccaria_184285	184285	121.4108966	0	87.2795941	0	92.13691426	2.66E-06	73.06474337	3.60E-06	71.40763076	5.84E-06	90.23803997	0	0	0	0	0	0	0
Laccaria_184293	184293	108.1348646	2.66E-06	98.78148426	5.20E-06	104.5345558	5.09E-06	77.11275624	1.53E-06	79.47098673	1.53E-06	80.49748254	0	0	0	0	0	0	0
Laccaria_184303	184303	266.0065124	0	275.8961721	0	374.0066428	1.30E-05	315.9072469	2.08E-05	298.3834039	2.57E-05	296.1650828	0	0	0	0	0	0	0
Laccaria_184356	184356	61.93881404	3.76E-06	49.95151787	2.92E-06	52.80873441	1.71E-06	38.92550309	1.95E-06	54.15875394	3.51E-06	41.4278614	0	0	0	0	0	0	0
Laccaria_184365	184365	31.83991369	0	19.43646257	0	27.00767948	1.01E-06	22.54504393	1.69E-06	29.83624169	2.74E-06	30.40109334	0	0	0	0	0	0	0
Laccaria_184376	184376	16.55617343	6.06E-07	13.64880902	7.42E-07	16.37300701	1.26E-06	12.56762786	3.32E-07	15.56230189	1.12E-06	17.12928745	0	0	0	0	0	0	0
Laccaria_184382	184382	59.99391675	2.76E-06	57.19692596	0	52.01680324	2.03E-06	49.7276577	2.24E-06	43.24698484	5.42E-07	37.67436304	0	0	0	0	0	0	0
Laccaria_184403	184403	36.21562713	0	38.17817144	0	44.55126801	1.21E-06	40.02934293	2.36E-06	39.76846131	3.25E-06	41.07842946	1.95E-06	0	0	0	0	0	0
Laccaria_184404	184404	44.61855018	2.36E-06	34.75961126	1.15E-06	41.60962446	1.43E-06	29.92519468	2.36E-06	27.73759454	1.43E-06	32.09825533	0	0	0	0	0	0	0
Laccaria_184407	184407	16.40989708	0	13.89849989	0	16.78785169	3.83E-07	9.745315768	6.06E-07	14.3330965	8.57E-07	14.8259029	0	0	0	0	0	0	0
Laccaria_184409	184409	10.1223883	6.91E-07	12.92443518	6.36E-07	9.295156767	0	8.970551927	4.98E-07	10.85345296	7.04E-07	7.16256055	9.58E-08	0	0	0	0	0	0
Laccaria_184424	184424	35.8917772	0	26.36949903	0	32.26362651	1.95E-06	30.36781185	1.92E-06	25.59252524	2.13E-06	29.50323327	1.58E-06	0	0	0	0	0	0
Laccaria_184442	184442	11.48017491	9.49E-07	15.9675939	6.64E-07	16.43645443	6.36E-07	17.21765798	9.77E-07	17.85395924	8.99E-07	15.25715951	0	0	0	0	0	0	0
Laccaria_184453	184453	4.275351175	0.285993997	3.691394447	0.222241748	4.303890138	0.229293991	2.862470905	0.232675352	3.07410455	0.250264116	3.819815852	0.215235323	7.89E-51	2.96E-62	6.62E-79	4.39E-35	5.56E-35	9.06E-71
Laccaria_184457	184457	9.790849073	0	11.34082	6.21E-07	12.64011639	0	14.50276786	9.96E-07	12.17274801	6.91E-07	17.13520254	0	0	0	0	0	0	0
Laccaria_184460	184460	111.4779229	7.03E-06	105.0317384	5.53E-06	110.973083	0	90.3667761	0	112.9973265	4.34E-06	118.9668994	0	0	0	0	0	0	0
Laccaria_184494	184494	564.348932	3.13E-05	560.4693125	2.74E-05	524.0139748	2.12E-05	492.5100889	3.36E-05	539.9189745	4.63E-05	577.5709754	0	0	0	0	0	0	0
Laccaria_184504	184504	27.09867803	0	24.87371614	1.33E-06	35.61363366	0	18.77443077	1.01E-06	30.93879953	1.63E-06	27.86620774	6.64E-07	0	0	0	0	0	0
Laccaria_184585	184585	11.42123791	5.91E-07	13.72580748	0	21.81551609	1.24E-06	12.5581128	9.68E-07	23.98969418	1.74E-06	16.04649272	6.36E-07	0	0	0	0	0	0
Laccaria_184606	184606	45.09778446	2.48E-06	35.00044408	1.84E-06	43.21235992	1.95E-06	34.70564745	0	40.95687371	1.21E-06	32.93648003	0	0	0	0	0	0	0
Laccaria_184628	184628	12.59814091	0	10.23930891	8.99E-07	16.69284203	0	13.55557944	9.39E-07	12.92758352	9.77E-07	9.05251215	0	0	0	0	0	0	0
Laccaria_184639	184639	272.9003624	1.15E-05	300.3192478	1.44E-05	367.7722985	1.89E-05	268.6444956	1.71E-05	353.9242141	1.62E-05	229.3554726	0	0	0	0	0	0	0
Laccaria_184643	184643	26.22813793	0	18.75717031	1.36E-06	26.42379818	1.21E-06	25.02006968	2.05E-06	19.14389598	1.24E-06	20.52929607	0	0	0	0	0	0	0
Laccaria_184655	184655	2.05304208	1.25E-07	1.689670882	1.42E-07	1.620988153	4.79E-08	2.317600169	1.31E-07	2.07188866	1.63E-07	1.653632839	7.19E-08	0	0	0	0	0	0
Laccaria_184661	184661	225.6985906	0	185.967827	7.19E-06	154.947631	0	150.6475302	1.23E-05	185.6733539	1.49E-05	165.4077977	1.23E-05	0	0	0	0	0	0
Laccaria_184665	184665	14.56606491	0	8.620579816	0	12.74983841	2.35E-07	11.56029636	4.89E-07	14.18689486	7.90E-07	12.39142707	5.59E-07	0	0	0	0	0	0
Laccaria_184667	184667	418.0063832	1.06E-05	407.3900907	2.17E-05	396.8135314	4.34E-06	298.885311	1.06E-05	368.2350893	9.70E-06	270.9318289	1.53E-05	0	0	0	0	0	0
Laccaria_184682	184682	71.66909196	0	73.9027997	2.17E-06	81.03765447	0	63.66918891	3.51E-06	82.01067278	6.42E-06	61.52400035	0	0	0	0	0	0	0
Laccaria_184692	184692	41.32862969	2.30E-06	20.24061199	1.15E-06	39.42297895	1.33E-06	26.82387516	9.39E-07	25.41437514	1.53E-06	21.39127997	1.24E-06	0	0	0	0	0	0
Laccaria_184699	184699	51.66543147	2.30E-06	52.54328325	0	58.12618586	0	42.58385676	3.51E-06	47.75013363	3.02E-06	40.75378627	0	0	0	0	0	0	0
Laccaria_184710	184710	399.9901911	0	432.3927159	2.74E-05	552.4162457	0	539.3501109	2.60E-05	359.4699186	2.71E-05	388.7699377	0	0	0	0	0	0	0
Laccaria_184735	184735	186.4712598	0	145.4777869	9.70E-06	189.6343073	1.19E-05	155.7714724	0	154.6886458	1.23E-05	195.969213	8.11E-06	0	0	0	0	0	0
Laccaria_184762	184762	48.41907272	0	48.89485114	0	74.63479732	3.43E-06	76.45473257	5.84E-06	40.13848091	2.03E-06	45.45940026	0	0	0	0	0	0	0
Laccaria_184771	184771	86.30885247	3.60E-06	100.815768	5.20E-06	102.1334005	5.09E-06	70.21754234	1.71E-06	63.15193358	3.51E-06	60.6333163	1.88E-06	0	0	0	0	0	0
Laccaria_184803	184803	69.36749757	5.79E-06	64.45648927	3.91E-06	79.04592646	6.13E-06	54.20094885	2.87E-06	77.77725043	2.66E-06	60.91893067	1.71E-06	0	0	0	0	0	0
Laccaria_184843	184843	11.67332736	0	9.143128311	4.29E-07	14.05018815	7.90E-07	9.985487729	5.59E-07	9.129652417	3.59E-07	10.12908976	0	0	0	0	0	0	0
Laccaria_184863	184863	28.77228096	0	25.82489342	1.53E-06	33.75087128	1.58E-06	20.07639836	1.46E-06	20.65148866	5.42E-07	22.35151497	0	0	0	0	0	0	0
Laccaria_184877	184877	2.013895091	0	2.002755202	1.02E-07	3.651293623	1.59E-07	2.111022309	1.93E-07	2.032382308	8.30E-08	1.284163849	0	0	0	0	0	0	0
Laccaria_184892	184892	60.33818494	0	48.25819944	3.34E-06	65.90916256	2.17E-06	58.08356092	2.76E-06	47.13589297	1.95E-06	55.07964615	2.42E-06	0	0	0	0	0	0
Laccaria_184939	184939	48.1420607	1.95E-06	34.48125727	2.87E-06	40.21607943	0	31.07148291	1.99E-06	35.16292677	3.02E-06	38.77625953	2.36E-06	0	0	0	0	0	0
Laccaria_184960	184960	3.271238118	0	3.4738793	2.49E-07	1.555246479	7.39E-08	2.756818039	1.98E-07	1.883235808	4.79E-08	3.059808188	9.58E-08	0	0	0	0	0	0
Laccaria_184962	184962	91.39386068	0	68.22835622	3.25E-06	156.2826272	0	102.153248	4.85E-06	97.13686194	6.86E-06	96.95913498	0	0	0	0	0	0	0
Laccaria_184966	184966	5.458602399	0	4.074570929	1.66E-07	8.463813381	0	7.124179823	2.14E-07	8.091130646	5.25E-07	3.067435915	0	0	0	0	0	0	0
Laccaria_184967	184967	45.69992706	0	39.42530823	1.43E-06	49.24745166	2.97E-06	27.53498115	2.06E-06	35.24289927	2.30E-06	36.39153758	0	0	0	0	0	0	0
Laccaria_184986	184986	565.3321503	0	463.2143793	1.37E-05	717.2865807	0	753.093595	6.13E-05	575.798438	0	510.4693082	2.67E-05	0	0	0	0	0	0
Laccaria_184995	184995	184.391788	0	155.7047437	0	203.5581507	1.44E-05	180.1462275	9.20E-06	215.6261333	1.44E-05	187.0888182	8.68E-06	0	0	0	0	0	0
Laccaria_185029	185029	15.50682479	0	20.24076132	5.42E-07	23.70712017	8.57E-07	14.717628	9.19E-07	15.9901726	1.50E-06	13.36514721	8.13E-07	0	0	0	0	0	0
Laccaria_185040	185040	545.4054902	3.73E-05	375.3762939	1.15E-05	754.2120456	4.91E-05	717.28612	5.06E-05	585.7323104	1.94E-05	579.8269273	0	0	0	0	0	0	0
Laccaria_185073	185073	362.2203916	8.68E-06	397.0854578	2.38E-05	566.552279	0	298.4562356	9.70E-06	335.0610756	2.08E-05	304.7060704	0	0	0	0	0	0	0
Laccaria_185105	185105	317.8479684	0	210.4853726	0	281.1821622	1.59E-05	362.2406568	1.44E-05	286.6943739	2.32E-05	267.7147084	1.37E-05	0	0	0	0	0	0
Laccaria_185165	185165	10.25430089	0.0578435	10.17939624	0.087199652	8.424597439	0.062376819	8.913796866	0.121567127	11.30317447	0.091958038	12.53086185	0.131559468	0	0	0	0	0	0
Laccaria_185202	185202	401.1221966	0	381.1717757	2.25E-05	457.9990257	1.50E-05	447.484213	2.38E-05	375.3348114	2.08E-05	397.6127909	1.94E-05	0	0	0	0	0	0
Laccaria_185252	185252	110.2809604	0.128296887	107.2659524	0.062894127	153.4594097	0.175280879	115.9039994	0.052058217	109.6090703	0.152586879	108.8039703	0.182832619	0	0	0	0	0	0
Laccaria_185256	185256	3.220808993	0.253066852	2.757017672	0.17685845	2.417778277	0.182511267	2.565353283	0.15653146	3.023260673	0.255462676	2.451298467	0.155804393	2.09E-37	4.33E-55	2.34E-40	1.15E-60	1.30E-32	4.48E-56
Laccaria_185266	185266	1341.933075	0	1701.629922	0.000106955	1656.89421	7.36E-05	1222.107694	5.75E-05	853.0742601	5.75E-05	591.337361	0	0	0	0	0	0	0
Laccaria_185280	185280	96.69750362	4.20E-06	86.25595476	4.06E-06	95.47442693	6.68E-06	80.48835158	4.60E-06	90.59885059	3.60E-06	62.48576278	4.66E-06	0	0	0	0	0	0
Laccaria_185287	185287	11.20408671	8.13E-07	9.143569628	7.04E-07	5.68273519	3.03E-07	8.381296422	4.70E-07	6.601131627	3.95E-07	7.128507172	0	0	0	0	0	0	0
Laccaria_185290	185290	109.7979508	0	89.81170558	3.43E-06	85.74841111	5.53E-06	82.37315557	2.17E-06	79.40340205	2.87E-06	78.07838493	0	0	0	0	0	0	0
Laccaria_185317	185317	30.79437628	1.43E-06	30.00637564	0	38.0254052	1.63E-06	26.98551143	1.38E-06	25.18260554	1.38E-06	27.49442558	1.63E-06	0	0	0	0	0	0
Laccaria_185358	185358	1042.880125	0	1235.706238	7.56E-05	1937.000894	0	1192.155562	0	1069.728383	7.95E-05	755.0964077	0	0	0	0	0	0	0
Laccaria_185377	185377	344.7509096	0	312.9984267	2.30E-05	378.3022186	1.68E-05	369.2451822	0	233.8324945	1.74E-05	247.9921182	0	0	0	0	0	0	0
Laccaria_185384	185384	19.79384908	3.83E-07	16.94399138	1.24E-06	15.76265903	9.77E-07	15.58536727	0	19.80986854	5.42E-07	17.26783399	0	0	0	0	0	0	0
Laccaria_185397	185397	11.61483972	6.78E-07	12.42684389	4.29E-07	16.71077339	0	29.89432358	1.01E-06	21.54577451	0.074343491	34.89781361	0.064397584	0	0	0	0	0	0
Laccaria_185404	185404	86.91256414	6.23E-06	110.3488001	4.85E-06	58.07662939	4.54E-06	81.61292443	1.08E-06	56.76657909	2.66E-06	62.85289002	0	0	0	0	0	0	0
Laccaria_185408	185408	39.03503107	0	41.00858483	2.17E-06	34.54560907	1.27E-06	31.91429024	1.15E-06	29.44457228	2.39E-06	26.810119	0	0	0	0	0	0	0
Laccaria_185417	185417	90.25288957	3.76E-06	79.40156828	2.17E-06	96.05594031	4.47E-06	49.79915211	2.17E-06	78.39755222	1.08E-06	82.47829132	6.60E-06	0	0	0	0	0	0
Laccaria_185466	185466	11.8148512	0	7.513785035	2.35E-07	17.29064206	0	9.223543625	6.64E-07	19.68201814	6.64E-07	8.164578577	4.07E-07	0	0	0	0	0	0
Laccaria_185468	185468	4.13349241	0.212037966	3.649020976	0.170817922	4.290714353	0.205766129	2.636101736	0.115821865	4.792093345	0.252757077	3.922309264	0.146215949	6.16E-85	1.51E-101	7.25E-97	5.72E-115	1.85E-80	8.16E-159
Laccaria_185470	185470	320.8134879	6.13E-06	268.2549333	1.68E-05	358.9596397	1.23E-05	318.779131	0	344.2408311	1.74E-05	284.9369107	0	0	0	0	0	0	0
Laccaria_185474	185474	73.87576603	0	61.59584556	1.08E-06	79.13989222	5.63E-06	46.60505325	1.53E-06	58.36039513	4.47E-06	62.48786153	3.34E-06	0	0	0	0	0	0
Laccaria_185494	185494	36.85345324	0.331389629	38.72522402	0.248624162	44.07729943	0.333960625	40.34358245	0.191306234	32.42200907	0.295723757	33.50131229	0.349338509	0	0	0	0	0	0
Laccaria_185495	185495	63.44977873	2.66E-06	61.41193304	3.98E-06	59.37427452	7.67E-07	45.52793097	1.95E-06	35.14010404	1.15E-06	35.2190722	1.58E-06	0	0	0	0	0	0
Laccaria_185515	185515	4.635680486	0	4.685338234	0	10.1027911	1.92E-07	11.33169833	7.90E-07	6.324041004	4.29E-07	8.777779653	0	0	0	0	0	0	0
Laccaria_185531	185531	71.75988546	5.31E-06	104.4231394	0	94.33930349	6.32E-06	106.6675659	5.53E-06	79.21305427	2.17E-06	75.80929583	3.07E-06	0	0	0	0	0	0
Laccaria_185536	185536	254.565196	1.76E-05	245.0351909	1.79E-05	196.9171725	9.20E-06	208.176172	0	297.5741487	4.34E-06	256.2781124	1.15E-05	0	0	0	0	0	0
Laccaria_185557	185557	7.474012374	0	7.968567592	3.83E-07	7.510539821	3.71E-07	4.273348948	1.17E-07	7.037375104	4.89E-07	10.67178276	7.04E-07	0	0	0	0	0	0
Laccaria_185623	185623	84.56846596	0	65.92770539	3.83E-06	89.18512776	0	67.09254303	0	76.51520145	5.94E-06	76.56320043	0	0	0	0	0	0	0
Laccaria_185642	185642	35.78720149	0.109193271	22.38924896	0.06231554	27.40392557	0.045103651	15.41176576	9.39E-07	29.32170644	0.116666296	33.57552923	0.066913145	0	0	0	0	0	0
Laccaria_185667	185667	61.92983668	4.13E-06	63.047314	3.34E-06	66.63909617	1.08E-06	45.0983265	3.47E-06	55.61118931	5.09E-06	58.74738276	2.76E-06	0	0	0	0	0	0
Laccaria_185674	185674	41.46001521	0	35.01726877	2.39E-06	46.74298076	1.08E-06	28.94705682	1.43E-06	33.12836483	2.03E-06	38.2621284	0	0	0	0	0	0	0
Laccaria_185678	185678	409.8203277	6.13E-06	401.1155788	2.74E-05	504.2871222	4.29E-05	411.1728201	3.07E-05	440.0774785	3.13E-05	367.6773694	0	0	0	0	0	0	0
Laccaria_185727	185727	3.873833053	1.52E-07	1.704036409	0	2.296880784	0	2.520411121	1.17E-07	0.68112857	6.05E-08	1.775285002	0	0	0	0	0	0	0
Laccaria_185737	185737	57.55976972	3.34E-06	50.75590084	0	49.63053156	2.03E-06	44.75457197	0	33.01853231	1.95E-06	40.89773034	2.76E-06	0	0	0	0	0	0
Laccaria_185754	185754	51.35903018	0	44.78220011	1.53E-06	58.45151986	4.20E-06	62.85716893	2.87E-06	62.63896245	2.87E-06	51.87693487	0	0	0	0	0	0	0
Laccaria_185826	185826	53.74939061	0	13.5982247	4.29E-07	19.32663129	4.70E-07	9.177824555	8.25E-07	13.65143897	3.32E-07	13.96539064	0	0	0	0	0	0	0
Laccaria_185879	185879	4.262489978	0.202009226	4.965918445	0.185886781	6.578290811	0.201914271	5.036193686	0.257465131	5.740037802	0.301502263	5.23071865	0.243417698	3.94E-99	1.59E-157	3.99E-233	1.67E-85	4.12E-81	9.94E-103
Laccaria_185911	185911	16.97425862	0	19.78577667	1.18E-06	19.48001725	1.24E-06	16.49470773	1.05E-06	24.23826919	1.12E-06	22.53239498	1.43E-06	0	0	0	0	0	0
Laccaria_185929	185929	234.6786769	1.26E-05	209.3359945	1.41E-05	434.6512654	2.21E-05	259.2359414	1.62E-05	254.5943202	1.76E-05	198.2549915	1.37E-05	0	0	0	0	0	0
Laccaria_185954	185954	0.223766121	0	0.92080699	5.99E-08	0.785224435	0	1.082575543	6.78E-08	0	0	0.360467045	0	0	0	0	0	1	0
Laccaria_185962	185962	7.955107281	0.101976353	6.297936688	0.039733487	6.010381811	0.048342157	7.52964953	0.118971853	15.19828006	0.105230387	14.79856686	0.052361947	0	0	0	0	0	0
Laccaria_185968	185968	34.7738711	0.401422681	28.82373904	0.320273034	33.84061289	0.331399293	26.1587307	0.313799293	24.26026204	0.372796358	27.1391083	0.332511636	0	0	0	0	0	0
Laccaria_185971	185971	204.9909341	6.86E-06	172.7838321	1.41E-05	208.9466305	7.51E-06	225.4075889	1.37E-05	177.9042818	7.19E-06	165.1109559	1.17E-05	0	0	0	0	0	0
Laccaria_185981	185981	235.8130287	1.23E-05	238.573801	1.30E-05	227.4178959	8.68E-06	173.4705403	2.17E-06	190.5840014	1.08E-05	148.1536181	0	0	0	0	0	0	0
Laccaria_185985	185985	177.1811292	5.74E-06	183.4481556	0	190.3733283	9.94E-06	191.9637365	8.68E-06	260.6925572	2.30E-05	214.139511	0	0	0	0	0	0	0
Laccaria_186002	186002	251.0824087	1.37E-05	218.3004744	1.44E-05	254.6681385	1.06E-05	185.0686318	7.82E-06	185.5084303	1.39E-05	194.7507376	0	0	0	0	0	0	0
Laccaria_186016	186016	68.2264887	0.05462357	62.50640116	0.03543613	66.08088425	0.057103504	50.29359285	0.026651614	64.22828263	0.035112863	62.03660567	0.070341727	0	0	0	0	0	0
Laccaria_186109	186109	247.1380369	0	261.8050099	6.13E-06	365.1336259	2.45E-05	243.2914635	1.62E-05	272.7758115	2.15E-05	207.4308428	5.31E-06	0	0	0	0	0	0
Laccaria_186131	186131	163.6368501	0	152.2172735	4.34E-06	142.8461221	5.09E-06	157.6996856	9.70E-06	144.3594668	1.29E-05	137.2608435	0	0	0	0	0	0	0
Laccaria_186136	186136	1.433723202	1.00E-07	0.811226791	4.94E-08	1.446447364	0	3.208048521	2.20E-07	1.484960448	8.80E-08	1.87654903	6.34E-08	0	0	0	0	0	0
Laccaria_186162	186162	8.365410377	0	10.77344178	7.67E-07	10.92670002	8.47E-07	10.86739295	7.42E-07	12.14492424	8.78E-07	12.85203658	0	0	0	0	0	0	0
Laccaria_186182	186182	3.050062096	0	1.746244684	0	1.11684154	4.64E-08	1.732241692	7.19E-08	2.704749387	1.95E-07	1.76240626	0	0	0	0	0	0	0
Laccaria_186194	186194	0.249098135	1.16E-08	0.068336619	1.30E-09	0.291372589	0	0.080342084	5.80E-09	0.105846237	9.11E-09	0.066879106	0	0	0	0	0	0	0
Laccaria_186220	186220	48.02179621	0.781412343	42.10277054	0.648287587	59.09382441	0.691159404	51.71098629	0.87970322	55.3128524	0.908109406	50.57219344	0.748572896	0	0	0	0	0	0
Laccaria_186244	186244	384.2984255	0.683379416	341.3104648	0.765029598	385.1407944	0.708642551	360.1558629	0.574500818	363.2969236	0.73132387	283.8604539	0.725324709	0	0	0	0	0	0
Laccaria_186248	186248	127.3526484	0.754580991	108.4334299	0.63841545	115.3907984	0.548711339	91.60068369	0.615203809	115.9657457	0.72187214	116.8793201	0.681492985	0	0	0	0	0	0
Laccaria_186286	186286	201.2443635	0	162.2780465	0	218.4689623	1.59E-05	202.3877903	1.53E-05	166.4761064	1.42E-05	151.5744441	0	0	0	0	0	0	0
Laccaria_186329	186329	3.950126674	2.99E-07	2.990908448	1.48E-07	4.158452543	0	5.962515138	4.50E-07	7.45244778	4.79E-07	5.472436201	0	0	0	0	0	0	0
Laccaria_186343	186343	23.72702327	0.428711096	19.3409115	0.330775104	27.62051362	0.468307197	19.46737824	0.359407248	14.01779581	0.331033062	21.30199149	0.382875745	0	0	0	0	0	0
Laccaria_186351	186351	466.7616923	0	526.1015883	0	628.0714741	3.36E-05	419.2198126	1.06E-05	539.0885446	4.02E-05	435.2988412	2.30E-05	0	0	0	0	0	0
Laccaria_186401	186401	37.97737254	0	53.17893312	0	52.70636942	0.017234334	44.17175408	3.16E-06	54.64239075	0	67.2408198	0	0	0	0	0	0	0
Laccaria_186424	186424	129.7972571	2.651520923	123.0490731	2.398941766	96.00020086	1.885373689	127.8046629	2.40029579	91.91791272	2.822926933	81.50897764	1.739991336	0	0	0	0	7.27E-233	0
Laccaria_186476	186476	45.27263393	0.184694741	37.63691549	0.166440231	40.46659883	0.138059813	20.48625762	0.153127657	28.2066963	0.181097563	35.54518578	0.153560773	0	0	0	0	0	0
Laccaria_186522	186522	69.89846077	4.79E-06	71.79970493	4.60E-06	75.04643659	4.34E-06	84.26701788	4.60E-06	81.86305858	7.11E-06	83.93161552	0	0	0	0	0	0	0
Laccaria_186533	186533	55.25684308	2.30E-06	51.5597364	3.83E-06	74.053828	1.88E-06	64.70441145	0	67.38799777	3.91E-06	64.86100511	3.25E-06	0	0	0	0	0	0
Laccaria_186549	186549	443.0677668	0	406.2573987	3.01E-05	532.8330014	1.74E-05	356.0546258	1.84E-05	438.6258576	1.94E-05	343.9845765	8.68E-06	0	0	0	0	0	0
Laccaria_186573	186573	4.963934413	4.07E-07	3.27979584	1.73E-07	4.023564854	1.52E-07	4.025117151	2.40E-07	5.971297265	4.98E-07	6.194433692	0	0	0	0	0	0	0
Laccaria_186590	186590	3.696351351	2.03E-07	3.679993814	1.17E-07	3.43103285	0	2.48052658	1.73E-07	5.319928549	3.03E-07	3.601505289	1.27E-07	0	0	0	0	0	0
Laccaria_186602	186602	10.15299478	0.247931628	9.034669784	0.207638109	12.37243887	0.188725765	6.063120537	0.254695541	8.50852438	0.278809037	8.605747501	0.187693718	0	0	0	1.47E-125	7.66E-205	0
Laccaria_186606	186606	50.7230787	9.39E-07	42.73163461	1.21E-06	40.50411986	2.30E-06	63.7646092	3.83E-06	46.83989527	4.44E-06	44.55463555	0	0	0	0	0	0	0
Laccaria_186664	186664	90.89005413	5.09E-06	79.34861633	6.68E-06	96.01574229	4.20E-06	84.58581082	0	83.47725865	5.31E-06	74.60590746	4.47E-06	0	0	0	0	0	0
Laccaria_186670	186670	142.4439844	3.628485754	133.816579	2.874239433	39.49659739	1.571854394	35.72508843	1.853891896	62.51312249	2.198083268	84.29129848	2.853376723	0	0	1.25E-139	4.77E-83	3.25E-178	4.30E-192
Laccaria_186682	186682	7.320651823	2.88E-07	4.727274708	1.66E-07	5.374954294	3.32E-07	6.865478604	1.66E-07	7.465621058	3.18E-07	4.898593393	3.39E-07	0	0	0	0	0	0
Laccaria_186688	186688	10.47118379	0.631284138	10.85094342	0.528688833	9.928787267	0.480534118	9.229578644	0.648506539	12.07989009	0.709904543	8.676960809	0.47790622	4.32E-62	6.54E-94	3.81E-95	2.90E-46	3.11E-65	5.73E-74
Laccaria_186709	186709	0	0	0.008869815	0.030230537	0.00661832	0.024245025	0	0	0	0	0	0	1	0.384606001	0.392435669	1	1	1
Laccaria_186713	186713	101.3223045	1.247971982	104.3037335	1.073752696	74.05001528	0.967268807	84.90676541	0.97209758	89.00624708	1.267435498	89.12929079	0.96058146	0	0	0	0	0	0
Laccaria_186716	186716	1452.216416	7.76E-05	1479.700072	7.95E-05	1558.198757	7.95E-05	1498.409991	7.95E-05	1488.849974	0.000109733	1675.984859	0	0	0	0	0	0	0
Laccaria_186732	186732	16.32638616	9.58E-07	15.26903748	6.91E-07	18.80778721	3.83E-07	11.72832743	6.36E-07	11.35206405	3.03E-07	9.962248495	0	0	0	0	0	0	0
Laccaria_186781	186781	26.10746698	0	22.2480032	1.08E-06	29.14350981	1.92E-06	28.14565304	1.27E-06	25.28800292	1.18E-06	20.44886517	1.38E-06	0	0	0	0	0	0
Laccaria_186793	186793	91.78878967	0	69.62114647	2.17E-06	79.56932374	0	78.65345412	3.76E-06	62.47041466	2.87E-06	59.83457972	3.98E-06	0	0	0	0	0	0
Laccaria_186824	186824	58.23452935	0	53.46775089	0	123.2114585	0	78.9898519	5.53E-06	73.68982684	5.20E-06	53.87653268	3.34E-06	0	0	0	0	0	0
Laccaria_186840	186840	89.93242527	0	99.13543214	7.51E-06	110.7414988	5.09E-06	112.332607	5.31E-06	95.53472607	6.13E-06	82.53372524	0	0	0	0	0	0	0
Laccaria_186850	186850	45.33454257	0	42.65723639	3.16E-06	46.08311869	2.76E-06	37.10656551	3.30E-06	39.17990882	0	28.3567409	1.71E-06	0	0	0	0	0	0
Laccaria_186854	186854	15.42590665	9.58E-07	12.52969457	8.47E-07	15.92103341	1.92E-07	10.68236125	8.25E-07	13.94489374	8.57E-07	10.3540603	7.42E-07	0	0	0	0	0	0
Laccaria_186862	186862	57.90585694	3.76E-06	49.30746592	0	51.45953425	0	40.74869157	2.42E-06	52.00651037	0	52.54634207	3.25E-06	0	0	0	0	0	0
Laccaria_186866	186866	42.38601422	0	56.04322119	0	80.70867364	5.31E-06	62.52728425	4.47E-06	41.63099642	3.02E-06	36.37871366	0	0	0	0	0	0	0
Laccaria_186871	186871	92.96154227	0	117.6642281	6.32E-06	118.6369613	0	124.4813896	5.94E-06	134.0310344	1.28E-05	104.8268639	0	0	0	0	0	0	0
Laccaria_186873	186873	101.0887377	3.76E-06	90.31533014	5.74E-06	117.0810359	4.06E-06	114.028007	5.31E-06	105.9848295	7.97E-06	86.82155463	6.32E-06	0	0	0	0	0	0
Laccaria_186903	186903	335.2502154	6.13E-06	302.162907	1.79E-05	346.362339	2.03E-05	247.9734802	0	258.6903511	1.37E-05	279.7999313	9.20E-06	0	0	0	0	0	0
Laccaria_186907	186907	28.62243733	0	23.13369733	1.18E-06	34.71613514	2.54E-06	16.47494086	1.03E-06	22.8274834	1.53E-06	20.33488338	8.57E-07	0	0	0	0	0	0
Laccaria_186913	186913	37.94364139	0	48.11415275	1.21E-06	74.2676508	0	33.04268954	1.71E-06	58.13211812	4.79E-06	29.82614328	0	0	0	0	0	0	0
Laccaria_186940	186940	52.61300924	3.43E-06	42.54128292	2.30E-06	47.76127626	0	33.53277744	2.30E-06	32.94598689	1.67E-06	35.95658777	0	0	0	0	0	0	0
Laccaria_186942	186942	20.51275041	1.41E-06	17.27250504	0	19.3643821	0	14.36401979	1.01E-06	15.73456444	9.39E-07	15.84402125	5.42E-07	0	0	0	0	0	0
Laccaria_186951	186951	139.8904012	0	94.8492255	4.73E-06	122.9966595	3.76E-06	107.0803264	6.86E-06	134.7661715	1.13E-05	132.3032174	5.31E-06	0	0	0	0	0	0
Laccaria_186956	186956	25.62650718	1.01E-06	23.04771193	6.64E-07	26.97802444	0	20.83383234	1.63E-06	22.47994043	1.38E-06	23.80630364	1.48E-06	0	0	0	0	0	0
Laccaria_186973	186973	38.60208815	5.42E-07	40.50950228	0	46.93252308	3.11E-06	36.10154093	1.76E-06	44.81782801	3.72E-06	44.73121764	0	0	0	0	0	0	0
Laccaria_186980	186980	188.8072708	1.47E-05	166.6072268	8.11E-06	204.3985069	1.06E-05	152.7533137	4.85E-06	174.276463	1.28E-05	178.2074493	0	0	0	0	0	0	0
Laccaria_187015	187015	28.7623657	0	21.45522027	1.46E-06	36.81898154	2.48E-06	25.01603394	0	28.56293823	1.84E-06	27.07130387	0	0	0	0	0	0	0
Laccaria_187017	187017	24.61523909	1.71E-06	14.0965734	7.90E-07	30.91615333	0	18.65711719	1.18E-06	20.26519179	0	20.94170405	1.12E-06	0	0	0	0	0	0
Laccaria_187028	187028	148.6440599	0	133.7244724	7.67E-06	155.5624211	1.08E-05	172.2234215	8.94E-06	139.3000247	1.08E-05	144.7090611	9.58E-06	0	0	0	0	0	0
Laccaria_187030	187030	239.9412151	8.68E-06	183.9772365	1.42E-05	234.2212315	8.11E-06	321.2465597	1.68E-05	223.7148646	1.68E-05	174.7235264	0	0	0	0	0	0	0
Laccaria_187046	187046	13.47535014	0	33.04617526	5.42E-07	21.59854577	8.13E-07	20.87952251	1.18E-06	17.64201286	1.41E-06	8.213676675	4.89E-07	0	0	0	0	0	0
Laccaria_187057	187057	412.5371801	8.68E-06	332.4314777	2.34E-05	274.1288324	1.11E-05	307.1620763	0	214.6631196	1.44E-05	355.1914548	2.60E-05	0	0	0	0	0	0
Laccaria_187062	187062	5.289481243	0	6.370664644	1.66E-07	6.066434251	3.89E-07	5.118078642	3.77E-07	7.236159056	2.14E-07	4.987830647	0	0	0	0	0	0	0
Laccaria_187066	187066	13.97880122	0	10.96778622	7.79E-07	20.60244159	1.38E-06	12.17324358	4.50E-07	18.76990006	1.01E-06	12.00991379	0	0	0	0	0	0	0
Laccaria_187071	187071	44.38461991	2.24E-06	39.52308849	2.60E-06	46.47009176	1.08E-06	34.99072429	1.99E-06	38.3070691	1.71E-06	37.91824149	2.71E-06	0	0	0	0	0	0
Laccaria_187086	187086	12.90864723	7.90E-07	12.66478688	8.78E-07	15.93973441	2.71E-07	13.52186896	8.78E-07	13.56014789	6.91E-07	11.4613334	0	0	0	0	0	0	0
Laccaria_187145	187145	119.3418084	0	111.6982871	4.60E-06	133.2146837	6.68E-06	119.9572175	7.03E-06	144.8117772	7.03E-06	126.1337734	0	0	0	0	0	0	0
Laccaria_187163	187163	81.12060707	0	82.55334641	2.42E-06	95.91127198	6.94E-06	123.1118401	7.03E-06	65.22047248	4.40E-06	88.65498067	5.53E-06	0	0	0	0	0	0
Laccaria_187166	187166	57.75771778	2.17E-06	46.62857763	7.67E-07	73.48636155	2.66E-06	53.95441098	0	79.8574906	1.08E-06	72.85924491	1.88E-06	0	0	0	0	0	0
Laccaria_187174	187174	55.13286072	3.16E-06	45.66412627	3.02E-06	65.9971845	3.43E-06	42.51831459	1.43E-06	49.0695954	2.97E-06	35.29910868	0	0	0	0	0	0	0
Laccaria_187175	187175	19.28124632	8.57E-07	16.61336477	0	18.07534209	1.15E-06	16.90530181	8.99E-07	20.85208081	1.27E-06	16.87574936	0	0	0	0	0	0	0
Laccaria_187180	187180	357.7537645	1.15E-05	343.43573	2.12E-05	436.9389067	1.50E-05	412.2872207	1.94E-05	353.4205866	2.03E-05	335.693771	0	0	0	0	0	0	0
Laccaria_187186	187186	21.90186056	0	18.46327961	1.46E-06	22.09234808	1.12E-06	16.98803394	1.01E-06	16.84211111	1.41E-06	23.56889566	0	0	0	0	0	0	0
Laccaria_187188	187188	101.9276224	0.330315473	117.875174	0.265656439	60.68567616	0.177819914	65.516133	0.132509798	55.35570365	0.160063686	80.96050405	0.195983364	0	0	0	0	0	0
Laccaria_187225	187225	70.55731688	0	66.8724591	0	81.08447242	0	69.58025341	0	64.06911781	4.91E-06	59.73715001	0	0	0	0	0	0	0
Laccaria_187260	187260	10.13446976	1.36E-07	10.27941545	5.59E-07	9.611668395	6.21E-07	9.01098149	6.29E-07	7.122880821	5.59E-07	8.515846982	2.88E-07	0	0	0	0	0	0
Laccaria_187294	187294	48.5026179	1.95E-06	55.10220529	2.66E-06	55.9467809	2.42E-06	49.85006646	1.53E-06	47.48103026	3.16E-06	43.55279712	2.17E-06	0	0	0	0	0	0
Laccaria_187296	187296	41.83796139	0	53.83024692	3.43E-06	57.55142134	3.91E-06	45.7449157	1.21E-06	53.68864042	2.76E-06	46.27939932	0	0	0	0	0	0	0
Laccaria_187302	187302	55.7254738	3.07E-06	34.89718129	0	27.26875081	1.76E-06	17.59713095	8.78E-07	21.50696527	1.71E-06	30.81552909	1.53E-06	0	0	0	0	0	0
Laccaria_187323	187323	2.287746048	0	3.177282746	5.87E-08	4.047449272	2.25E-07	5.90296787	0	4.73900735	2.71E-07	2.687236277	8.30E-08	0	0	0	0	0	0
Laccaria_187325	187325	94.12997963	0	74.92977188	4.06E-06	71.08404117	5.20E-06	70.44767681	5.20E-06	74.03413199	3.76E-06	67.00409955	0	0	0	0	0	0	0
Laccaria_187336	187336	36.62118108	0	33.25177482	9.39E-07	39.04143783	2.24E-06	29.27197227	1.21E-06	35.13908919	3.14E-06	32.14179583	6.64E-07	0	0	0	0	0	0
Laccaria_187376	187376	80.86126691	4.06E-06	62.74292308	3.43E-06	82.27149493	5.53E-06	53.70388441	3.91E-06	59.56983617	2.30E-06	60.63394397	0	0	0	0	0	0	0
Laccaria_187395	187395	43.67218195	0	34.64734485	1.08E-06	42.05043997	1.71E-06	21.69954567	1.76E-06	38.33220986	3.60E-06	32.09751012	2.27E-06	0	0	0	0	0	0
Laccaria_187396	187396	99.06321453	6.68E-06	72.6119291	4.20E-06	114.1707069	0	79.76462558	4.85E-06	118.95794	6.51E-06	83.02623003	0	0	0	0	0	0	0
Laccaria_187439	187439	41.99009943	0	35.81031351	0	51.41189123	2.03E-06	39.37816557	1.80E-06	41.89071522	3.68E-06	39.15163659	0	0	0	0	0	0	0
Laccaria_187450	187450	8.373692589	0	7.644152508	3.83E-07	16.5160463	5.42E-07	6.426000051	0	11.22651751	6.21E-07	9.031604749	0	0	0	0	0	0	0
Laccaria_187465	187465	28.2286278	0	16.66323709	1.36E-06	25.82337709	1.27E-06	16.3883372	1.21E-06	23.49335568	2.15E-06	18.65992801	0	0	0	0	0	0	0
Laccaria_187491	187491	18.87502196	0	19.22688157	0	44.51854473	2.82E-06	42.5147714	2.97E-06	27.21654071	1.92E-06	27.41520849	0	0	0	0	0	0	0
Laccaria_187515	187515	31.06564457	0	21.50132989	7.67E-07	38.08122698	0	25.68381866	1.63E-06	25.51118097	2.17E-06	24.2800847	1.18E-06	0	0	0	0	0	0
Laccaria_187522	187522	76.63807791	0	56.34714059	4.47E-06	63.49097261	0	34.17939637	1.63E-06	55.51968024	0	65.87681733	3.25E-06	0	0	0	0	0	0
Laccaria_187526	187526	1.383636802	5.62E-08	0.996401624	7.67E-08	1.497069818	0	1.115667372	6.78E-08	1.322846862	8.47E-08	2.275349843	0	0	0	0	0	0	0
Laccaria_187538	187538	47.23201274	1.21E-06	48.80118285	3.68E-06	59.58770393	7.67E-07	61.33910356	2.76E-06	66.30263058	4.85E-06	84.61187021	1.08E-06	0	0	0	0	0	0
Laccaria_187542	187542	40.00154109	2.76E-06	35.47546655	2.06E-06	38.25049696	5.42E-07	25.00286865	1.51E-06	42.21772168	3.95E-06	36.5820135	0	0	0	0	0	0	0
Laccaria_187545	187545	25.72506574	0	21.07700379	1.43E-06	24.77436457	1.82E-06	25.33794334	0	22.35225902	1.05E-06	24.2512079	6.64E-07	0	0	0	0	0	0
Laccaria_187554	187554	33.92846792	0	30.43565516	2.03E-06	35.84094503	1.27E-06	19.62273264	1.43E-06	26.88056855	1.27E-06	25.66048501	9.39E-07	0	0	0	0	0	0
Laccaria_187569	187569	23.40257731	0	19.66827468	8.99E-07	24.58567174	0	18.27330161	1.05E-06	19.05863145	1.63E-06	20.51638373	0	0	0	0	0	0	0
Laccaria_187613	187613	17.92036484	0	15.71047676	6.06E-07	17.70346415	0	18.56475079	0	11.6703285	8.57E-07	12.08066892	0	0	0	0	0	0	0
Laccaria_187624	187624	294.7316856	0	303.3087173	6.13E-06	163.8278879	0	165.4309918	1.06E-05	193.4534511	1.39E-05	205.7537753	1.06E-05	0	0	0	0	0	0
Laccaria_187631	187631	100.228103	1.53E-06	92.63201757	5.20E-06	96.93744743	4.47E-06	62.57834777	3.98E-06	85.79875905	7.51E-06	85.94515379	0	0	0	0	0	0	0
Laccaria_187652	187652	75.39399871	0	73.45869303	0	111.5848792	7.35E-06	100.7352008	0	94.84654519	7.82E-06	63.46086703	4.27E-06	0	0	0	0	0	0
Laccaria_187660	187660	24.31728962	1.74E-06	23.24902236	9.77E-07	19.51917829	8.13E-07	15.92102458	0	19.11886577	0	18.06178442	0	0	0	0	0	0	0
Laccaria_187666	187666	33.90149714	2.10E-06	31.87420582	0	40.80991925	1.71E-06	28.50352431	1.92E-06	29.99949182	1.84E-06	34.64078321	2.20E-06	0	0	0	0	0	0
Laccaria_187667	187667	63.61037557	2.03E-06	49.31643925	2.48E-06	63.67359216	2.54E-06	37.66964624	3.02E-06	57.72481429	3.68E-06	60.95422453	0	0	0	0	0	0	0
Laccaria_187687	187687	31.82236371	0	27.88235434	1.15E-06	30.51135619	2.66E-06	24.20660325	1.24E-06	25.08830581	2.22E-06	25.31601498	0	0	0	0	0	0	0
Laccaria_187695	187695	181.3754745	1.41E-05	173.5360375	4.85E-06	217.9389825	1.15E-05	187.847329	0	172.8911817	8.68E-06	136.2442731	0	0	0	0	0	0	0
Laccaria_187709	187709	127.7461734	8.11E-06	86.28022982	4.85E-06	284.7678681	0	205.3712675	1.02E-05	163.3506074	1.13E-05	183.3394668	8.11E-06	0	0	0	0	0	0
Laccaria_187731	187731	55.10333563	0	39.62831604	0	64.30926402	2.76E-06	48.29724052	1.71E-06	41.00825272	3.47E-06	39.36819586	0	0	0	0	0	0	0
Laccaria_187752	187752	63.24123784	2.42E-06	54.5227483	4.06E-06	71.40978442	1.88E-06	50.21117928	1.33E-06	43.39963589	2.76E-06	41.40662881	0	0	0	0	0	0	0
Laccaria_187757	187757	41.79770839	1.08E-06	36.16396086	0	36.95673205	5.42E-07	24.2659666	1.43E-06	35.24794271	2.99E-06	32.05479754	0	0	0	0	0	0	0
Laccaria_187790	187790	99.60182789	6.86E-06	101.8040579	5.20E-06	102.766538	6.32E-06	97.22381637	5.31E-06	121.9935241	1.07E-05	129.4911272	1.01E-05	0	0	0	0	0	0
Laccaria_187800	187800	20.55327323	1.12E-06	17.6495232	3.32E-07	20.541857	0	12.23831152	9.09E-07	15.29646054	0	14.46498541	1.07E-06	0	0	0	0	0	0
Laccaria_187838	187838	53.79530554	2.30E-06	45.79803806	0.006994325	50.02737966	2.42E-06	30.09236438	1.38E-06	49.15206402	9.39E-07	57.4550917	1.53E-06	0	0	0	0	0	0
Laccaria_187841	187841	110.5273012	3.76E-06	91.06239475	6.32E-06	115.7328438	0	89.86650624	5.42E-06	85.32230371	6.23E-06	91.41020191	4.20E-06	0	0	0	0	0	0
Laccaria_187846	187846	74.12612022	0	66.00484493	1.71E-06	71.14997848	2.54E-06	54.54648388	2.42E-06	57.37046407	5.03E-06	45.65695439	0	0	0	0	0	0	0
Laccaria_187852	187852	113.8816469	7.19E-06	151.9992112	7.82E-06	115.8087555	6.13E-06	94.90131314	7.51E-06	110.4035811	9.94E-06	94.4189724	0	0	0	0	0	0	0
Laccaria_187856	187856	395.4705675	0	363.9398144	2.42E-05	352.7083306	6.13E-06	263.1078227	2.08E-05	283.1755011	5.31E-06	352.5609382	2.03E-05	0	0	0	0	0	0
Laccaria_187868	187868	4.864435189	1.92E-07	4.987931123	3.39E-07	7.331677439	2.14E-07	6.481503291	0	4.371165453	3.71E-07	4.046544989	0	0	0	0	0	0	0
Laccaria_187873	187873	108.6116649	5.53E-06	91.30333543	6.23E-06	105.1472563	7.03E-06	109.159313	2.17E-06	80.46928437	4.20E-06	89.41643512	5.20E-06	0	0	0	0	0	0
Laccaria_187875	187875	75.57443768	0	67.55437031	5.20E-06	77.6448234	4.60E-06	68.45358504	1.88E-06	57.00044292	4.20E-06	52.50192963	0	0	0	0	0	0	0
Laccaria_187879	187879	49.91218053	0	39.4608942	2.97E-06	45.14321939	2.30E-06	56.28056015	5.37E-06	60.45278896	3.76E-06	58.77301908	7.67E-07	0	0	0	0	0	0
Laccaria_187883	187883	117.4651871	1.53E-06	95.8785029	4.97E-06	173.4366389	3.07E-06	116.6547437	6.32E-06	73.51279768	3.43E-06	82.7668148	0	0	0	0	0	0	0
Laccaria_187897	187897	12.05967766	0	9.14523836	5.75E-07	12.92017523	8.36E-07	9.124201399	2.71E-07	8.607736834	0	9.370022785	2.71E-07	0	0	0	0	0	0
Laccaria_187907	187907	154.949635	1.11E-05	172.3045705	9.70E-06	192.3649216	0	175.4195613	0	182.7186717	1.28E-05	175.2985494	6.51E-06	0	0	0	0	0	0
Laccaria_187926	187926	138.4683988	0	153.8150526	0	143.2194158	9.20E-06	121.2569184	9.45E-06	127.6021872	7.03E-06	125.6115007	0	0	0	0	0	0	0
Laccaria_187928	187928	19.12355453	0	16.55935462	0	13.99388535	8.78E-07	10.96200636	9.19E-07	11.6690027	5.91E-07	15.91416638	1.31E-06	0	0	0	0	0	0
Laccaria_187958	187958	50.34999102	2.17E-06	44.23064406	9.39E-07	53.22185997	2.03E-06	41.18311259	9.39E-07	51.16030834	3.87E-06	47.29305413	1.21E-06	0	0	0	0	0	0
Laccaria_187973	187973	551.67848	4.07E-05	493.8698405	8.68E-06	559.6418678	3.93E-05	411.0041313	2.94E-05	641.5556652	5.28E-05	613.0948999	0	0	0	0	0	0	0
Laccaria_187980	187980	111.6619905	2.17E-06	124.7898711	5.09E-06	113.5321007	7.82E-06	92.11413562	6.32E-06	84.24914156	3.43E-06	88.59346235	0	0	0	0	0	0	0
Laccaria_187989	187989	41.85011476	0	35.86332582	1.58E-06	46.14656229	1.95E-06	27.05165239	1.15E-06	39.158957	3.72E-06	26.41069006	5.42E-07	0	0	0	0	0	0
Laccaria_187997	187997	18.84653327	9.39E-07	16.22399801	8.36E-07	18.09208635	9.77E-07	19.70307225	1.05E-06	22.22973608	1.30E-06	18.58245407	1.27E-06	0	0	0	0	0	0
Laccaria_188008	188008	17.91206297	0	20.53043473	1.30E-06	24.22085815	1.36E-06	19.78165425	1.36E-06	20.08388495	1.78E-06	12.46342548	6.21E-07	0	0	0	0	0	0
Laccaria_188009	188009	27.78897583	0	25.03724529	1.15E-06	28.45388905	0	22.75615367	0	26.1765406	9.39E-07	23.13671308	0	0	0	0	0	0	0
Laccaria_188015	188015	164.680088	0	220.2620346	4.34E-06	145.1670676	0	160.0594373	8.11E-06	215.5839863	6.86E-06	201.9154013	1.06E-05	0	0	0	0	0	0
Laccaria_188035	188035	7.950535255	3.03E-07	10.25297722	0	10.63255114	8.02E-07	6.239125834	4.34E-07	6.464037524	5.07E-07	6.30295051	2.03E-07	0	0	0	0	0	0
Laccaria_188038	188038	424.110947	0	410.9610631	2.12E-05	422.930244	1.50E-05	378.8476315	1.99E-05	519.5252748	4.29E-05	429.5039498	0	0	0	0	0	0	0
Laccaria_188044	188044	31.73029026	0	27.53422173	2.03E-06	45.64384719	1.21E-06	44.12971577	9.39E-07	33.94597085	3.02E-06	32.26384867	0	0	0	0	0	0	0
Laccaria_188045	188045	27.02369532	1.27E-06	21.54570555	1.21E-06	32.0050113	1.84E-06	20.2647062	9.77E-07	20.23852278	1.80E-06	22.51458719	1.56E-06	0	0	0	0	0	0
Laccaria_188072	188072	379.7067853	0	413.5984751	2.74E-05	576.6858952	3.58E-05	423.4988455	1.37E-05	437.2024855	0	334.5016637	0	0	0	0	0	0	0
Laccaria_188073	188073	49.55388404	1.80E-06	38.1545075	0	46.81927833	3.30E-06	35.05599116	2.99E-06	32.92232588	1.84E-06	33.81247331	0	0	0	0	0	0	0
Laccaria_188078	188078	81.53617485	0	74.99122331	0	77.52168532	6.04E-06	66.92507404	0	59.2982593	4.66E-06	57.67499153	0	0	0	0	0	0	0
Laccaria_188091	188091	8.742182938	3.71E-07	9.322956073	5.25E-07	11.36362156	0	12.21178868	6.36E-07	9.417572997	5.75E-07	7.735660147	0	0	0	0	0	0	0
Laccaria_188092	188092	15.66568678	7.17E-07	10.70846499	4.89E-07	16.83888521	9.39E-07	10.92789593	7.67E-07	15.59110904	1.23E-06	15.92970662	0	0	0	0	0	0	0
Laccaria_188128	188128	42.76823362	9.39E-07	35.48247543	2.42E-06	40.90871151	0	44.71964016	0	32.53550497	1.27E-06	35.28130064	2.97E-06	0	0	0	0	0	0
Laccaria_188129	188129	104.1113178	7.19E-06	77.73588564	4.85E-06	94.64642123	0	63.35755201	4.13E-06	77.82255806	3.91E-06	87.63945762	3.43E-06	0	0	0	0	0	0
Laccaria_188130	188130	20.39029507	1.58E-06	16.62882613	7.90E-07	22.24622899	0	20.08827853	6.64E-07	16.30444873	1.24E-06	15.07972551	6.64E-07	0	0	0	0	0	0
Laccaria_188163	188163	17.15446525	0.112685276	15.76959105	0.112414395	17.63636446	0.129929785	11.46779495	0.14304652	14.1939507	0.158124379	17.52171097	0.121505029	0	0	0	0	0	0
Laccaria_188180	188180	26.61563752	0	29.98884204	3.83E-07	27.57456944	1.67E-06	21.46097756	1.05E-06	21.40718982	1.88E-06	18.50277344	0	0	0	0	0	0	0
Laccaria_188193	188193	2.406797864	1.36E-07	1.772308037	0	1.955861802	1.44E-07	1.838531812	1.42E-07	1.776253329	1.12E-07	2.040597026	0	0	0	0	0	0	0
Laccaria_188199	188199	310.0134863	0	279.1974732	0	291.7058637	1.23E-05	296.5205068	2.21E-05	268.6187087	2.21E-05	261.8176628	3.07E-06	0	0	0	0	0	0
Laccaria_188202	188202	276.7581146	1.87E-05	232.8531203	1.11E-05	336.7198593	0	260.300715	2.38E-05	222.3989708	1.26E-05	256.7832691	0	0	0	0	0	0	0
Laccaria_188234	188234	26.13283804	0	19.08343346	0	20.53983119	5.42E-07	15.22012141	9.96E-07	19.01313282	1.15E-06	13.67921105	0	0	0	0	0	0	0
Laccaria_188236	188236	23.00532812	1.99E-06	20.87964207	1.36E-06	25.92998601	5.42E-07	18.92325891	1.30E-06	16.95514541	9.77E-07	16.26809296	1.05E-06	0	0	0	0	0	0
Laccaria_188270	188270	53.48995003	2.03E-06	48.67226457	2.30E-06	48.50756715	1.80E-06	36.57856841	0	46.65795301	3.43E-06	42.40602148	2.30E-06	0	0	0	0	0	0
Laccaria_188276	188276	30.38521868	1.01E-06	43.85606877	1.21E-06	30.47584905	1.27E-06	33.6790491	0	32.51893347	2.92E-06	22.46487036	0	0	0	0	0	0	0
Laccaria_188284	188284	101.9519868	0	85.94309426	4.60E-06	106.7745705	1.53E-06	83.22097878	5.63E-06	125.6327937	4.06E-06	122.3484552	7.35E-06	0	0	0	0	0	0
Laccaria_188285	188285	175.7830563	4.34E-06	153.6547804	9.70E-06	158.5922849	4.34E-06	97.30525069	5.84E-06	146.8276204	6.13E-06	138.1492806	5.94E-06	0	0	0	0	0	0
Laccaria_188295	188295	25.33891199	0	18.6066991	8.13E-07	23.62220339	1.56E-06	16.83679808	1.01E-06	17.89095586	1.45E-06	17.95409096	0	0	0	0	0	0	0
Laccaria_188301	188301	2.356293563	0	1.471388531	6.78E-08	2.012204311	0	1.299405921	8.47E-08	1.218281238	0	1.493093893	4.79E-08	0	0	0	0	0	0
Laccaria_188306	188306	9.250808464	0	8.175144225	6.36E-07	11.33519327	6.06E-07	9.024410521	2.88E-07	10.05262312	6.06E-07	7.93970649	3.83E-07	0	0	0	0	0	0
Laccaria_188344	188344	12.48777077	0	10.0588692	2.35E-07	18.34896727	0	14.85965655	1.10E-06	7.993284415	0	13.31124516	0	0	0	0	0	0	0
Laccaria_188347	188347	32.93133321	1.33E-06	35.34346918	2.27E-06	39.97762876	2.87E-06	43.27504504	2.82E-06	27.22983653	1.15E-06	34.41042716	1.43E-06	0	0	0	0	0	0
Laccaria_188373	188373	134.2511234	0.451894567	120.7042208	0.46165438	137.2156121	0.403618119	93.81228633	0.406217361	133.1834039	0.628195843	125.1814701	0.375352432	0	0	0	0	0	0
Laccaria_188374	188374	561.6936489	3.13E-05	620.9090472	3.68E-05	592.8567176	0	699.4523658	4.59E-05	588.2215202	5.35E-05	561.5812873	0	0	0	0	0	0	0
Laccaria_188376	188376	52.52549556	1.71E-06	45.74711395	2.76E-06	55.35528961	0	46.05359992	0	24.05253533	1.15E-06	32.85974268	0	0	0	0	0	0	0
Laccaria_188448	188448	22.41402639	0	20.17633193	0	25.96467049	1.58E-06	16.45062302	7.90E-07	20.37403933	1.08E-06	19.33569572	0	0	0	0	0	0	0
Laccaria_188449	188449	75.9388931	2.87E-06	62.44652425	3.76E-06	86.28542943	6.23E-06	40.94304145	2.71E-06	45.11069037	3.02E-06	66.94715459	1.33E-06	0	0	0	0	0	0
Laccaria_188456	188456	124.0406808	0.038625837	106.645286	0.025905033	120.7635312	0.036517932	85.11959795	4.06E-06	123.3288818	0.042901725	128.5512748	0.048057621	0	0	0	0	0	0
Laccaria_188460	188460	35.11549752	0	34.31370804	0	55.6931648	2.54E-06	35.31206767	3.16E-06	48.95596391	3.68E-06	38.28160022	0	0	0	0	0	0	0
Laccaria_188465	188465	13.11647257	0	11.4299652	4.70E-07	11.01047821	2.35E-07	11.6130831	5.59E-07	13.00465362	1.15E-06	11.18618188	0	0	0	0	0	0	0
Laccaria_188469	188469	66.1258075	0	63.26568565	2.76E-06	85.27619301	2.17E-06	72.58075952	1.53E-06	68.4889584	5.37E-06	61.74988557	0	0	0	0	0	0	0
Laccaria_188472	188472	69.11650614	2.30E-06	57.90328838	5.14E-06	77.68972345	0	77.80092842	3.07E-06	64.58803636	3.07E-06	65.54005136	0	0	0	0	0	0	0
Laccaria_188517	188517	106.1436609	2.66E-06	130.8471466	0	67.84884133	2.87E-06	86.74435707	2.87E-06	53.92811375	5.20E-06	44.16161465	1.88E-06	0	0	0	0	0	0
Laccaria_188528	188528	19.18444855	1.21E-06	21.0519498	4.70E-07	28.52082378	5.42E-07	16.36718899	9.58E-07	20.86163185	1.58E-06	18.33218992	6.64E-07	0	0	0	0	0	0
Laccaria_188563	188563	27.5932261	0	22.01426947	1.38E-06	23.84477272	0	17.43613614	1.15E-06	21.77472809	1.74E-06	21.84712177	1.05E-06	0	0	0	0	0	0
Laccaria_188567	188567	169.7872553	0	132.6594514	0	158.9912104	0	140.2325625	3.43E-06	128.1481789	1.01E-05	138.7708008	0	0	0	0	0	0	0
Laccaria_188575	188575	160.1438683	1.13E-05	154.6750394	4.34E-06	172.7838422	9.20E-06	101.6411975	1.53E-06	137.883177	7.67E-06	136.9216527	3.07E-06	0	0	0	0	0	0
Laccaria_188577	188577	110.774719	7.03E-06	108.0488898	3.43E-06	124.2796447	6.68E-06	89.22113998	0	99.51223788	5.74E-06	118.9891257	4.34E-06	0	0	0	0	0	0
Laccaria_188597	188597	47.14046824	0	45.17459073	2.10E-06	57.55780459	1.33E-06	58.10959569	4.97E-06	43.35438873	0	42.65069589	0	0	0	0	0	0	0
Laccaria_188603	188603	8.324501683	0	7.202475079	1.36E-07	12.13411551	7.17E-07	11.91001642	7.04E-07	10.97448015	7.67E-07	7.256311706	0.065050895	0	0	0	0	0	0
Laccaria_188614	188614	163.3054881	7.19E-06	131.0948907	8.54E-06	193.9743336	8.94E-06	181.6185213	1.11E-05	135.0022738	1.10E-05	124.3689669	0	0	0	0	0	0	0
Laccaria_188623	188623	70.46209998	2.30E-06	53.97371772	3.34E-06	86.69416913	0	44.76659524	0	57.333068	2.76E-06	53.8335003	1.53E-06	0	0	0	0	0	0
Laccaria_188632	188632	75.7401152	4.60E-06	63.57155183	3.43E-06	71.15642919	3.25E-06	72.1225336	4.54E-06	62.19555252	4.79E-06	63.26470188	0	0	0	0	0	0	0
Laccaria_188636	188636	97.05129548	0	88.25126653	7.11E-06	97.67832327	0	84.34998906	3.07E-06	107.9146829	8.26E-06	108.1236037	0	0	0	0	0	0	0
Laccaria_188643	188643	162.2763874	0	242.2166563	9.70E-06	197.8379166	1.39E-05	312.0102416	1.44E-05	376.2723777	3.22E-05	324.8470541	0	0	0	0	0	0	0
Laccaria_188673	188673	42.50464761	2.17E-06	40.29850028	2.48E-06	42.41576516	1.08E-06	30.67022327	6.64E-07	26.01397175	1.33E-06	29.46982944	1.58E-06	0	0	0	0	0	0
Laccaria_188701	188701	36.00185498	1.88E-06	23.54613799	8.99E-07	29.01386195	0	22.11971231	2.71E-07	26.52399399	1.58E-06	26.62732273	1.01E-06	0	0	0	0	0	0
Laccaria_188723	188723	23.6796927	1.01E-06	13.21201297	0	28.59536789	7.67E-07	13.82080432	7.90E-07	16.27453461	1.31E-06	19.95530224	0	0	0	0	0	0	0
Laccaria_188764	188764	23.80874341	0	24.07887142	8.57E-07	27.60488068	1.43E-06	19.7874681	1.21E-06	21.31179417	1.43E-06	22.3629951	0	0	0	0	0	0	0
Laccaria_188773	188773	84.15870313	4.97E-06	75.57912405	3.07E-06	100.5357752	0	98.63370243	0	77.44492326	3.76E-06	75.71845038	3.43E-06	0	0	0	0	0	0
Laccaria_188777	188777	29.8438535	7.67E-07	28.48116914	1.27E-06	28.0754715	8.57E-07	31.56477876	9.39E-07	20.94419165	1.84E-06	23.52643433	1.08E-06	0	0	0	0	0	0
Laccaria_188791	188791	9.988448881	4.50E-07	7.385331528	0	9.296887876	5.07E-07	5.22001429	0	7.115393758	3.59E-07	7.787109057	0	0	0	0	0	0	0
Laccaria_188794	188794	54.41640021	0	38.25179087	0	49.15386503	0	37.29076112	7.67E-07	32.80674473	1.76E-06	25.16355187	1.36E-06	0	0	0	0	0	0
Laccaria_188795	188795	60.8932011	0	51.14362879	2.82E-06	79.22677228	4.60E-06	59.0710688	1.71E-06	51.35114212	2.54E-06	59.29623687	0	0	0	0	0	0	0
Laccaria_188803	188803	381.8689628	0	411.6727386	1.94E-05	535.8413125	6.13E-06	400.6371757	2.12E-05	380.0530952	2.38E-05	277.9509262	1.96E-05	0	0	0	0	0	0
Laccaria_188808	188808	30.41886472	1.67E-06	29.73542671	1.80E-06	32.41524621	1.88E-06	36.04060271	2.39E-06	18.35951099	1.46E-06	21.50089876	8.57E-07	0	0	0	0	0	0
Laccaria_188827	188827	27.26701624	0	27.97330926	1.67E-06	31.36292758	2.17E-06	19.51275564	0	20.63799214	1.21E-06	18.4544766	0	0	0	0	0	0	0
Laccaria_188835	188835	22.37405844	0	25.52855281	1.78E-06	29.50203578	2.03E-06	23.45312659	9.39E-07	31.11426399	2.89E-06	32.4929417	1.38E-06	0	0	0	0	0	0
Laccaria_188842	188842	203.9429886	0	225.9724118	1.53E-05	229.0669928	1.79E-05	177.6198561	8.11E-06	209.2802626	1.23E-05	188.8832459	0	0	0	0	0	0	0
Laccaria_188868	188868	13.2870482	6.06E-07	18.6026683	8.57E-07	20.15099869	1.36E-06	12.41316183	0	14.01741585	1.10E-06	16.60673531	0	0	0	0	0	0	0
Laccaria_188879	188879	419.7340112	1.37E-05	346.2553744	1.30E-05	414.9864066	1.50E-05	258.7547484	1.41E-05	266.5144129	1.99E-05	332.7667162	0	0	0	0	0	0	0
Laccaria_188914	188914	4.724998306	0	3.583716185	1.86E-07	5.624411093	2.71E-07	4.213308043	8.30E-08	3.897369878	2.99E-07	4.141576632	1.52E-07	0	0	0	0	0	0
Laccaria_188926	188926	17.06844378	0	15.85616011	3.32E-07	22.57002254	0	16.44446933	0	14.84777346	9.39E-07	19.05819493	0	0	0	0	0	0	0
Laccaria_188936	188936	147.3079336	7.82E-06	117.9367373	5.31E-06	143.1710119	7.97E-06	103.7496054	2.17E-06	105.6611978	4.06E-06	115.7672488	6.32E-06	0	0	0	0	0	0
Laccaria_188943	188943	32.41334532	0	25.23837169	1.56E-06	50.58635211	2.03E-06	33.47641983	2.84E-06	24.05635926	1.84E-06	31.24454135	0	0	0	0	0	0	0
Laccaria_188966	188966	32.39441422	0	28.15308825	1.99E-06	44.28282387	2.48E-06	34.85342599	1.84E-06	24.96183768	1.63E-06	35.24399613	1.99E-06	0	0	0	0	0	0
Laccaria_188978	188978	170.4161679	0	171.6309061	6.13E-06	227.0083842	1.02E-05	165.1546317	0	176.5385632	5.31E-06	170.5744772	1.17E-05	0	0	0	0	0	0
Laccaria_189016	189016	29.48382391	0	26.50324713	1.48E-06	27.03821945	2.10E-06	20.60385711	1.30E-06	27.89613043	1.67E-06	29.39461169	1.43E-06	0	0	0	0	0	0
Laccaria_189025	189025	2.600967552	0	2.506089541	6.78E-08	2.181607536	8.64E-08	2.700832353	1.69E-07	1.617362154	6.78E-08	2.094962105	0	0	0	0	0	0	0
Laccaria_189031	189031	164.8183706	0	145.8615708	4.34E-06	156.7912828	1.15E-05	129.3691708	9.58E-06	135.6445208	1.06E-05	124.4152007	0	0	0	0	0	0	0
Laccaria_189049	189049	399.1583148	1.37E-05	381.5367208	1.62E-05	457.5347417	2.12E-05	317.4880294	2.53E-05	508.1804646	3.47E-05	380.6665006	2.38E-05	0	0	0	0	0	0
Laccaria_189073	189073	18.38314463	0	17.66188514	4.70E-07	21.98284296	1.36E-06	23.20765929	8.99E-07	15.68970163	1.20E-06	13.79001867	0	0	0	0	0	0	0
Laccaria_189088	189088	50.38192939	3.60E-06	49.53399953	1.33E-06	71.80877458	0	54.19723413	2.66E-06	55.43852339	4.79E-06	53.79440553	0	0	0	0	0	0	0
Laccaria_189090	189090	14.78356982	7.67E-07	10.06355435	8.02E-07	11.60648484	4.07E-07	6.885563989	0	8.751934753	5.99E-07	10.09110086	2.71E-07	0	0	0	0	0	0
Laccaria_189092	189092	23.0543785	0.041892813	23.57109259	0.034457402	26.65463686	0.048127629	19.37216287	0.058354392	23.38421927	2.28E-06	25.35383666	0.033742772	0	0	0	0	0	0
Laccaria_189099	189099	7.728117746	0	5.803779079	0	6.440755549	0	5.047442458	0	6.157153077	2.71E-07	6.069034181	0	0	0	0	0	0	0
Laccaria_189130	189130	138.7165239	1.11E-05	127.2342432	6.13E-06	149.2119029	0	88.30599342	7.43E-06	106.9311613	6.13E-06	99.84214522	0	0	0	0	0	0	0
Laccaria_189137	189137	28.3677225	5.42E-07	19.46078832	8.57E-07	23.68910712	0	17.88256158	9.77E-07	24.21762569	2.06E-06	22.31409637	1.08E-06	0	0	0	0	0	0
Laccaria_189144	189144	55.30498939	4.20E-06	33.8361798	1.88E-06	59.98601575	0	63.85827263	0	41.61866117	2.30E-06	65.40884022	2.54E-06	0	0	0	0	0	0
Laccaria_189155	189155	10.81626118	0	11.65098193	3.83E-07	18.53129667	8.99E-07	12.15875809	9.09E-07	13.17976944	6.06E-07	16.78343249	0	0	0	0	0	0	0
Laccaria_189158	189158	137.5357428	0	157.7760643	9.20E-06	112.9453239	0	87.61404555	6.86E-06	94.34069855	5.42E-06	98.09261952	0	0	0	0	0	0	0
Laccaria_189159	189159	117.0003662	3.76E-06	93.58861342	2.87E-06	70.97620622	3.76E-06	66.75176454	0	80.08175047	7.03E-06	83.32883416	0	0	0	0	0	0	0
Laccaria_189161	189161	263.278119	0	238.3930096	0	145.8991571	5.74E-06	128.500994	5.74E-06	142.9949977	1.02E-05	175.6703649	9.70E-06	0	0	0	0	0	0
Laccaria_189164	189164	162.2368548	0	173.3256888	6.86E-06	145.1818237	3.07E-06	159.4258228	8.94E-06	120.0798636	6.68E-06	130.5859397	8.68E-06	0	0	0	0	0	0
Laccaria_189176	189176	525.8938254	0	416.5622793	2.03E-05	286.9762813	0	330.7782356	3.16E-05	240.1031719	2.08E-05	271.2058898	1.02E-05	0	0	0	0	0	0
Laccaria_189191	189191	91.29588324	0	64.26613837	0	80.45878909	4.20E-06	65.45059175	4.20E-06	61.24425293	3.98E-06	69.22952263	1.08E-06	0	0	0	0	0	0
Laccaria_189197	189197	116.4274652	7.51E-06	120.104131	7.03E-06	117.4374287	0	98.63716317	4.20E-06	83.69595867	6.94E-06	91.10078799	0	0	0	0	0	0	0
Laccaria_189200	189200	13.78346192	0	11.0069573	6.78E-07	17.11236124	1.10E-06	10.38775166	0	10.14798775	8.02E-07	11.35843804	4.07E-07	0	0	0	0	0	0
Laccaria_189226	189226	36.3411654	2.54E-06	23.92726758	1.27E-06	25.11705336	7.17E-07	17.65821791	7.90E-07	20.34316827	1.88E-06	25.2622927	0	0	0	0	0	0	0
Laccaria_189233	189233	42.89211021	9.39E-07	29.68456779	2.13E-06	32.76340008	0	27.45853686	1.67E-06	32.58520319	2.42E-06	48.68079517	1.63E-06	0	0	0	0	0	0
Laccaria_189236	189236	167.4454216	0	149.8543979	5.31E-06	182.6624206	7.19E-06	120.9322856	8.54E-06	124.0940772	9.20E-06	126.4936993	0	0	0	0	0	0	0
Laccaria_189243	189243	362.6408085	2.34E-05	381.2667872	2.12E-05	464.1929139	0	355.5415874	1.30E-05	365.532027	2.03E-05	313.9423139	2.08E-05	0	0	0	0	0	0
Laccaria_189259	189259	113.8547174	0	116.107658	6.86E-06	118.4774687	3.43E-06	133.5236819	6.86E-06	106.9428288	8.68E-06	94.6007844	1.88E-06	0	0	0	0	0	0
Laccaria_189281	189281	31.49630493	0	26.18094084	1.53E-06	32.43897955	1.63E-06	25.79004865	0	28.25557942	1.27E-06	26.98611811	0	0	0	0	0	0	0
Laccaria_189306	189306	63.37056552	3.51E-06	52.15450789	2.54E-06	66.8162591	3.16E-06	46.51147977	1.53E-06	53.06012711	2.54E-06	50.68547275	0	0	0	0	0	0	0
Laccaria_189312	189312	87.44315048	3.25E-06	83.39641277	3.07E-06	93.85981428	4.20E-06	73.90897885	6.04E-06	86.22413199	3.25E-06	61.31684883	2.66E-06	0	0	0	0	0	0
Laccaria_189321	189321	78.34801411	4.34E-06	66.53813886	4.73E-06	89.93526137	0	65.7633111	0	64.33627184	0	54.12386438	2.03E-06	0	0	0	0	0	0
Laccaria_189339	189339	192.9698433	0	199.056043	1.28E-05	221.2821855	0	176.4547364	0	199.1284784	1.41E-05	166.6494775	9.94E-06	0	0	0	0	0	0
Laccaria_189357	189357	29.00008931	0	23.20433614	0	31.85812578	0	19.60327793	6.06E-07	29.6770604	2.06E-06	25.8887432	8.57E-07	0	0	0	0	0	0
Laccaria_189382	189382	132.1413804	0	143.4131077	1.03E-05	163.9165238	5.74E-06	154.2629038	9.20E-06	121.8849091	9.82E-06	123.5671906	7.51E-06	0	0	0	0	0	0
Laccaria_189413	189413	243.5197523	0.83197845	258.891479	0.754849981	218.5843279	0.607596227	223.306332	0.749174535	203.5517864	0.722603768	197.0413097	0.651928228	0	0	0	0	0	0
Laccaria_189430	189430	25.1713949	9.39E-07	22.24373638	1.21E-06	33.45945316	1.21E-06	20.5770379	1.05E-06	20.94794514	8.57E-07	17.28464702	1.08E-06	0	0	0	0	0	0
Laccaria_189432	189432	0.602127417	4.40E-08	1.486667771	1.04E-07	1.83121766	0	0.38841055	2.03E-08	2.558546718	2.06E-07	4.041554077	0	0	0	0	0	0	0
Laccaria_189440	189440	117.7173585	0	112.5085647	7.97E-06	148.5560442	1.02E-05	135.1188204	1.07E-05	143.8145922	0	136.8468544	6.13E-06	0	0	0	0	0	0
Laccaria_189447	189447	55.42550164	0	51.8809361	2.17E-06	58.08301321	3.07E-06	45.44505298	2.48E-06	47.78356805	1.80E-06	55.75860654	4.79E-06	0	0	0	0	0	0
Laccaria_189452	189452	300.1491332	0.671180687	300.7903091	0.461180953	300.4759463	0.36019077	223.301845	0.31138818	366.4955083	0.530510226	379.5599937	0.547612237	0	0	0	0	0	0
Laccaria_189477	189477	3.071980323	9.58E-08	1.39957561	8.64E-08	1.000998019	4.64E-08	0.690029453	5.62E-08	0.349644427	1.89E-08	0.618585414	3.88E-08	0	0	0	0	0	0
Laccaria_189495	189495	148.1580351	3.07E-06	131.7033027	7.82E-06	146.097748	0	121.9373725	7.35E-06	111.0070433	8.26E-06	119.9790893	4.60E-06	0	0	0	0	0	0
Laccaria_189496	189496	132.4588992	0	125.1950894	5.94E-06	147.5940166	0	112.5322163	9.07E-06	124.7597122	6.13E-06	123.2176636	1.02E-05	0	0	0	0	0	0
Laccaria_189521	189521	15.27118095	0	11.96051631	0	16.69667773	6.06E-07	8.16653657	3.46E-07	9.178736656	4.50E-07	10.7281954	3.32E-07	0	0	0	0	0	0
Laccaria_189531	189531	99.7059393	0	82.99798261	5.74E-06	109.819623	0	84.74344167	4.34E-06	97.82555768	4.06E-06	98.80605098	5.94E-06	0	0	0	0	0	0
Laccaria_189532	189532	45.01327676	0	30.37169865	1.48E-06	35.06769882	2.76E-06	32.17882654	8.57E-07	35.17784911	2.97E-06	29.89928006	0	0	0	0	0	0	0
Laccaria_189535	189535	121.1215969	0	127.7733184	9.70E-06	145.279424	0	113.0495239	0	135.6819372	1.13E-05	131.95261	4.85E-06	0	0	0	0	0	0
Laccaria_189537	189537	114.4543157	0	120.0376656	7.67E-06	141.2498552	0	92.33303633	5.09E-06	102.3804337	9.33E-06	96.19987619	6.13E-06	0	0	0	0	0	0
Laccaria_189547	189547	52.87197303	3.16E-06	48.66090449	0	64.40987255	0	55.2450953	3.68E-06	61.91158406	2.97E-06	44.87556006	3.80E-06	0	0	0	0	0	0
Laccaria_189549	189549	74.21582198	0	68.05427557	4.40E-06	76.52873651	1.53E-06	65.86420146	1.71E-06	70.74742598	0	57.45240158	3.16E-06	0	0	0	0	0	0
Laccaria_189552	189552	89.06957582	0	89.32999862	1.08E-06	87.17266021	0	63.22447454	4.60E-06	78.09963856	4.34E-06	89.10246697	0	0	0	0	0	0	0
Laccaria_189579	189579	15.30426265	0	15.24478249	1.01E-06	20.45136448	1.36E-06	10.81937523	4.70E-07	15.90968556	1.24E-06	9.506718685	2.35E-07	0	0	0	0	0	0
Laccaria_189591	189591	35.35876532	1.76E-06	23.04409903	1.01E-06	29.47651872	1.88E-06	21.53507675	1.43E-06	23.79525745	1.18E-06	20.52865268	0	0	0	0	0	0	0
Laccaria_189592	189592	37.75211366	2.42E-06	37.17534948	1.63E-06	43.78716085	2.60E-06	40.24574149	9.39E-07	40.86372765	2.82E-06	44.59785087	0	0	0	0	0	0	0
Laccaria_189595	189595	120.9430509	7.97E-06	95.03411618	0	123.7967035	4.85E-06	81.22932597	6.23E-06	85.77866373	3.60E-06	93.99382596	7.27E-06	0	0	0	0	0	0
Laccaria_189604	189604	89.99139735	0	105.1640077	5.31E-06	122.488833	7.51E-06	111.765454	4.06E-06	136.8159789	8.26E-06	130.8477647	4.06E-06	0	0	0	0	0	0
Laccaria_189612	189612	105.0707725	4.06E-06	87.21349846	5.74E-06	101.6754132	8.11E-06	58.46740682	3.25E-06	87.33441941	6.86E-06	89.97812017	0	0	0	0	0	0	0
Laccaria_189645	189645	37.68355556	0	41.62123692	3.47E-06	50.31017318	1.43E-06	43.113571	2.97E-06	40.83948042	3.64E-06	32.23089274	0	0	0	0	0	0	0
Laccaria_189721	189721	3.154508239	1.48E-07	3.585210324	1.44E-07	5.79308013	0.069277527	1.308123519	0	1.531893458	1.20E-07	1.209911511	0	0	0	0	0	0	0
Laccaria_189724	189724	71.88145016	2.54E-06	69.23660219	5.48E-06	84.42526329	1.53E-06	68.01632065	1.53E-06	67.35032444	1.71E-06	57.8972675	0	0	0	0	0	0	0
Laccaria_189733	189733	9.588967151	3.32E-07	7.605865734	4.07E-07	14.53243791	9.19E-07	7.799102122	1.66E-07	9.654848106	8.47E-07	7.891382501	0	0	0	0	0	0	0
Laccaria_189769	189769	34.27494529	1.48E-06	31.65628183	1.33E-06	37.95352106	1.53E-06	29.84785684	2.17E-06	29.49217121	2.10E-06	29.60075658	1.84E-06	0	0	0	0	0	0
Laccaria_189781	189781	10.48024788	0	9.919131875	5.91E-07	11.21684881	0	8.366029212	7.17E-07	10.01979927	8.25E-07	8.177574467	4.18E-07	0	0	0	0	0	0
Laccaria_189790	189790	1.617596428	6.78E-08	2.057456608	6.78E-08	2.091995329	0.025848494	2.15994722	0.057665232	0.790134956	0.116333621	2.250465359	0	0	0	0	2.34E-307	5.53E-12	0
Laccaria_189797	189797	7.286929206	0	5.714982601	2.03E-07	16.06446821	6.06E-07	5.059986206	3.83E-07	6.229119801	4.39E-07	3.866828305	0	0	0	0	0	0	0
Laccaria_189840	189840	195.564617	0	186.7146157	1.06E-05	183.5543309	1.49E-05	198.9982389	4.34E-06	184.505284	1.17E-05	156.1629017	0	0	0	0	0	0	0
Laccaria_189858	189858	1.675663992	1.10E-07	1.128342719	5.62E-08	0.962201942	5.36E-08	0.147396824	9.47E-09	1.165122813	0	1.104276929	2.40E-08	0	0	0	0	0	0
Laccaria_189914	189914	24.41502952	9.77E-07	15.18196291	5.75E-07	19.95287559	9.77E-07	17.84914964	1.10E-06	13.55585812	8.78E-07	17.21798001	0	0	0	0	0	0	0
Laccaria_189922	189922	39.29203837	0	35.72677932	2.63E-06	43.95329209	2.03E-06	37.68676049	0	41.8855342	3.91E-06	31.85526661	0	0	0	0	0	0	0
Laccaria_189929	189929	48.3195065	0	50.82892923	1.53E-06	73.90013622	0	57.20551544	4.54E-06	60.85967671	3.07E-06	63.09424047	0	0	0	0	0	0	0
Laccaria_189945	189945	75.2115659	4.34E-06	73.14884	4.06E-06	81.00533941	6.94E-06	66.75649703	3.91E-06	68.31179585	4.97E-06	64.07449823	0	0	0	0	0	0	0
Laccaria_189949	189949	4.626181141	0	3.256316931	0	3.588540031	8.30E-08	2.414831162	1.36E-07	2.017477002	0	3.235893461	1.27E-07	0	0	0	0	0	0
Laccaria_189951	189951	76.4446242	0	56.99319693	4.60E-06	83.1309348	4.34E-06	71.10092029	4.20E-06	66.76371596	0	75.50645101	5.84E-06	0	0	0	0	0	0
Laccaria_189966	189966	735.3583473	4.91E-05	649.0785859	0	679.5335154	0	494.1412326	1.50E-05	557.5147544	5.31E-05	585.3769798	0	0	0	0	0	0	0
Laccaria_189969	189969	64.51500562	0	51.20338991	2.66E-06	66.26382214	5.14E-06	56.50768323	2.87E-06	61.85932971	5.03E-06	53.95211362	0	0	0	0	0	0	0
Laccaria_189973	189973	23.4078264	0.668350438	36.2745616	0.833205424	36.44732398	0.787292124	32.22383742	0.752432393	57.10445749	1.111819327	35.68429274	0.87628401	4.98E-269	0	0	0	0	0
Laccaria_189980	189980	162.1309575	1.45E-05	129.1817776	5.74E-06	132.9181862	9.82E-06	83.90385487	6.13E-06	104.7668747	7.03E-06	96.14605135	0	0	0	0	0	0	0
Laccaria_189982	189982	10.31080999	2.71E-07	9.698152293	0	9.166100045	2.71E-07	9.596629577	2.35E-07	9.263207819	0	11.31047279	5.42E-07	0	0	0	0	0	0
Laccaria_189987	189987	20.63792364	1.12E-06	18.23409519	8.13E-07	24.81489726	0	22.75897319	1.41E-06	17.60332424	1.62E-06	12.22273315	7.42E-07	0	0	0	0	0	0
Laccaria_190022	190022	94.69971261	0	84.46685457	5.42E-06	134.6296178	3.07E-06	117.945573	0	96.5750299	7.82E-06	111.7415919	0	0	0	0	0	0	0
Laccaria_190025	190025	229.4907826	0	169.6702924	1.15E-05	249.5859341	1.11E-05	174.0716747	1.45E-05	222.759735	1.11E-05	210.1448922	0	0	0	0	0	0	0
Laccaria_190033	190033	25.42432623	0	28.3974463	1.27E-06	44.60863444	1.63E-06	26.35764166	1.33E-06	17.19700921	0	21.52295209	0	0	0	0	0	0	0
Laccaria_190061	190061	31.619195	0.260020854	32.98298837	0.259680697	40.97011117	0.274081509	26.09540793	0.301036162	27.27708306	0.416138987	26.8583262	0.266966157	0	0	0	0	0	0
Laccaria_190079	190079	7.148621768	4.29E-07	8.9107439	6.43E-07	5.455475187	2.03E-07	7.252750261	5.83E-07	9.820515299	4.50E-07	7.938065466	2.35E-07	0	0	0	0	0	0
Laccaria_190082	190082	53.09120463	0	39.04615564	0	66.04871245	4.47E-06	41.67047464	3.39E-06	40.58891891	3.43E-06	37.81530622	0	0	0	0	0	0	0
Laccaria_190099	190099	13.83105459	0	11.02476914	8.99E-07	18.30931806	1.18E-06	10.30448371	7.17E-07	13.19137074	1.17E-06	12.75873513	0	0	0	0	0	0	0
Laccaria_190101	190101	103.2569507	0	78.28932751	4.97E-06	110.5434799	6.32E-06	66.70601075	1.71E-06	77.62770059	5.74E-06	79.50685549	4.20E-06	0	0	0	0	0	0
Laccaria_190104	190104	5.025770257	0.064121652	4.185268546	0.105055596	3.862312358	0.080028493	2.758500159	0.104931586	2.585170994	0.062961493	4.454993242	0.085101525	0	0	0	1.30E-152	0	0
Laccaria_190116	190116	2.718988795	8.97E-08	1.006987781	0	3.530275623	0	1.644300953	0	2.512879294	1.36E-07	3.285034344	0	0	0	0	0	0	0
Laccaria_190123	190123	53.14624105	1.71E-06	46.55164742	3.25E-06	47.02390536	3.02E-06	63.7291124	3.83E-06	46.45601504	1.71E-06	42.65401941	0	0	0	0	0	0	0
Laccaria_190127	190127	92.42865164	1.532389636	71.72368854	1.260648767	85.40545998	1.240519692	75.46301532	1.152725013	75.48924452	1.333700529	69.33689837	1.210211276	0	0	0	0	0	0
Laccaria_190151	190151	12.32120933	0	13.47366517	7.17E-07	14.85261631	8.57E-07	4.470730358	0	2.763181323	2.42E-07	6.156666381	0	0	0	0	0	0	0
Laccaria_190157	190157	259.5274805	1.02E-05	299.3431018	1.84E-05	359.6621633	1.74E-05	264.8405075	1.53E-05	324.9969922	1.79E-05	260.7574225	1.23E-05	0	0	0	0	0	0
Laccaria_190163	190163	68.98877094	3.68E-06	54.62437996	2.42E-06	62.01045351	2.66E-06	63.20791378	0	47.90861822	2.36E-06	56.83215539	0	0	0	0	0	0	0
Laccaria_190194	190194	39.91173907	1.63E-06	23.80704617	0	38.93285517	7.67E-07	35.78404249	5.42E-07	17.9705383	1.13E-06	26.39601864	1.58E-06	0	0	0	0	0	0
Laccaria_190199	190199	66.69810916	0	73.70580721	1.88E-06	90.28840406	4.73E-06	54.92038536	2.30E-06	63.48619938	2.30E-06	47.94094451	0	0	0	0	0	0	0
Laccaria_190245	190245	16.24372091	2.71E-07	15.67936155	0	27.09322487	1.01E-06	12.22460747	6.78E-07	16.61651944	1.57E-06	9.530018619	0	0	0	0	0	0	0
Laccaria_190250	190250	3.233703699	6.78E-08	2.537580882	1.92E-07	5.22512194	3.46E-07	4.074869157	2.20E-07	5.560143045	2.14E-07	4.966916484	2.44E-07	0	0	0	0	0	0
Laccaria_190285	190285	15.20393717	1.92E-07	15.34124164	8.36E-07	16.44429262	0	14.81202439	6.06E-07	14.60232798	1.08E-06	13.75587738	8.99E-07	0	0	0	0	0	0
Laccaria_190293	190293	228.1809462	0.061033637	200.646778	0.033810668	218.9974185	0.062917451	140.6638608	0.050999285	295.4335713	0.061636377	332.6237736	0.060136264	0	0	0	0	0	0
Laccaria_190296	190296	19.75788131	0	12.86685951	0.028126531	23.14621645	0.033471211	15.62372527	1.92E-07	20.14914223	1.60E-06	18.05315487	0.041988485	0	0	0	0	0	0
Laccaria_190306	190306	347.2127532	4.34E-06	423.3748719	1.37E-05	540.9047546	1.74E-05	350.4259121	2.30E-05	420.8042782	1.94E-05	305.3590679	2.17E-05	0	0	0	0	0	0
Laccaria_190315	190315	11.74219302	0	11.12118183	6.36E-07	14.71602971	7.42E-07	12.89462097	6.91E-07	10.21652788	4.50E-07	10.43361261	0	0	0	0	0	0	0
Laccaria_190323	190323	9.180338548	1.92E-07	8.311045338	0	11.41331517	3.83E-07	9.009752879	6.64E-07	6.018515193	4.89E-07	6.126746172	4.29E-07	0	0	0	0	0	0
Laccaria_190335	190335	54.08593148	3.60E-06	50.20064836	3.76E-06	73.39383282	3.43E-06	37.93653092	2.87E-06	41.88910387	2.10E-06	49.86831601	1.33E-06	0	0	0	0	0	0
Laccaria_190337	190337	4.694305979	3.25E-07	3.673447366	0	3.348595706	1.73E-07	4.840038195	3.32E-07	3.629689592	3.18E-07	4.152958573	3.07E-07	0	0	0	0	0	0
Laccaria_190376	190376	37.20620324	9.39E-07	27.73367625	1.38E-06	66.86817538	0	31.98064422	0	41.42658891	2.87E-06	39.93243845	0	0	0	0	0	0	0
Laccaria_190384	190384	40.03417474	0	35.72657873	2.17E-06	33.68800209	2.13E-06	37.36509486	2.36E-06	35.28468519	1.67E-06	36.43277293	2.17E-06	0	0	0	0	0	0
Laccaria_190385	190385	98.70471196	0.20801316	92.94992116	0.189226224	104.0926591	0.157874819	92.14141342	0.112594526	101.5609736	0.166130454	99.80366127	0.17475067	0	0	0	0	0	0
Laccaria_190389	190389	12.81685772	0	9.80378995	0	11.99360571	7.17E-07	6.760052305	4.60E-07	10.70000688	8.25E-07	12.46904914	8.78E-07	0	0	0	0	0	0
Laccaria_190400	190400	103.4448248	0	108.6640121	5.53E-06	114.3125478	5.94E-06	90.74828476	3.07E-06	100.8139828	6.42E-06	86.18390991	3.25E-06	0	0	0	0	0	0
Laccaria_190404	190404	2639.748179	0	2874.938385	7.76E-05	2932.34176	0.022930506	2620.037979	0	2546.114382	0.000176939	2674.823908	0	0	0	0	0	0	0
Laccaria_190409	190409	19.54777525	0	18.19098763	0	27.07960448	1.38E-06	22.12854253	1.74E-06	14.16939679	0	16.15648181	4.70E-07	0	0	0	0	0	0
Laccaria_190410	190410	23.05769047	0	19.31859503	1.24E-06	24.39522096	1.05E-06	16.74963908	1.24E-06	18.35951099	1.46E-06	16.78724019	0	0	0	0	0	0	0
Laccaria_190411	190411	60.10152223	1.53E-06	73.31381638	3.07E-06	65.23706766	0	43.09684086	0	41.34897434	3.02E-06	37.37915271	0	0	0	0	0	0	0
Laccaria_190413	190413	103.2198353	0	86.73397373	0	111.4310793	0	74.80146915	6.32E-06	132.1322356	1.16E-05	114.9704514	0	0	0	0	0	0	0
Laccaria_190457	190457	43.40818075	0.369577136	26.21677806	0.185638254	33.9483021	0.207286166	38.42771822	0.241441713	35.33939535	0.357612287	35.62539951	0.254304896	0	0	0	0	0	0
Laccaria_190473	190473	38.07083719	0	35.82296237	2.17E-06	50.034501	0	31.67527665	1.21E-06	32.30243554	1.27E-06	31.54325732	2.24E-06	0	0	0	0	0	0
Laccaria_190479	190479	169.290542	3.76E-06	141.020303	1.10E-05	132.6924738	8.40E-06	177.5827514	1.62E-05	140.5749375	1.22E-05	130.111564	9.33E-06	0	0	0	0	0	0
Laccaria_190490	190490	112.6538454	0	116.0995554	0	131.3434891	0	111.0995808	6.13E-06	150.9348789	1.25E-05	111.6770385	6.32E-06	0	0	0	0	0	0
Laccaria_190509	190509	63.51076589	0	55.55839723	1.88E-06	85.60475097	2.87E-06	75.69674766	5.84E-06	73.99045404	4.97E-06	55.38974899	1.08E-06	0	0	0	0	0	0
Laccaria_190510	190510	56.15560464	0	51.6977407	2.54E-06	58.53293004	3.07E-06	43.05864925	1.63E-06	46.88691677	3.91E-06	36.6966932	0	0	0	0	0	0	0
Laccaria_190518	190518	151.9463899	0	142.7026543	0	180.4252182	7.82E-06	136.22581	6.32E-06	125.5733978	8.11E-06	124.4222223	4.60E-06	0	0	0	0	0	0
Laccaria_190534	190534	16.8010519	0	12.25935043	6.91E-07	23.61322113	1.51E-06	11.899178	6.06E-07	18.05006224	1.66E-06	12.9395715	5.75E-07	0	0	0	0	0	0
Laccaria_190537	190537	86.4005056	2.87E-06	81.55434631	3.25E-06	78.34660173	3.76E-06	78.79185433	4.73E-06	88.89122311	0	75.56551394	0	0	0	0	0	0	0
Laccaria_190550	190550	45.92758352	2.10E-06	36.4456086	2.30E-06	43.15706498	2.03E-06	20.57572638	1.36E-06	34.93218766	2.27E-06	26.48634701	0	0	0	0	0	0	0
Laccaria_190553	190553	181.7487691	0	164.5729136	6.51E-06	243.4896158	0	213.1142371	1.34E-05	147.7716739	8.40E-06	161.0628302	0	0	0	0	0	0	0
Laccaria_190564	190564	30.04123507	0	27.67633084	0	34.06436939	0	27.98314797	1.53E-06	40.00987773	0	32.41295867	1.95E-06	0	0	0	0	0	0
[truncated: 18,615 more rows]
