# Supplementary material for: Multi-Omics Approach Identifies Molecular Mechanisms of Plant-Fungus Mycorrhizal Interaction
Source: Front Plant Sci. 2016 Jan 19;6:1061. doi: 10.3389/fpls.2015.01061 (PMC4717292; doi:10.3389/fpls.2015.01061)
Supplement: Table S6 — Predicted aspen sensor complex PPI networks as a list of protein-protein interaction pairs. [file Table6.CSV]

Aspen_815822 (physical) Aspen_824707
Aspen_662566 (physical) Aspen_578176
Aspen_557335 (physical) Aspen_819808
Aspen_672849 (physical) Aspen_827451
Aspen_563735 (physical) Aspen_817844
Aspen_593724 (physical) Aspen_554339
Aspen_234727 (physical) Aspen_554173
Aspen_782963 (physical) Aspen_831315
Aspen_561021 (physical) Aspen_784463
Aspen_832836 (physical) Aspen_781371
Aspen_254300 (physical) Aspen_659048
Aspen_816074 (physical) Aspen_561858
Aspen_570520 (physical) Aspen_715832
Aspen_816604 (physical) Aspen_574497
Aspen_644880 (physical) Aspen_792982
Aspen_550935 (physical) Aspen_176499
Aspen_566160 (physical) Aspen_272740
Aspen_815792 (physical) Aspen_264878
Aspen_650992 (physical) Aspen_720354
Aspen_664306 (physical) Aspen_816507
Aspen_710290 (physical) Aspen_245702
Aspen_830259 (physical) Aspen_178001
Aspen_561858 (physical) Aspen_834835
Aspen_255858 (physical) Aspen_648205
Aspen_218660 (physical) Aspen_204619
Aspen_251036 (physical) Aspen_578398
Aspen_781371 (physical) Aspen_832836
Aspen_672332 (physical) Aspen_549973
Aspen_827076 (physical) Aspen_209171
Aspen_708470 (physical) Aspen_800230
Aspen_817844 (physical) Aspen_291020
Aspen_549973 (physical) Aspen_672332
Aspen_648205 (physical) Aspen_229357
Aspen_264878 (physical) Aspen_815792
Aspen_180565 (physical) Aspen_773425
Aspen_256272 (physical) Aspen_763549
Aspen_722938 (physical) Aspen_815822
Aspen_798716 (physical) Aspen_275388
Aspen_563479 (physical) Aspen_725513
Aspen_770139 (physical) Aspen_642314
Aspen_816507 (physical) Aspen_570684
Aspen_823671 (physical) Aspen_729311
Aspen_581623 (physical) Aspen_827451
Aspen_715832 (physical) Aspen_570520
Aspen_233269 (physical) Aspen_671531
Aspen_180565 (physical) Aspen_570520
Aspen_420914 (physical) Aspen_751858
Aspen_792520 (physical) Aspen_771206
Aspen_744986 (physical) Aspen_747254
Aspen_558873 (physical) Aspen_803975
Aspen_649654 (physical) Aspen_578398
Aspen_717176 (physical) Aspen_827940
Aspen_725863 (physical) Aspen_663875
Aspen_708470 (physical) Aspen_549973
Aspen_218660 (physical) Aspen_761071
Aspen_830129 (physical) Aspen_565276
Aspen_217574 (physical) Aspen_836454
Aspen_824614 (physical) Aspen_225975
Aspen_594256 (physical) Aspen_175122
Aspen_566667 (physical) Aspen_588763
Aspen_827501 (physical) Aspen_835420
Aspen_229927 (physical) Aspen_722938
Aspen_798748 (physical) Aspen_803966
Aspen_577198 (physical) Aspen_571331
Aspen_281511 (physical) Aspen_563735
Aspen_245702 (physical) Aspen_710290
Aspen_823671 (physical) Aspen_217574
Aspen_243534 (physical) Aspen_268913
Aspen_642519 (physical) Aspen_557528
Aspen_576599 (physical) Aspen_251530
Aspen_291020 (physical) Aspen_208234
Aspen_583546 (physical) Aspen_761511
Aspen_744986 (physical) Aspen_741238
Aspen_817068 (physical) Aspen_567270
Aspen_577431 (physical) Aspen_817354
Aspen_567270 (physical) Aspen_233269
Aspen_803975 (physical) Aspen_205286
Aspen_660903 (physical) Aspen_836655
Aspen_731636 (physical) Aspen_726880
Aspen_250102 (physical) Aspen_266297
Aspen_550935 (physical) Aspen_180691
Aspen_747254 (physical) Aspen_835420
Aspen_588763 (physical) Aspen_228518
Aspen_726880 (physical) Aspen_571888
Aspen_775951 (physical) Aspen_569471
Aspen_679968 (physical) Aspen_834835
Aspen_827501 (physical) Aspen_660903
Aspen_228808 (physical) Aspen_806791
Aspen_811461 (physical) Aspen_250392
Aspen_796489 (physical) Aspen_274905
Aspen_831610 (physical) Aspen_232238
Aspen_176499 (physical) Aspen_203634
Aspen_725513 (physical) Aspen_563479
Aspen_558888 (physical) Aspen_764015
Aspen_648205 (physical) Aspen_255858
Aspen_281841 (physical) Aspen_264878
Aspen_830129 (physical) Aspen_554339
Aspen_829645 (physical) Aspen_792982
Aspen_649654 (physical) Aspen_261465
Aspen_778882 (physical) Aspen_205531
Aspen_802509 (physical) Aspen_776575
Aspen_806791 (physical) Aspen_570981
Aspen_565276 (physical) Aspen_837756
Aspen_831315 (physical) Aspen_834296
Aspen_788579 (physical) Aspen_563720
Aspen_828515 (physical) Aspen_672332
Aspen_816507 (physical) Aspen_664306
Aspen_271485 (physical) Aspen_796489
Aspen_831610 (physical) Aspen_776575
Aspen_656053 (physical) Aspen_816507
Aspen_834296 (physical) Aspen_831315
Aspen_594940 (physical) Aspen_274905
Aspen_803776 (physical) Aspen_564909
Aspen_830129 (physical) Aspen_550715
Aspen_250392 (physical) Aspen_830512
Aspen_588763 (physical) Aspen_655357
Aspen_172849 (physical) Aspen_565460
Aspen_218628 (physical) Aspen_254607
Aspen_758330 (physical) Aspen_815798
Aspen_660903 (physical) Aspen_796704
Aspen_681270 (physical) Aspen_669608
Aspen_272740 (physical) Aspen_566160
Aspen_557335 (physical) Aspen_570676
Aspen_644880 (physical) Aspen_664306
Aspen_764015 (physical) Aspen_226120
Aspen_830129 (physical) Aspen_815956
Aspen_831315 (physical) Aspen_782963
Aspen_549973 (physical) Aspen_708470
Aspen_558987 (physical) Aspen_825203
Aspen_272740 (physical) Aspen_571331
Aspen_570520 (physical) Aspen_773425
Aspen_272740 (physical) Aspen_679968
Aspen_561858 (physical) Aspen_666822
Aspen_561003 (physical) Aspen_833180
Aspen_291020 (physical) Aspen_817844
Aspen_771119 (physical) Aspen_245702
Aspen_578173 (physical) Aspen_816074
Aspen_830259 (physical) Aspen_570676
Aspen_729311 (physical) Aspen_823671
Aspen_798748 (physical) Aspen_254300
Aspen_826770 (physical) Aspen_710696
Aspen_291020 (physical) Aspen_833180
Aspen_661900 (physical) Aspen_836454
Aspen_574497 (physical) Aspen_816604
Aspen_782963 (physical) Aspen_764020
Aspen_566667 (physical) Aspen_788945
Aspen_205286 (physical) Aspen_557385
Aspen_672911 (physical) Aspen_581605
Aspen_757449 (physical) Aspen_715832
Aspen_798748 (physical) Aspen_566160
Aspen_784302 (physical) Aspen_744986
Aspen_822568 (physical) Aspen_228518
Aspen_766377 (physical) Aspen_717990
Aspen_245702 (physical) Aspen_266297
Aspen_566160 (physical) Aspen_798748
Aspen_792982 (physical) Aspen_644880
Aspen_251530 (physical) Aspen_576599
Aspen_643073 (physical) Aspen_640933
Aspen_776575 (physical) Aspen_802509
Aspen_205531 (physical) Aspen_778882
Aspen_557528 (physical) Aspen_642519
Aspen_761071 (physical) Aspen_218660
Aspen_799642 (physical) Aspen_827076
Aspen_233269 (physical) Aspen_642209
Aspen_226120 (physical) Aspen_764015
Aspen_731636 (physical) Aspen_571888
Aspen_581080 (physical) Aspen_760511
Aspen_250102 (physical) Aspen_567214
Aspen_819808 (physical) Aspen_800968
Aspen_752237 (physical) Aspen_832118
Aspen_203634 (physical) Aspen_176499
Aspen_564926 (physical) Aspen_831095
Aspen_180565 (physical) Aspen_757449
Aspen_551646 (physical) Aspen_708470
Aspen_820583 (physical) Aspen_824707
Aspen_589320 (physical) Aspen_218660
Aspen_419725 (physical) Aspen_564369
Aspen_659048 (physical) Aspen_254300
Aspen_205531 (physical) Aspen_715838
Aspen_233938 (physical) Aspen_245702
Aspen_642209 (physical) Aspen_822499
Aspen_258031 (physical) Aspen_271823
Aspen_261536 (physical) Aspen_578173
Aspen_645895 (physical) Aspen_575727
Aspen_552938 (physical) Aspen_563691
Aspen_228518 (physical) Aspen_588763
Aspen_564369 (physical) Aspen_268083
Aspen_833180 (physical) Aspen_563735
Aspen_828769 (physical) Aspen_287082
Aspen_827940 (physical) Aspen_803776
Aspen_761176 (physical) Aspen_563720
Aspen_217574 (physical) Aspen_761511
Aspen_672184 (physical) Aspen_753401
Aspen_830512 (physical) Aspen_557335
Aspen_261536 (physical) Aspen_837341
Aspen_644329 (physical) Aspen_229357
Aspen_582053 (physical) Aspen_271558
Aspen_567270 (physical) Aspen_817068
Aspen_803966 (physical) Aspen_679968
Aspen_642519 (physical) Aspen_254300
Aspen_235951 (physical) Aspen_792520
Aspen_573543 (physical) Aspen_232238
Aspen_718683 (physical) Aspen_548217
Aspen_803776 (physical) Aspen_250392
Aspen_573543 (physical) Aspen_552938
Aspen_741238 (physical) Aspen_744986
Aspen_828493 (physical) Aspen_204283
Aspen_747254 (physical) Aspen_218690
Aspen_252212 (physical) Aspen_672184
Aspen_751858 (physical) Aspen_420914
Aspen_558873 (physical) Aspen_570520
Aspen_717990 (physical) Aspen_830512
Aspen_815822 (physical) Aspen_722938
Aspen_642519 (physical) Aspen_803966
Aspen_761511 (physical) Aspen_217574
Aspen_658139 (physical) Aspen_837187
Aspen_557385 (physical) Aspen_803975
Aspen_268098 (physical) Aspen_235951
Aspen_596129 (physical) Aspen_570981
Aspen_818156 (physical) Aspen_801108
Aspen_570520 (physical) Aspen_180565
Aspen_208234 (physical) Aspen_563735
Aspen_715838 (physical) Aspen_823671
Aspen_563735 (physical) Aspen_833180
Aspen_836454 (physical) Aspen_661900
Aspen_255858 (physical) Aspen_229357
Aspen_175122 (physical) Aspen_234264
Aspen_216618 (physical) Aspen_834835
Aspen_250102 (physical) Aspen_233934
Aspen_557385 (physical) Aspen_579433
Aspen_761511 (physical) Aspen_836454
Aspen_233934 (physical) Aspen_266297
Aspen_560274 (physical) Aspen_596479
Aspen_656053 (physical) Aspen_817068
Aspen_656053 (physical) Aspen_822499
Aspen_738421 (physical) Aspen_173806
Aspen_564369 (physical) Aspen_217381
Aspen_829645 (physical) Aspen_837541
Aspen_246709 (physical) Aspen_826770
Aspen_216150 (physical) Aspen_715832
Aspen_720354 (physical) Aspen_571331
Aspen_720354 (physical) Aspen_650992
Aspen_204619 (physical) Aspen_761071
Aspen_265391 (physical) Aspen_178669
Aspen_825203 (physical) Aspen_558987
Aspen_258820 (physical) Aspen_228808
Aspen_582053 (physical) Aspen_792520
Aspen_836454 (physical) Aspen_217574
Aspen_271506 (physical) Aspen_596129
Aspen_596479 (physical) Aspen_738421
Aspen_779879 (physical) Aspen_792520
Aspen_764020 (physical) Aspen_782963
Aspen_666822 (physical) Aspen_829645
Aspen_271558 (physical) Aspen_175122
Aspen_561858 (physical) Aspen_662566
Aspen_816507 (physical) Aspen_816074
Aspen_760879 (physical) Aspen_776575
Aspen_766377 (physical) Aspen_564926
Aspen_674894 (physical) Aspen_758009
Aspen_834835 (physical) Aspen_561858
Aspen_577198 (physical) Aspen_650992
Aspen_266297 (physical) Aspen_233934
Aspen_773425 (physical) Aspen_558873
Aspen_589320 (physical) Aspen_589322
Aspen_776575 (physical) Aspen_760879
Aspen_644880 (physical) Aspen_570684
Aspen_764631 (physical) Aspen_803776
Aspen_253738 (physical) Aspen_829549
Aspen_268098 (physical) Aspen_806679
Aspen_588763 (physical) Aspen_788945
Aspen_642314 (physical) Aspen_552938
Aspen_245702 (physical) Aspen_233934
Aspen_744986 (physical) Aspen_281511
Aspen_655117 (physical) Aspen_256272
Aspen_833180 (physical) Aspen_561003
Aspen_271485 (physical) Aspen_274905
Aspen_800968 (physical) Aspen_819808
Aspen_258820 (physical) Aspen_798716
Aspen_800968 (physical) Aspen_827589
Aspen_557528 (physical) Aspen_659048
Aspen_273558 (physical) Aspen_834835
Aspen_822499 (physical) Aspen_642209
Aspen_261536 (physical) Aspen_818156
Aspen_822933 (physical) Aspen_827451
Aspen_835420 (physical) Aspen_741238
Aspen_659048 (physical) Aspen_557528
Aspen_824707 (physical) Aspen_815822
Aspen_815822 (physical) Aspen_829455
Aspen_574497 (physical) Aspen_817844
Aspen_717176 (physical) Aspen_729311
Aspen_679968 (physical) Aspen_272740
Aspen_596479 (physical) Aspen_560274
Aspen_250183 (physical) Aspen_565460
Aspen_825203 (physical) Aspen_592708
Aspen_579433 (physical) Aspen_557385
Aspen_281511 (physical) Aspen_744986
Aspen_672184 (physical) Aspen_252212
Aspen_771206 (physical) Aspen_235951
Aspen_245702 (physical) Aspen_771119
Aspen_564926 (physical) Aspen_766377
Aspen_560178 (physical) Aspen_586007
Aspen_268083 (physical) Aspen_564369
Aspen_669608 (physical) Aspen_681270
Aspen_268913 (physical) Aspen_788579
Aspen_225975 (physical) Aspen_835888
Aspen_817844 (physical) Aspen_563735
Aspen_831095 (physical) Aspen_581623
Aspen_796704 (physical) Aspen_659048
Aspen_554339 (physical) Aspen_830129
Aspen_792520 (physical) Aspen_779879
Aspen_834835 (physical) Aspen_679968
Aspen_648419 (physical) Aspen_828107
Aspen_571331 (physical) Aspen_650992
Aspen_550935 (physical) Aspen_771207
Aspen_663875 (physical) Aspen_725863
Aspen_798748 (physical) Aspen_642519
Aspen_228808 (physical) Aspen_258820
Aspen_834835 (physical) Aspen_216618
Aspen_655357 (physical) Aspen_816604
Aspen_817354 (physical) Aspen_577431
Aspen_578173 (physical) Aspen_681040
Aspen_578173 (physical) Aspen_261536
Aspen_830512 (physical) Aspen_570676
Aspen_209171 (physical) Aspen_827076
Aspen_806791 (physical) Aspen_782085
Aspen_777845 (physical) Aspen_715838
Aspen_229333 (physical) Aspen_229357
Aspen_828107 (physical) Aspen_648419
Aspen_650992 (physical) Aspen_577198
Aspen_250493 (physical) Aspen_275388
Aspen_275388 (physical) Aspen_798716
Aspen_294718 (physical) Aspen_200710
Aspen_563479 (physical) Aspen_566160
Aspen_757449 (physical) Aspen_773425
Aspen_571925 (physical) Aspen_828631
Aspen_205590 (physical) Aspen_218660
Aspen_806791 (physical) Aspen_258820
Aspen_801422 (physical) Aspen_674894
Aspen_550935 (physical) Aspen_554173
Aspen_830259 (physical) Aspen_809534
Aspen_817844 (physical) Aspen_574497
Aspen_803966 (physical) Aspen_798748
Aspen_642519 (physical) Aspen_798748
Aspen_243534 (physical) Aspen_235951
Aspen_548217 (physical) Aspen_718683
Aspen_570520 (physical) Aspen_558873
Aspen_816074 (physical) Aspen_578173
Aspen_594973 (physical) Aspen_771206
Aspen_829549 (physical) Aspen_253738
Aspen_275388 (physical) Aspen_250493
Aspen_254300 (physical) Aspen_803966
Aspen_228808 (physical) Aspen_782085
Aspen_766377 (physical) Aspen_250392
Aspen_644969 (physical) Aspen_824614
Aspen_662566 (physical) Aspen_836632
Aspen_281841 (physical) Aspen_815792
Aspen_821121 (physical) Aspen_658139
Aspen_225975 (physical) Aspen_824614
Aspen_648205 (physical) Aspen_271823
Aspen_827589 (physical) Aspen_233090
Aspen_281511 (physical) Aspen_833180
Aspen_550895 (physical) Aspen_788579
Aspen_250392 (physical) Aspen_803776
Aspen_806679 (physical) Aspen_268098
Aspen_570676 (physical) Aspen_420914
Aspen_761071 (physical) Aspen_823982
Aspen_836655 (physical) Aspen_195659
Aspen_271506 (physical) Aspen_570981
Aspen_576599 (physical) Aspen_736564
Aspen_594940 (physical) Aspen_565244
Aspen_798716 (physical) Aspen_258820
Aspen_235951 (physical) Aspen_268098
Aspen_268913 (physical) Aspen_232263
Aspen_563720 (physical) Aspen_761176
Aspen_815798 (physical) Aspen_830470
Aspen_557528 (physical) Aspen_803966
Aspen_581623 (physical) Aspen_178001
Aspen_563720 (physical) Aspen_798716
Aspen_558873 (physical) Aspen_773425
Aspen_756087 (physical) Aspen_228808
Aspen_836632 (physical) Aspen_662566
Aspen_672332 (physical) Aspen_738987
Aspen_557335 (physical) Aspen_830512
Aspen_815513 (physical) Aspen_233090
Aspen_660903 (physical) Aspen_835420
Aspen_716804 (physical) Aspen_800968
Aspen_788579 (physical) Aspen_550895
Aspen_829455 (physical) Aspen_815822
Aspen_573399 (physical) Aspen_258820
Aspen_817068 (physical) Aspen_671531
Aspen_561858 (physical) Aspen_273558
Aspen_834794 (physical) Aspen_815956
Aspen_560274 (physical) Aspen_738421
Aspen_776575 (physical) Aspen_203272
Aspen_648419 (physical) Aspen_578173
Aspen_815792 (physical) Aspen_245083
Aspen_254300 (physical) Aspen_557528
Aspen_570520 (physical) Aspen_757449
Aspen_564926 (physical) Aspen_830512
Aspen_586007 (physical) Aspen_572444
Aspen_268913 (physical) Aspen_271558
Aspen_828321 (physical) Aspen_801108
Aspen_817068 (physical) Aspen_656053
Aspen_570981 (physical) Aspen_271506
Aspen_672849 (physical) Aspen_592708
Aspen_659048 (physical) Aspen_720961
Aspen_836655 (physical) Aspen_660903
Aspen_744986 (physical) Aspen_784302
Aspen_658139 (physical) Aspen_821121
Aspen_178001 (physical) Aspen_822499
Aspen_575727 (physical) Aspen_645895
Aspen_271823 (physical) Aspen_258031
Aspen_828631 (physical) Aspen_830129
Aspen_722938 (physical) Aspen_752237
Aspen_722938 (physical) Aspen_229927
Aspen_566160 (physical) Aspen_563479
Aspen_571694 (physical) Aspen_180608
Aspen_178001 (physical) Aspen_827451
Aspen_643073 (physical) Aspen_764020
Aspen_815792 (physical) Aspen_281841
Aspen_258820 (physical) Aspen_806791
Aspen_649654 (physical) Aspen_708470
Aspen_726880 (physical) Aspen_565930
Aspen_229357 (physical) Aspen_644329
Aspen_655357 (physical) Aspen_588763
Aspen_233938 (physical) Aspen_771119
Aspen_831095 (physical) Aspen_564926
Aspen_554173 (physical) Aspen_550935
Aspen_781371 (physical) Aspen_294718
Aspen_642209 (physical) Aspen_233269
Aspen_228518 (physical) Aspen_822568
Aspen_294718 (physical) Aspen_241272
Aspen_753401 (physical) Aspen_672184
Aspen_295083 (physical) Aspen_775951
Aspen_570676 (physical) Aspen_751858
Aspen_761731 (physical) Aspen_254635
Aspen_574497 (physical) Aspen_228518
Aspen_776575 (physical) Aspen_831610
Aspen_659048 (physical) Aspen_796704
Aspen_757449 (physical) Aspen_570520
Aspen_775951 (physical) Aspen_295083
Aspen_837541 (physical) Aspen_666822
Aspen_830129 (physical) Aspen_828631
Aspen_758009 (physical) Aspen_178669
Aspen_217574 (physical) Aspen_661900
Aspen_233934 (physical) Aspen_250102
Aspen_232263 (physical) Aspen_554588
Aspen_820583 (physical) Aspen_172012
Aspen_822499 (physical) Aspen_178001
Aspen_758009 (physical) Aspen_674894
Aspen_554588 (physical) Aspen_232263
Aspen_836454 (physical) Aspen_761511
Aspen_819808 (physical) Aspen_557335
Aspen_788579 (physical) Aspen_268913
Aspen_233090 (physical) Aspen_815513
Aspen_581623 (physical) Aspen_822499
Aspen_656053 (physical) Aspen_787030
Aspen_266297 (physical) Aspen_245702
Aspen_831950 (physical) Aspen_651930
Aspen_736564 (physical) Aspen_253738
Aspen_579433 (physical) Aspen_803975
Aspen_205286 (physical) Aspen_803975
Aspen_588763 (physical) Aspen_566667
Aspen_798654 (physical) Aspen_577431
Aspen_830512 (physical) Aspen_564926
Aspen_565460 (physical) Aspen_172849
Aspen_563691 (physical) Aspen_573543
Aspen_660903 (physical) Aspen_827501
Aspen_788945 (physical) Aspen_566667
Aspen_725863 (physical) Aspen_830447
Aspen_565930 (physical) Aspen_726880
Aspen_555240 (physical) Aspen_792358
Aspen_827451 (physical) Aspen_672849
Aspen_572444 (physical) Aspen_586007
Aspen_567270 (physical) Aspen_828321
Aspen_808062 (physical) Aspen_561021
Aspen_827589 (physical) Aspen_800968
Aspen_553228 (physical) Aspen_589320
Aspen_835420 (physical) Aspen_660903
Aspen_651930 (physical) Aspen_831950
Aspen_741238 (physical) Aspen_784302
Aspen_671531 (physical) Aspen_578176
Aspen_561021 (physical) Aspen_808062
Aspen_588763 (physical) Aspen_816604
Aspen_178001 (physical) Aspen_581623
Aspen_822933 (physical) Aspen_831950
Aspen_556027 (physical) Aspen_760511
Aspen_681040 (physical) Aspen_578173
Aspen_674894 (physical) Aspen_178669
Aspen_734755 (physical) Aspen_824707
Aspen_180565 (physical) Aspen_558873
Aspen_172012 (physical) Aspen_820583
Aspen_592708 (physical) Aspen_825203
Aspen_763549 (physical) Aspen_256272
Aspen_570684 (physical) Aspen_644880
Aspen_228808 (physical) Aspen_259447
Aspen_708470 (physical) Aspen_649654
Aspen_803975 (physical) Aspen_558873
Aspen_243534 (physical) Aspen_779879
Aspen_557385 (physical) Aspen_205286
Aspen_261465 (physical) Aspen_649654
Aspen_825420 (physical) Aspen_644969
Aspen_760511 (physical) Aspen_556027
Aspen_672332 (physical) Aspen_828515
Aspen_792358 (physical) Aspen_571694
Aspen_820312 (physical) Aspen_738421
Aspen_830259 (physical) Aspen_642209
Aspen_734755 (physical) Aspen_764631
Aspen_773425 (physical) Aspen_548217
Aspen_757449 (physical) Aspen_180565
Aspen_833180 (physical) Aspen_281511
Aspen_217381 (physical) Aspen_564369
Aspen_578176 (physical) Aspen_662566
Aspen_232238 (physical) Aspen_831610
Aspen_828591 (physical) Aspen_648419
Aspen_752237 (physical) Aspen_722938
Aspen_736564 (physical) Aspen_576599
Aspen_570684 (physical) Aspen_816507
Aspen_207052 (physical) Aspen_581605
Aspen_205531 (physical) Aspen_268083
Aspen_716804 (physical) Aspen_593860
Aspen_837541 (physical) Aspen_830329
Aspen_729311 (physical) Aspen_717176
Aspen_830470 (physical) Aspen_815798
Aspen_229357 (physical) Aspen_648205
Aspen_563691 (physical) Aspen_552938
Aspen_271823 (physical) Aspen_648205
Aspen_267511 (physical) Aspen_788579
Aspen_282541 (physical) Aspen_172012
Aspen_578176 (physical) Aspen_671531
Aspen_578173 (physical) Aspen_648419
Aspen_548217 (physical) Aspen_773425
Aspen_178669 (physical) Aspen_674894
Aspen_589322 (physical) Aspen_589320
Aspen_642209 (physical) Aspen_178001
Aspen_270996 (physical) Aspen_254635
Aspen_229357 (physical) Aspen_229333
Aspen_803966 (physical) Aspen_254300
Aspen_579462 (physical) Aspen_815513
Aspen_823671 (physical) Aspen_836454
Aspen_570676 (physical) Aspen_830512
Aspen_782085 (physical) Aspen_806791
Aspen_711025 (physical) Aspen_710290
Aspen_271558 (physical) Aspen_234264
Aspen_831095 (physical) Aspen_822933
Aspen_792982 (physical) Aspen_829645
Aspen_803776 (physical) Aspen_764631
Aspen_569471 (physical) Aspen_775951
Aspen_592708 (physical) Aspen_672849
Aspen_571331 (physical) Aspen_272740
Aspen_234264 (physical) Aspen_175122
Aspen_671531 (physical) Aspen_817068
Aspen_787030 (physical) Aspen_254635
Aspen_571888 (physical) Aspen_731636
Aspen_771206 (physical) Aspen_792520
Aspen_575727 (physical) Aspen_275442
Aspen_573399 (physical) Aspen_563720
Aspen_233269 (physical) Aspen_817068
Aspen_816604 (physical) Aspen_588763
Aspen_715838 (physical) Aspen_777845
Aspen_259447 (physical) Aspen_228808
Aspen_218690 (physical) Aspen_660903
Aspen_832118 (physical) Aspen_752237
Aspen_803975 (physical) Aspen_557385
Aspen_253738 (physical) Aspen_736564
Aspen_717176 (physical) Aspen_241272
Aspen_836454 (physical) Aspen_823671
Aspen_742527 (physical) Aspen_681270
Aspen_567214 (physical) Aspen_250102
Aspen_837541 (physical) Aspen_829645
Aspen_832836 (physical) Aspen_264878
Aspen_835420 (physical) Aspen_827501
Aspen_268913 (physical) Aspen_243534
Aspen_792520 (physical) Aspen_582053
Aspen_208234 (physical) Aspen_291020
Aspen_172012 (physical) Aspen_282541
Aspen_816507 (physical) Aspen_656053
Aspen_570981 (physical) Aspen_596129
Aspen_801108 (physical) Aspen_828321
Aspen_773425 (physical) Aspen_570520
Aspen_208891 (physical) Aspen_567270
Aspen_642209 (physical) Aspen_581623
Aspen_565244 (physical) Aspen_594940
Aspen_175122 (physical) Aspen_594256
Aspen_586007 (physical) Aspen_560178
Aspen_563720 (physical) Aspen_573399
Aspen_173806 (physical) Aspen_738421
Aspen_575727 (physical) Aspen_265756
Aspen_662566 (physical) Aspen_570684
Aspen_681270 (physical) Aspen_742527
Aspen_287082 (physical) Aspen_828769
Aspen_817127 (physical) Aspen_778882
Aspen_557528 (physical) Aspen_254300
Aspen_563735 (physical) Aspen_208234
Aspen_827940 (physical) Aspen_717176
Aspen_593860 (physical) Aspen_716804
Aspen_564369 (physical) Aspen_419725
Aspen_660903 (physical) Aspen_218690
Aspen_761071 (physical) Aspen_205590
Aspen_291020 (physical) Aspen_563735
Aspen_294718 (physical) Aspen_781371
Aspen_830447 (physical) Aspen_725863
Aspen_778882 (physical) Aspen_817127
Aspen_217381 (physical) Aspen_268083
Aspen_824707 (physical) Aspen_734755
Aspen_581623 (physical) Aspen_642209
Aspen_233269 (physical) Aspen_787030
Aspen_800968 (physical) Aspen_716804
Aspen_788579 (physical) Aspen_267511
Aspen_806791 (physical) Aspen_228808
Aspen_581623 (physical) Aspen_831095
Aspen_578398 (physical) Aspen_251036
Aspen_816604 (physical) Aspen_655357
Aspen_666822 (physical) Aspen_561858
Aspen_561858 (physical) Aspen_816074
Aspen_782085 (physical) Aspen_228808
Aspen_218690 (physical) Aspen_796704
Aspen_747254 (physical) Aspen_574497
Aspen_773425 (physical) Aspen_180565
Aspen_782917 (physical) Aspen_779879
Aspen_274905 (physical) Aspen_796489
Aspen_837341 (physical) Aspen_828591
Aspen_822933 (physical) Aspen_831095
Aspen_764020 (physical) Aspen_643073
Aspen_552938 (physical) Aspen_642314
Aspen_256870 (physical) Aspen_267511
Aspen_738421 (physical) Aspen_560274
Aspen_205531 (physical) Aspen_777845
Aspen_779879 (physical) Aspen_782917
Aspen_824615 (physical) Aspen_722938
Aspen_258820 (physical) Aspen_573399
Aspen_738987 (physical) Aspen_672332
Aspen_235951 (physical) Aspen_243534
Aspen_232238 (physical) Aspen_573543
Aspen_715832 (physical) Aspen_216150
Aspen_715838 (physical) Aspen_205531
Aspen_757449 (physical) Aspen_558873
Aspen_281841 (physical) Aspen_245083
Aspen_710290 (physical) Aspen_711025
Aspen_803966 (physical) Aspen_642519
Aspen_836655 (physical) Aspen_218690
Aspen_234264 (physical) Aspen_271558
Aspen_552938 (physical) Aspen_573543
Aspen_200710 (physical) Aspen_294718
Aspen_662566 (physical) Aspen_816507
Aspen_796704 (physical) Aspen_218690
Aspen_796704 (physical) Aspen_660903
Aspen_589320 (physical) Aspen_553228
Aspen_273558 (physical) Aspen_666822
Aspen_642209 (physical) Aspen_830259
Aspen_573543 (physical) Aspen_642314
Aspen_796489 (physical) Aspen_271485
Aspen_563720 (physical) Aspen_788579
Aspen_648419 (physical) Aspen_828591
Aspen_831095 (physical) Aspen_827451
Aspen_568367 (physical) Aspen_563691
Aspen_259463 (physical) Aspen_278686
Aspen_195659 (physical) Aspen_836655
Aspen_208234 (physical) Aspen_833180
Aspen_254607 (physical) Aspen_218628
Aspen_218628 (physical) Aspen_828769
Aspen_649654 (physical) Aspen_800230
Aspen_172012 (physical) Aspen_729311
Aspen_720961 (physical) Aspen_659048
Aspen_250392 (physical) Aspen_766377
Aspen_596129 (physical) Aspen_271506
Aspen_278686 (physical) Aspen_259463
Aspen_764015 (physical) Aspen_558888
Aspen_245083 (physical) Aspen_281841
Aspen_204283 (physical) Aspen_828493
Aspen_817068 (physical) Aspen_233269
Aspen_801108 (physical) Aspen_818156
Aspen_761071 (physical) Aspen_204619
Aspen_828769 (physical) Aspen_218628
Aspen_803966 (physical) Aspen_557528
Aspen_809534 (physical) Aspen_830259
Aspen_827076 (physical) Aspen_799642
Aspen_751858 (physical) Aspen_570676
Aspen_209171 (physical) Aspen_203634
Aspen_180691 (physical) Aspen_550935
Aspen_274905 (physical) Aspen_594940
Aspen_254300 (physical) Aspen_642519
Aspen_563691 (physical) Aspen_568367
Aspen_267511 (physical) Aspen_256870
Aspen_825765 (physical) Aspen_738987
Aspen_830512 (physical) Aspen_250392
Aspen_773425 (physical) Aspen_757449
Aspen_578398 (physical) Aspen_649654
Aspen_570676 (physical) Aspen_830259
Aspen_756087 (physical) Aspen_806791
Aspen_816074 (physical) Aspen_816507
Aspen_264878 (physical) Aspen_752237
Aspen_822499 (physical) Aspen_254635
Aspen_241272 (physical) Aspen_717176
Aspen_570981 (physical) Aspen_806791
Aspen_803776 (physical) Aspen_827940
Aspen_570676 (physical) Aspen_557335
Aspen_266297 (physical) Aspen_250102
Aspen_228518 (physical) Aspen_574497
Aspen_241272 (physical) Aspen_294718
Aspen_779879 (physical) Aspen_243534
Aspen_251036 (physical) Aspen_563479
Aspen_679968 (physical) Aspen_803966
Aspen_827451 (physical) Aspen_831095
Aspen_650992 (physical) Aspen_571331
Aspen_835888 (physical) Aspen_225975
Aspen_825420 (physical) Aspen_246253
Aspen_274905 (physical) Aspen_271485
Aspen_246253 (physical) Aspen_825420
Aspen_722938 (physical) Aspen_824615
Aspen_747254 (physical) Aspen_744986
Aspen_726880 (physical) Aspen_731636
Aspen_218660 (physical) Aspen_589320
Aspen_664306 (physical) Aspen_644880
Aspen_254635 (physical) Aspen_822499
Aspen_835420 (physical) Aspen_784302
Aspen_717990 (physical) Aspen_766377
Aspen_275442 (physical) Aspen_575727
Aspen_558873 (physical) Aspen_757449
Aspen_254635 (physical) Aspen_787030
Aspen_798716 (physical) Aspen_573399
Aspen_798748 (physical) Aspen_679968
Aspen_245083 (physical) Aspen_815792
Aspen_205286 (physical) Aspen_579433
Aspen_268083 (physical) Aspen_205531
Aspen_818156 (physical) Aspen_261536
Aspen_178001 (physical) Aspen_830259
Aspen_664306 (physical) Aspen_570684
Aspen_738987 (physical) Aspen_825765
Aspen_558873 (physical) Aspen_180565
Aspen_806679 (physical) Aspen_831610
Aspen_563720 (physical) Aspen_209171
Aspen_567270 (physical) Aspen_208891
Aspen_827451 (physical) Aspen_822933
Aspen_642314 (physical) Aspen_573543
Aspen_571331 (physical) Aspen_720354
Aspen_261465 (physical) Aspen_640459
Aspen_764631 (physical) Aspen_734755
Aspen_784302 (physical) Aspen_835420
Aspen_824707 (physical) Aspen_820583
Aspen_833180 (physical) Aspen_291020
Aspen_800230 (physical) Aspen_708470
Aspen_570684 (physical) Aspen_664306
Aspen_573399 (physical) Aspen_798716
Aspen_717990 (physical) Aspen_250392
Aspen_254635 (physical) Aspen_270996
Aspen_827451 (physical) Aspen_581623
Aspen_822499 (physical) Aspen_581623
Aspen_816507 (physical) Aspen_662566
Aspen_265756 (physical) Aspen_575727
Aspen_571694 (physical) Aspen_792358
Aspen_831950 (physical) Aspen_822933
Aspen_271558 (physical) Aspen_582053
Aspen_570684 (physical) Aspen_662566
Aspen_710696 (physical) Aspen_826770
Aspen_829645 (physical) Aspen_666822
Aspen_788945 (physical) Aspen_588763
Aspen_771207 (physical) Aspen_550935
Aspen_218660 (physical) Aspen_553228
Aspen_550895 (physical) Aspen_275388
Aspen_708470 (physical) Aspen_551646
Aspen_259463 (physical) Aspen_837198
Aspen_830512 (physical) Aspen_717990
Aspen_644969 (physical) Aspen_825420
Aspen_205590 (physical) Aspen_761071
Aspen_574497 (physical) Aspen_747254
Aspen_672332 (physical) Aspen_832670
Aspen_827501 (physical) Aspen_836655
Aspen_563479 (physical) Aspen_251036
Aspen_250392 (physical) Aspen_811461
Aspen_679968 (physical) Aspen_798748
Aspen_747254 (physical) Aspen_741238
Aspen_218690 (physical) Aspen_836655
Aspen_233269 (physical) Aspen_567270
Aspen_832670 (physical) Aspen_672332
Aspen_640459 (physical) Aspen_261465
Aspen_823982 (physical) Aspen_761071
Aspen_729311 (physical) Aspen_172012
Aspen_828591 (physical) Aspen_837341
Aspen_784463 (physical) Aspen_561021
Aspen_815956 (physical) Aspen_830129
Aspen_553228 (physical) Aspen_218660
Aspen_577431 (physical) Aspen_798654
Aspen_245702 (physical) Aspen_233938
Aspen_815798 (physical) Aspen_758330
Aspen_761511 (physical) Aspen_583546
Aspen_671531 (physical) Aspen_233269
Aspen_823671 (physical) Aspen_715838
Aspen_233934 (physical) Aspen_245702
Aspen_787030 (physical) Aspen_233269
Aspen_235951 (physical) Aspen_771206
Aspen_203272 (physical) Aspen_776575
Aspen_178669 (physical) Aspen_265391
Aspen_550715 (physical) Aspen_830129
Aspen_203634 (physical) Aspen_209171
Aspen_175122 (physical) Aspen_271558
Aspen_178669 (physical) Aspen_758009
Aspen_254300 (physical) Aspen_798748
Aspen_833180 (physical) Aspen_208234
Aspen_273558 (physical) Aspen_561858
Aspen_204283 (physical) Aspen_579462
Aspen_803975 (physical) Aspen_579433
Aspen_824614 (physical) Aspen_644969
Aspen_835420 (physical) Aspen_747254
Aspen_571331 (physical) Aspen_577198
Aspen_581605 (physical) Aspen_207052
Aspen_666822 (physical) Aspen_837541
Aspen_565276 (physical) Aspen_830129
Aspen_563735 (physical) Aspen_281511
Aspen_564909 (physical) Aspen_803776
Aspen_217574 (physical) Aspen_823671
Aspen_554339 (physical) Aspen_593724
Aspen_738421 (physical) Aspen_820312
Aspen_828631 (physical) Aspen_571925
Aspen_218660 (physical) Aspen_205590
Aspen_178001 (physical) Aspen_642209
Aspen_232263 (physical) Aspen_268913
Aspen_579462 (physical) Aspen_204283
Aspen_420914 (physical) Aspen_570676
Aspen_229357 (physical) Aspen_255858
Aspen_826770 (physical) Aspen_246709
Aspen_834835 (physical) Aspen_273558
Aspen_250392 (physical) Aspen_717990
Aspen_800230 (physical) Aspen_649654
Aspen_571888 (physical) Aspen_726880
Aspen_836655 (physical) Aspen_827501
Aspen_666822 (physical) Aspen_273558
Aspen_264878 (physical) Aspen_281841
Aspen_554173 (physical) Aspen_234727
Aspen_830329 (physical) Aspen_837541
Aspen_256272 (physical) Aspen_655117
Aspen_264878 (physical) Aspen_832836
Aspen_579433 (physical) Aspen_205286
Aspen_837341 (physical) Aspen_261536
Aspen_275388 (physical) Aspen_550895
Aspen_831610 (physical) Aspen_806679
Aspen_771206 (physical) Aspen_594973
Aspen_828321 (physical) Aspen_567270
Aspen_218690 (physical) Aspen_747254
Aspen_180608 (physical) Aspen_571694
Aspen_822499 (physical) Aspen_656053
Aspen_792358 (physical) Aspen_555240
Aspen_777845 (physical) Aspen_205531
Aspen_563735 (physical) Aspen_291020
Aspen_581605 (physical) Aspen_672911
Aspen_738421 (physical) Aspen_596479
Aspen_771119 (physical) Aspen_233938
Aspen_674894 (physical) Aspen_801422
Aspen_573543 (physical) Aspen_563691
Aspen_798716 (physical) Aspen_563720
Aspen_792520 (physical) Aspen_235951
Aspen_837187 (physical) Aspen_658139
Aspen_228808 (physical) Aspen_756087
Aspen_806791 (physical) Aspen_756087
Aspen_642314 (physical) Aspen_770139
Aspen_661900 (physical) Aspen_217574
Aspen_662566 (physical) Aspen_561858
Aspen_815513 (physical) Aspen_579462
Aspen_176499 (physical) Aspen_550935
Aspen_204619 (physical) Aspen_218660
Aspen_760511 (physical) Aspen_581080
Aspen_787030 (physical) Aspen_656053
Aspen_827451 (physical) Aspen_178001
Aspen_565460 (physical) Aspen_250183
Aspen_741238 (physical) Aspen_747254
Aspen_271558 (physical) Aspen_268913
Aspen_837198 (physical) Aspen_259463
Aspen_741238 (physical) Aspen_835420
Aspen_640933 (physical) Aspen_643073
Aspen_715832 (physical) Aspen_757449
Aspen_268083 (physical) Aspen_217381
Aspen_254635 (physical) Aspen_761731
Aspen_752237 (physical) Aspen_264878
Aspen_815956 (physical) Aspen_834794
Aspen_233090 (physical) Aspen_827589
Aspen_784302 (physical) Aspen_741238
