# Supplementary material for: Multi-Omics Approach Identifies Molecular Mechanisms of Plant-Fungus Mycorrhizal Interaction
Source: Front Plant Sci. 2016 Jan 19;6:1061. doi: 10.3389/fpls.2015.01061 (PMC4717292; doi:10.3389/fpls.2015.01061)
Supplement: Table S7 — Laccaria metabolome network as a list of interactions in the format: reactant, enzyme activity, product. [file Table7.CSV]

alpha,alpha-Trehalose 3.2.1.28 D-Glucose
Thiamin_diphosphate 1.2.4.1 2-_LPR_alpha-Hydroxyethyl_RPR_thiamine_diphosphate
Thiamin_diphosphate 4.1.1.1 2-_LPR_alpha-Hydroxyethyl_RPR_thiamine_diphosphate
Pyruvate 1.2.4.1 2-_LPR_alpha-Hydroxyethyl_RPR_thiamine_diphosphate
Pyruvate 4.1.1.1 2-_LPR_alpha-Hydroxyethyl_RPR_thiamine_diphosphate
Chitobiose 3.2.1.52 N-Acetyl-D-glucosamine
Cellobiose 3.2.1.21 beta-D-Glucose
Maltose 3.2.1.20 alpha-D-Glucose
5-Aminolevulinate 4.2.1.24 Porphobilinogen
6,7-Dimethyl-8-_LPR_D-ribityl_RPR_lumazine 2.5.1.9 5-Amino-6-_LPR_1-D-ribitylamino_RPR_uracil
6,7-Dimethyl-8-_LPR_D-ribityl_RPR_lumazine 2.5.1.9 Riboflavin
4-Imidazolone-5-propanoate 1.14.13.- Hydantoin-5-propionate
Ferricytochrome_b5 1.6.2.2 Ferrocytochrome_b5
NADplus 2.7.1.23 NADPplus
NADplus 1.6.1.2 NADPplus
NADPplus 1.6.1.2 NADplus
2-Oxoglutarate 1.4.1.13 L-Glutamate
NADPplus 3.1.3.- NADplus
Urea 3.5.1.5 CO2
Urea 3.5.1.5 NH3
CO2 4.2.1.1 Carbonic_acid
Carbonic_acid 4.2.1.1 CO2
Peptide 3.4.11.5 L-Proline
Nicotinamide_D-ribonucleotide 2.7.7.1 NADplus
NADplus 2.7.7.1 Nicotinamide_D-ribonucleotide
2'-Deoxy-5-hydroxymethylcytidine-5'-diphosphate 2.7.4.6 2'-Deoxy-5-hydroxymethylcytidine-5'-triphosphate
alpha-Amino_acid 1.4.1.2 NH3
NH3 1.4.1.2 alpha-Amino_acid
alpha-Amino_acid 1.4.1.4 NH3
NH3 1.4.1.4 alpha-Amino_acid
NH3 6.3.4.16 Carbamoyl_phosphate
FMN 2.7.7.2 FAD
Pyridoxal 2.7.1.35 Pyridoxal_phosphate
L-Methionine 2.5.1.6 S-Adenosyl-L-methionine
S-Adenosyl-L-methionine 4.1.1.50 S-Adenosylmethioninamine
AMP 3.5.4.6 NH3
AMP 3.5.4.6 IMP
AMP 3.1.3.5 Adenosine
Adenosine 2.7.1.20 AMP
AMP 2.7.1.20 Adenosine
Deamino-NADplus 6.3.5.1 NADplus
NH3 6.3.5.1 AMP
AMP 2.4.2.7 Adenine
Adenine 2.4.2.7 AMP
3',5'-Cyclic_AMP 3.1.4.17 AMP
S-Adenosyl-L-homocysteine 3.3.1.1 L-Homocysteine
_LPR_S_RPR_-Lactate 1.1.2.3 Pyruvate
_LPR_R_RPR_-Lactate 1.1.2.5 Pyruvate
_LPR_S_RPR_-Malate 1.1.1.38 Pyruvate
Pyruvate 1.1.1.38 _LPR_S_RPR_-Malate
_LPR_S_RPR_-Malate 1.1.1.40 Pyruvate
Pyruvate 1.1.1.40 _LPR_S_RPR_-Malate
Oxaloacetate 1.1.1.38 Pyruvate
Oxaloacetate 1.1.1.40 Pyruvate
Oxaloacetate 4.1.1.3 Pyruvate
Acetyl-CoA 3.1.2.1 Acetate
Malonyl-CoA 4.1.1.9 Acetyl-CoA
Acetate 6.2.1.1 Acetyl-CoA
Acetyl_adenylate 6.2.1.1 Acetyl-CoA
Acetyl-CoA 6.2.1.1 Acetyl_adenylate
Acetyl-CoA 2.3.1.9 Acetoacetyl-CoA
Acetoacetyl-CoA 2.3.1.9 Acetyl-CoA
L-Glutamate 2.7.2.11 L-Glutamyl_5-phosphate
L-Glutamate 1.4.1.2 2-Oxoglutarate
2-Oxoglutarate 1.4.1.2 L-Glutamate
L-Glutamate 1.4.1.2 NH3
NH3 1.4.1.2 L-Glutamate
L-Glutamate_5-semialdehyde 1.5.1.12 L-Glutamate
L-Glutamate 1.5.1.12 L-Glutamate_5-semialdehyde
L-Glutamate 1.4.1.4 2-Oxoglutarate
2-Oxoglutarate 1.4.1.4 L-Glutamate
L-Glutamate 1.4.1.4 NH3
NH3 1.4.1.4 L-Glutamate
L-Glutamate 6.3.1.2 L-Glutamine
NH3 6.3.1.2 L-Glutamine
L-Glutamine 6.3.5.4 L-Glutamate
L-Glutamate 6.3.5.4 L-Glutamine
L-Glutamine 6.3.5.5 L-Glutamate
L-Glutamate 6.3.5.5 L-Glutamine
L-Glutamine 6.3.5.4 NH3
NH3 6.3.5.4 L-Glutamine
L-Glutamine 6.3.5.5 NH3
NH3 6.3.5.5 L-Glutamine
L-Alanine 2.6.1.2 Pyruvate
Pyruvate 2.6.1.2 L-Alanine
L-Glutamate 2.3.1.1 N-Acetyl-L-glutamate
L-Glutamate 4.1.1.15 4-Aminobutanoate
2,5-Dioxopentanoate 1.2.1.3 2-Oxoglutarate
2-Oxoglutarate 1.2.1.3 2,5-Dioxopentanoate
Oxalosuccinate 1.1.1.42 2-Oxoglutarate
2-Oxoglutarate 1.1.1.42 Oxalosuccinate
Glutathione 1.11.1.9 Glutathione_disulfide
Pyridoxamine_phosphate 1.4.3.5 Pyridoxal_phosphate
Pyridoxine_phosphate 1.4.3.5 Pyridoxal_phosphate
UDP-glucose 1.1.1.22 UDP-glucuronate
UDP-glucuronate 1.1.1.22 UDP-glucose
D-Glucose_1-phosphate 2.7.7.9 UDP-glucose
UDP-glucose 2.7.7.9 D-Glucose_1-phosphate
UDP-glucose 5.1.3.2 UDP-D-galactose
UDP-D-galactose 5.1.3.2 UDP-glucose
UDP-glucose 2.4.1.11 Amylose
D-Glucose 1.1.99.10 D-Glucono-1,5-lactone
Cellobiose 3.2.1.21 D-Glucose
Fe2plus 4.99.1.1 Heme
Protoporphyrin 4.99.1.1 Heme
Acetate 6.2.1.1 Acetyl_adenylate
Acetyl_adenylate 6.2.1.1 Acetate
Oxaloacetate 4.1.1.49 Phosphoenolpyruvate
Phosphoenolpyruvate 4.1.1.49 Oxaloacetate
_LPR_S_RPR_-Malate 1.1.1.37 Oxaloacetate
Oxaloacetate 1.1.1.37 _LPR_S_RPR_-Malate
Pyruvate 6.4.1.1 Oxaloacetate
Oxaloacetate 2.3.3.1 Citrate
Citrate 2.3.3.1 Oxaloacetate
Acetyl-CoA 2.3.3.1 Citrate
Citrate 2.3.3.1 Acetyl-CoA
L-Aspartate 2.6.1.1 Oxaloacetate
Oxaloacetate 2.6.1.1 L-Aspartate
D-Aspartate 1.4.3.1 Oxaloacetate
Citrate 4.1.3.6 Oxaloacetate
dATP 2.7.7.7 DNA
DNA 2.7.7.7 dATP
dGTP 2.7.7.7 DNA
DNA 2.7.7.7 dGTP
dCTP 2.7.7.7 DNA
DNA 2.7.7.7 dCTP
dTTP 2.7.7.7 DNA
DNA 2.7.7.7 dTTP
Succinate 6.2.1.5 Succinyl-CoA
Succinyl-CoA 6.2.1.5 Succinate
Succinate 1.3.99.1 Fumarate
Fumarate 1.3.99.1 Succinate
UDP-N-acetyl-D-glucosamine 5.1.3.2 UDP-N-acetyl-D-galactosamine
Succinate 6.2.1.4 Succinyl-CoA
Succinyl-CoA 6.2.1.4 Succinate
L-Lysine 2.3.1.- N6-Acetyl-L-lysine
N6-Acetyl-L-lysine 2.3.1.- L-Lysine
D-4-Hydroxy-2-oxoglutarate 4.1.1.3 Glyoxylate
D-4-Hydroxy-2-oxoglutarate 4.1.1.3 Pyruvate
Isocitrate 4.1.3.1 Succinate
Isocitrate 4.1.3.1 Glyoxylate
L-Aspartate 2.7.2.4 4-Phospho-L-aspartate
L-Aspartate 6.3.5.4 L-Asparagine
NH3 6.3.5.4 L-Asparagine
L-Asparagine 3.5.1.1 L-Aspartate
L-Asparagine 3.5.1.1 NH3
L-Aspartate 4.1.1.15 beta-Alanine
L-Aspartate 2.6.1.- alpha-Amino_acid
alpha-Amino_acid 2.6.1.- L-Aspartate
Glutathione 2.3.2.2 L-Glutamate
Glutathione 2.3.2.2 Cys-Gly
UDP-D-galactose 1.1.1.- UDP-D-galacturonate
UDP-D-galactose 2.4.1.- Galactan
Adenylyl_sulfate 2.7.1.25 3'-Phosphoadenylyl_sulfate
CMP 3.1.3.5 Cytidine
Cytidine 2.7.1.48 CMP
Oxalate 4.1.1.2 Formate
Sulfate 2.7.7.4 Adenylyl_sulfate
Sulfite 1.8.3.1 Sulfate
FMN 3.1.3.2 Riboflavin
Riboflavin 2.7.1.26 FMN
L-Arginine 3.5.3.1 L-Ornithine
L-Arginine 3.5.3.1 Urea
L-Glutamine 6.3.5.5 Carbamoyl_phosphate
L-Asparagine 6.3.5.4 L-Aspartate
Methanol 1.11.1.6 Formaldehyde
Thiamin_diphosphate 3.6.1.15 Thiamin_monophosphate
Thiamin_diphosphate 2.7.6.2 Thiamin_triphosphate
Thiamine 2.7.6.2 Thiamin_diphosphate
Thiamin_diphosphate 1.2.4.2 3-Carboxy-1-hydroxypropyl-ThPP
2-Oxoglutarate 1.2.4.2 3-Carboxy-1-hydroxypropyl-ThPP
Primary_alcohol 1.1.1.1 Aldehyde
Aldehyde 1.1.1.1 Primary_alcohol
Fatty_acid 1.2.1.3 Aldehyde
Fatty_acid 1.2.1.5 Aldehyde
Ascorbate 1.14.-.- Monodehydroascorbate
L-xylo-Hexulonolactone 1.1.3.8 Ascorbate
L-Homocysteine 2.1.1.10 L-Methionine
Phosphoenolpyruvate 4.2.1.11 2-Phospho-D-glycerate
2-Phospho-D-glycerate 4.2.1.11 Phosphoenolpyruvate
L-Ornithine 2.6.1.13 L-Glutamate_5-semialdehyde
L-Glutamate_5-semialdehyde 2.6.1.13 L-Ornithine
N-Acetylornithine 3.5.1.14 L-Ornithine
L-Ornithine 4.1.1.17 Putrescine
Indole 4.2.1.20 L-Tryptophan
L-Tryptophan 4.1.1.28 Tryptamine
L-Arogenate 4.2.1.51 L-Phenylalanine
Phenylpyruvate 2.6.1.1 L-Phenylalanine
L-Phenylalanine 2.6.1.1 Phenylpyruvate
L-Phenylalanine 4.1.1.28 Phenethylamine
trans,trans-Farnesyl_diphosphate 2.5.1.21 Presqualene_diphosphate
3-Oxopropanoate 1.2.1.27 Acetyl-CoA
_LPR_S_RPR_-1-Pyrroline-5-carboxylate 1.5.1.12 L-Glutamate
L-Glutamate 1.5.1.12 _LPR_S_RPR_-1-Pyrroline-5-carboxylate
Isocitrate 1.1.1.41 2-Oxoglutarate
2-Oxoglutarate 1.1.1.41 Isocitrate
Acetaldehyde 1.2.1.3 Acetate
Acetate 1.2.1.3 Acetaldehyde
Acetaldehyde 1.2.1.5 Acetate
Acetate 1.2.1.5 Acetaldehyde
Succinate_semialdehyde 1.2.1.16 Succinate
Succinate 1.2.1.16 Succinate_semialdehyde
N6-_LPR_L-1,3-Dicarboxypropyl_RPR_-L-lysine 1.5.1.7 L-Lysine
L-Lysine 1.5.1.7 N6-_LPR_L-1,3-Dicarboxypropyl_RPR_-L-lysine
IDP 3.6.1.5 ITP
ITP 3.6.1.19 IMP
IDP 2.7.4.6 ITP
ITP 2.7.4.6 IDP
L-Tyrosine 2.6.1.1 3-_LPR_4-Hydroxyphenyl_RPR_pyruvate
3-_LPR_4-Hydroxyphenyl_RPR_pyruvate 2.6.1.1 L-Tyrosine
L-Tyrosine 4.1.1.28 Tyramine
L-Threonine 4.1.2.5 Glycine
Glycine 4.1.2.5 L-Threonine
D-Fructose_1,6-bisphosphate 3.1.3.11 D-Fructose_6-phosphate
L-Glutamine 2.6.1.16 D-Glucosamine_6-phosphate
D-Fructose_6-phosphate 2.6.1.16 D-Glucosamine_6-phosphate
L-Cysteine 4.4.1.1 Pyruvate
Pyruvate 4.4.1.1 L-Cysteine
Sucrose 3.2.1.20 D-Fructose
Sucrose 3.2.1.20 D-Glucose
Sucrose 3.2.1.20 beta-D-Fructose
Sucrose 3.2.1.20 alpha-D-Glucose
Glycine 2.3.1.37 5-Aminolevulinate
sn-Glycerol_3-phosphate 1.1.1.8 Glycerone_phosphate
Glycerone_phosphate 1.1.1.8 sn-Glycerol_3-phosphate
Glycerol 2.7.1.30 sn-Glycerol_3-phosphate
Acyl-CoA 2.3.1.15 1-Acyl-sn-glycerol_3-phosphate
sn-Glycerol_3-phosphate 2.3.1.15 1-Acyl-sn-glycerol_3-phosphate
D-Fructose 2.7.1.3 D-Fructose_1-phosphate
D-Fructose 2.7.1.1 beta-D-Fructose_6-phosphate
beta-D-Fructose_2-phosphate 3.1.3.- D-Fructose
D-Sorbitol 1.1.1.14 D-Fructose
D-Fructose 1.1.1.14 D-Sorbitol
GDP-mannose 3.6.1.- D-Mannose_1-phosphate
D-Mannose_1-phosphate 2.7.7.13 GDP-mannose
GDP-mannose 2.7.7.13 D-Mannose_1-phosphate
GDP-mannose 2.4.1.- Mannan
GDP-mannose 4.2.1.47 GDP-4-dehydro-6-deoxy-D-mannose
GDP-4-dehydro-6-deoxy-D-mannose 4.2.1.47 GDP-mannose
GDP-mannose 2.4.1.- 1,4-beta-D-Mannan
L-Serine 4.2.1.22 L-Cysteine
L-Cysteine 6.3.2.2 gamma-L-Glutamyl-L-cysteine
L-Glutamate 6.3.2.2 gamma-L-Glutamyl-L-cysteine
L-Cysteine 2.6.1.1 Mercaptopyruvate
Mercaptopyruvate 2.6.1.1 L-Cysteine
Cys-Gly 3.4.11.1 L-Cysteine
Cys-Gly 3.4.11.1 Glycine
3-Aminopropanal 1.2.1.3 beta-Alanine
3-Aminopropanal 1.2.1.5 beta-Alanine
Propanoyl-CoA 6.2.1.1 Propionyladenylate
Propionyladenylate 6.2.1.1 Propanoyl-CoA
2-Methylacetoacetyl-CoA 2.3.1.9 Propanoyl-CoA
2-Methylacetoacetyl-CoA 2.3.1.16 Propanoyl-CoA
2-Methylacetoacetyl-CoA 2.3.1.9 Acetyl-CoA
2-Methylacetoacetyl-CoA 2.3.1.16 Acetyl-CoA
_LPR_S_RPR_-Methylmalonate_semialdehyde 1.2.1.27 Propanoyl-CoA
Dihydrofolate 1.5.1.3 Tetrahydrofolate
Tetrahydrofolate 1.5.1.3 Dihydrofolate
Folate 1.5.1.3 Tetrahydrofolate
Tetrahydrofolate 6.3.2.17 Tetrahydrofolyl-_LBK_Glu_RBK__LPR_2_RPR_
Tetrahydrofolyl-_LBK_Glu_RBK__LPR_2_RPR_ 6.3.2.17 Tetrahydrofolate
Glycine 2.1.2.1 L-Serine
L-Serine 2.1.2.1 Glycine
5,10-Methylenetetrahydrofolate 2.1.2.1 L-Serine
L-Serine 2.1.2.1 5,10-Methylenetetrahydrofolate
5,10-Methylenetetrahydrofolate 2.1.2.1 Tetrahydrofolate
Tetrahydrofolate 2.1.2.1 5,10-Methylenetetrahydrofolate
D-Glucose_1-phosphate 2.7.7.27 ADP-glucose
ADP-glucose 2.7.7.27 D-Glucose_1-phosphate
UDP-glucose 2.7.7.12 UDP-D-galactose
UDP-D-galactose 2.7.7.12 UDP-glucose
UDP-glucose 2.7.7.12 D-Glucose_1-phosphate
D-Glucose_1-phosphate 2.7.7.12 UDP-glucose
alpha-D-Galactose_1-phosphate 2.7.7.12 UDP-D-galactose
UDP-D-galactose 2.7.7.12 alpha-D-Galactose_1-phosphate
alpha-D-Galactose_1-phosphate 2.7.7.12 D-Glucose_1-phosphate
D-Glucose_1-phosphate 2.7.7.12 alpha-D-Galactose_1-phosphate
D-Glucose_1-phosphate 5.4.2.2 alpha-D-Glucose_6-phosphate
alpha-D-Glucose_6-phosphate 5.4.2.2 D-Glucose_1-phosphate
IDP 3.6.1.5 IMP
UMP 3.1.3.5 Uridine
Uridine 2.7.1.48 UMP
Orotidine_5'-phosphate 4.1.1.23 UMP
UMP 2.4.2.9 Uracil
Uracil 2.4.2.9 UMP
Cytosine 3.5.4.1 Uracil
Chorismate 4.1.3.27 Anthranilate
L-Kynurenine 3.7.1.3 Anthranilate
L-Cystathionine 4.4.1.1 L-Cysteine
L-Cysteine 4.4.1.1 L-Cystathionine
L-Cystathionine 4.4.1.1 2-Oxobutanoate
2-Oxobutanoate 4.4.1.1 L-Cystathionine
L-Cystathionine 4.4.1.1 NH3
Dolichyl_phosphate 2.4.1.117 Dolichyl_beta-D-glucosyl_phosphate
GDP-mannose 2.4.1.83 Dolichyl_phosphate_D-mannose
Dolichyl_phosphate 2.4.1.83 Dolichyl_phosphate_D-mannose
Glycerone 2.7.1.29 Glycerone_phosphate
D-Glyceraldehyde_3-phosphate 5.3.1.1 Glycerone_phosphate
Glycerone_phosphate 5.3.1.1 D-Glyceraldehyde_3-phosphate
Choline 1.1.99.1 Betaine_aldehyde
Acetylcholine 3.1.1.7 Choline
Acetylcholine 3.1.1.8 Choline
sn-glycero-3-Phosphocholine 3.1.4.46 sn-Glycerol_3-phosphate
sn-glycero-3-Phosphocholine 3.1.4.46 Choline
Glycerol 1.1.1.21 D-Glyceraldehyde
D-Glyceraldehyde 1.1.1.21 Glycerol
Glycerol 1.1.1.2 D-Glyceraldehyde
D-Glyceraldehyde 1.1.1.2 Glycerol
D-Ribose_5-phosphate 2.7.6.1 5-Phospho-alpha-D-ribose_1-diphosphate
5-Phospho-alpha-D-ribose_1-diphosphate 2.7.6.1 D-Ribose_5-phosphate
D-Ribose 2.7.1.15 D-Ribose_5-phosphate
D-Ribose_5-phosphate 2.7.1.15 D-Ribose
ADP-ribose 3.6.1.13 D-Ribose_5-phosphate
ADP-ribose 3.6.1.- D-Ribose_5-phosphate
Uracil 4.2.1.70 Pseudouridine_5'-phosphate
Pseudouridine_5'-phosphate 4.2.1.70 Uracil
D-Ribose_5-phosphate 5.3.1.6 D-Ribulose_5-phosphate
D-Ribulose_5-phosphate 5.3.1.6 D-Ribose_5-phosphate
alpha-D-Ribose_1-phosphate 5.4.2.2 D-Ribose_5-phosphate
D-Ribose_5-phosphate 5.4.2.2 alpha-D-Ribose_1-phosphate
2-Deoxy-D-ribose_5-phosphate 4.1.2.4 D-Glyceraldehyde_3-phosphate
D-Glyceraldehyde_3-phosphate 4.1.2.4 2-Deoxy-D-ribose_5-phosphate
D-Fructose_1,6-bisphosphate 4.1.2.13 D-Glyceraldehyde_3-phosphate
D-Glyceraldehyde_3-phosphate 4.1.2.13 D-Fructose_1,6-bisphosphate
D-Fructose_1,6-bisphosphate 4.1.2.13 Glycerone_phosphate
Glycerone_phosphate 4.1.2.13 D-Fructose_1,6-bisphosphate
beta-D-Fructose_1,6-bisphosphate 4.1.2.13 D-Glyceraldehyde_3-phosphate
D-Glyceraldehyde_3-phosphate 4.1.2.13 beta-D-Fructose_1,6-bisphosphate
1-_LPR_5-Phospho-D-ribosyl_RPR_-ATP 2.4.2.17 5-Phospho-alpha-D-ribose_1-diphosphate
5-Phospho-alpha-D-ribose_1-diphosphate 2.4.2.17 1-_LPR_5-Phospho-D-ribosyl_RPR_-ATP
L-Glutamine 2.4.2.14 5-Phosphoribosylamine
5-Phospho-alpha-D-ribose_1-diphosphate 2.4.2.14 5-Phosphoribosylamine
N-_LPR_5-Phospho-D-ribosyl_RPR_anthranilate 2.4.2.18 Anthranilate
Anthranilate 2.4.2.18 N-_LPR_5-Phospho-D-ribosyl_RPR_anthranilate
N-_LPR_5-Phospho-D-ribosyl_RPR_anthranilate 2.4.2.18 5-Phospho-alpha-D-ribose_1-diphosphate
5-Phospho-alpha-D-ribose_1-diphosphate 2.4.2.18 N-_LPR_5-Phospho-D-ribosyl_RPR_anthranilate
Dethiobiotin 2.8.1.6 Biotin
_LPR_S_RPR_-Malate 4.2.1.2 Fumarate
Fumarate 4.2.1.2 _LPR_S_RPR_-Malate
N6-_LPR_1,2-Dicarboxyethyl_RPR_-AMP 4.3.2.2 AMP
N6-_LPR_1,2-Dicarboxyethyl_RPR_-AMP 4.3.2.2 Fumarate
3-Fumarylpyruvate 3.7.1.5 Pyruvate
N-_LPR_L-Arginino_RPR_succinate 4.3.2.1 Fumarate
N-_LPR_L-Arginino_RPR_succinate 4.3.2.1 L-Arginine
L-Leucine 2.6.1.42 4-Methyl-2-oxopentanoate
4-Methyl-2-oxopentanoate 2.6.1.42 L-Leucine
D-Galactose 2.7.1.6 alpha-D-Galactose_1-phosphate
alpha-D-Galactose_1-phosphate 2.7.1.6 D-Galactose
D-Galactose 1.1.1.21 Galactitol
Galactitol 1.1.1.21 D-Galactose
Melibiose 3.2.1.22 D-Galactose
Melibiose 3.2.1.22 D-Glucose
Raffinose 3.2.1.22 Sucrose
3-beta-D-Galactosyl-sn-glycerol 3.2.1.22 D-Galactose
D-Galactose 3.2.1.22 3-beta-D-Galactosyl-sn-glycerol
3-beta-D-Galactosyl-sn-glycerol 3.2.1.22 Glycerol
Glycerol 3.2.1.22 3-beta-D-Galactosyl-sn-glycerol
Galactan 3.2.1.23 D-Galactose
_LPR_R_RPR_-5-Diphosphomevalonate 4.1.1.33 Isopentenyl_diphosphate
Isopentenyl_diphosphate 5.3.3.2 Dimethylallyl_diphosphate
Dimethylallyl_diphosphate 5.3.3.2 Isopentenyl_diphosphate
IMP 3.1.3.5 Inosine
IMP 1.1.1.205 Xanthosine_5'-phosphate
IMP 6.3.4.4 N6-_LPR_1,2-Dicarboxyethyl_RPR_-AMP
L-Aspartate 6.3.4.4 N6-_LPR_1,2-Dicarboxyethyl_RPR_-AMP
dADP 2.7.4.6 dATP
dATP 2.7.4.6 dADP
Putrescine 2.3.1.57 N-Acetylputrescine
Agmatine 3.5.3.11 Putrescine
L-Histidine 2.1.1.- N_LPR_pi_RPR_-Methyl-L-histidine
L-Histidine 4.1.1.28 1H-Imidazole-4-ethanamine
Butanoyl-CoA 1.3.99.2 Crotonoyl-CoA
Crotonoyl-CoA 1.3.99.2 Butanoyl-CoA
Butanoyl-CoA 1.3.3.6 Crotonoyl-CoA
Butanoyl-CoA 1.3.99.- Crotonoyl-CoA
Butanoyl-CoA 2.3.1.9 3-Oxohexanoyl-CoA
Butanoyl-CoA 2.3.1.16 3-Oxohexanoyl-CoA
Acetyl-CoA 2.3.1.9 3-Oxohexanoyl-CoA
Acetyl-CoA 2.3.1.16 3-Oxohexanoyl-CoA
3-Oxohexanoyl-CoA 2.3.1.9 Butanoyl-CoA
3-Oxohexanoyl-CoA 2.3.1.16 Butanoyl-CoA
3-Oxohexanoyl-CoA 2.3.1.9 Acetyl-CoA
3-Oxohexanoyl-CoA 2.3.1.16 Acetyl-CoA
Inositol_1-phosphate 3.1.3.25 myo-Inositol
myo-Inositol_4-phosphate 3.1.3.25 myo-Inositol
1D-myo-Inositol_3-phosphate 3.1.3.25 myo-Inositol
alpha-D-Galactosyl-_LPR_1->3_RPR_-1D-myo-inositol 3.2.1.22 myo-Inositol
myo-Inositol 3.2.1.22 alpha-D-Galactosyl-_LPR_1->3_RPR_-1D-myo-inositol
alpha-D-Galactosyl-_LPR_1->3_RPR_-1D-myo-inositol 3.2.1.22 D-Galactose
D-Galactose 3.2.1.22 alpha-D-Galactosyl-_LPR_1->3_RPR_-1D-myo-inositol
Chitin 3.2.1.14 N-Acetyl-D-glucosamine
2,3-Dihydroxy-3-methylbutanoate 4.2.1.9 3-Methyl-2-oxobutanoic_acid
L-Valine 2.6.1.42 3-Methyl-2-oxobutanoic_acid
3-Methyl-2-oxobutanoic_acid 2.6.1.42 L-Valine
5,10-Methylenetetrahydrofolate 1.5.1.15 5,10-Methenyltetrahydrofolate
5,10-Methenyltetrahydrofolate 1.5.1.15 5,10-Methylenetetrahydrofolate
5,10-Methylenetetrahydrofolate 1.5.1.20 5-Methyltetrahydrofolate
3-Methyl-2-oxobutanoic_acid 2.1.2.11 2-Dehydropantoate
GMP 3.1.3.5 Guanosine
Guanine 2.4.2.7 GMP
GMP 2.4.2.7 Guanine
Xanthosine_5'-phosphate 6.3.5.2 GMP
3',5'-Cyclic_GMP 3.1.4.17 GMP
Adenosine 3.2.2.1 Adenine
L-Proline 1.5.1.2 _LPR_S_RPR_-1-Pyrroline-5-carboxylate
_LPR_S_RPR_-1-Pyrroline-5-carboxylate 1.5.1.2 L-Proline
L-Amino_acid 1.14.13.- N-Hydroxy-amino_acid
L-Amino_acid 2.3.2.2 _LPR_5-L-Glutamyl_RPR_-L-amino_acid
L-Amino_acid 2.3.2.2 Cys-Gly
Glutathione 2.3.2.2 _LPR_5-L-Glutamyl_RPR_-L-amino_acid
N-Ribosylnicotinamide 3.2.2.1 Nicotinamide
Palmitoyl-CoA 3.1.2.2 Hexadecanoic_acid
Palmitoyl-CoA 3.1.2.22 Hexadecanoic_acid
Palmitoyl-CoA 1.3.3.6 trans-Hexadec-2-enoyl-CoA
Palmitoyl-CoA 1.3.99.- trans-Hexadec-2-enoyl-CoA
Hexadecanoic_acid 6.2.1.3 Palmitoyl-CoA
Palmitoyl-CoA 6.2.1.3 Hexadecanoic_acid
L-Serine 2.3.1.50 3-Dehydrosphinganine
Palmitoyl-CoA 2.3.1.50 3-Dehydrosphinganine
L-Serine 4.2.1.22 L-Cystathionine
L-Homocysteine 4.2.1.22 L-Cystathionine
Phosphatidylcholine 3.1.4.4 Phosphatidate
Phosphatidylcholine 3.1.1.4 1-Acyl-sn-glycero-3-phosphocholine
_LPR_5Z,8Z,11Z,14Z_RPR_-Icosatetraenoic_acid 3.1.1.4 Phosphatidylcholine
Phosphatidylcholine 3.1.1.4 _LPR_5Z,8Z,11Z,14Z_RPR_-Icosatetraenoic_acid
Citrate 4.2.1.3 cis-Aconitate
cis-Aconitate 4.2.1.3 Citrate
D-Mannose 2.7.1.1 D-Mannose_6-phosphate
D-Mannose_6-phosphate 2.7.1.1 D-Mannose
Epimelibiose 3.2.1.22 D-Mannose
D-Mannose 3.2.1.22 Epimelibiose
Epimelibiose 3.2.1.22 D-Galactose
D-Galactose 3.2.1.22 Epimelibiose
1,4-beta-D-Mannan 3.2.1.25 D-Mannose
2-Phosphoglycolate 3.1.3.18 Glycolate
1-Acylglycerol 3.1.1.23 Fatty_acid
1-Acylglycerol 3.1.1.23 Glycerol
Propionyladenylate 6.2.1.1 Propanoate
Propanoate 6.2.1.1 Propionyladenylate
Acetoacetate 6.2.1.16 Acetoacetyl-CoA
_LPR_S_RPR_-3-Hydroxy-3-methylglutaryl-CoA 4.1.3.4 Acetyl-CoA
_LPR_S_RPR_-3-Hydroxy-3-methylglutaryl-CoA 4.1.3.4 Acetoacetate
Prephenate 4.2.1.51 Phenylpyruvate
Phenylpyruvate 4.2.1.51 Prephenate
D-Phenylalanine 1.4.99.1 Phenylpyruvate
L-Ornithine 2.1.3.3 L-Citrulline
Carbamoyl_phosphate 2.1.3.3 L-Citrulline
5'-Methylthioadenosine 2.4.2.28 S-Methyl-5-thio-D-ribose_1-phosphate
5-Methylcytosine 3.5.4.1 Thymine
Thymine 3.5.4.1 5-Methylcytosine
Xylitol 1.1.1.21 D-Xylose
D-Xylose 1.1.1.21 Xylitol
Cholesterol 2.3.1.26 Cholesterol_ester
Cholesterol_ester 2.3.1.26 Cholesterol
sn-glycero-3-Phosphoethanolamine 3.1.4.46 Ethanolamine
sn-glycero-3-Phosphoethanolamine 3.1.4.46 sn-Glycerol_3-phosphate
Sphingosine 2.3.1.24 N-Acylsphingosine
Glucosylceramide 3.2.1.45 N-Acylsphingosine
N-Acylsphingosine 2.7.8.- Ceramide_phosphoethanolamine
3-Phospho-D-glycerate 1.1.1.95 3-Phosphonooxypyruvate
3-Phosphonooxypyruvate 1.1.1.95 3-Phospho-D-glycerate
2-Phospho-D-glycerate 5.4.2.1 3-Phospho-D-glycerate
D-Glucono-1,5-lactone 3.1.1.17 D-Gluconic_acid
D-Ribulose 2.7.1.47 D-Ribulose_5-phosphate
D-Ribulose_5-phosphate 2.7.1.47 D-Ribulose
6-Phospho-D-gluconate 1.1.1.44 D-Ribulose_5-phosphate
D-Ribulose_5-phosphate 5.1.3.1 D-Xylulose_5-phosphate
D-Xylulose_5-phosphate 5.1.3.1 D-Ribulose_5-phosphate
2-Dehydro-3-deoxy-D-gluconate 1.1.1.125 _LPR_4S_RPR_-4,6-Dihydroxy-2,5-dioxohexanoate
_LPR_4S_RPR_-4,6-Dihydroxy-2,5-dioxohexanoate 1.1.1.125 2-Dehydro-3-deoxy-D-gluconate
dAMP 2.7.4.3 dADP
dADP 2.7.4.3 dAMP
Adenosine 3.5.4.4 Inosine
Adenosine 2.4.2.1 Adenine
Adenine 2.4.2.1 Adenosine
dTMP 3.1.3.5 Thymidine
_LPR_5Z,8Z,11Z,14Z_RPR_-Icosatetraenoic_acid 1.13.11.31 12_LPR_S_RPR_-HPETE
4-Coumarate 6.2.1.12 p-Coumaroyl-CoA
Adenylyl_sulfate 2.7.7.53 P1,P4-Bis_LPR_5'-adenosyl_RPR__tetraphosphate
Apo-_LBK_acyl-carrier-protein_RBK_ 2.7.8.- Acyl-carrier_protein
Apo-_LBK_acyl-carrier-protein_RBK_ 2.7.8.- Adenosine_3',5'-bisphosphate
D-Xylulose 2.7.1.17 D-Xylulose_5-phosphate
D-Xylulose_5-phosphate 2.7.1.17 D-Xylulose
Sedoheptulose_7-phosphate 2.2.1.1 D-Xylulose_5-phosphate
D-Xylulose_5-phosphate 2.2.1.1 Sedoheptulose_7-phosphate
Sedoheptulose_7-phosphate 2.2.1.1 D-Ribose_5-phosphate
D-Ribose_5-phosphate 2.2.1.1 Sedoheptulose_7-phosphate
D-Glyceraldehyde_3-phosphate 2.2.1.1 D-Xylulose_5-phosphate
D-Xylulose_5-phosphate 2.2.1.1 D-Glyceraldehyde_3-phosphate
D-Glyceraldehyde_3-phosphate 2.2.1.1 D-Ribose_5-phosphate
D-Ribose_5-phosphate 2.2.1.1 D-Glyceraldehyde_3-phosphate
dCMP 3.5.4.12 dUMP
dCMP 3.1.3.5 Deoxycytidine
Guanine 3.5.4.3 Xanthine
Guanosine 3.2.2.1 Guanine
Lactose 3.2.1.23 D-Galactose
Lactose 3.2.1.23 alpha-D-Glucose
L-Cysteate 4.1.1.15 Taurine
Taurine 2.3.2.2 5-L-Glutamyl-taurine
Pyridoxamine 1.4.3.5 Pyridoxal
Pyridoxal 1.4.3.5 Pyridoxamine
Pyridoxine 1.4.3.5 Pyridoxal
Pyridoxal 1.4.3.5 Pyridoxine
Chorismate 5.4.99.5 Prephenate
Prephenate 5.4.99.5 Chorismate
Prephenate 1.3.1.13 3-_LPR_4-Hydroxyphenyl_RPR_pyruvate
3-_LPR_4-Hydroxyphenyl_RPR_pyruvate 1.3.1.13 Prephenate
_LPR_R_RPR_-S-Lactoylglutathione 3.1.2.6 _LPR_R_RPR_-Lactate
D-Gluconic_acid 2.7.1.12 6-Phospho-D-gluconate
D-Glyceraldehyde 1.2.1.3 D-Glycerate
D-Glycerate 1.2.1.3 D-Glyceraldehyde
L-Arabitol 1.1.1.21 L-Arabinose
L-Arabinose 1.1.1.21 L-Arabitol
L-Arabinose 5.3.1.4 L-Ribulose
L-Ribulose 5.3.1.4 L-Arabinose
Inosine 3.2.2.1 Hypoxanthine
L-Homoserine 1.1.1.3 L-Aspartate_4-semialdehyde
L-Aspartate_4-semialdehyde 1.1.1.3 L-Homoserine
L-Homoserine 2.3.1.31 O-Acetyl-L-homoserine
alpha-D-Glucose 2.7.1.1 alpha-D-Glucose_6-phosphate
alpha-D-Glucose_6-phosphate 2.7.1.1 alpha-D-Glucose
alpha-D-Glucose 2.7.1.2 alpha-D-Glucose_6-phosphate
alpha-D-Glucose_6-phosphate 2.7.1.2 alpha-D-Glucose
D-Sorbitol 1.1.1.21 alpha-D-Glucose
alpha-D-Glucose 1.1.1.21 D-Sorbitol
Starch 3.2.1.3 alpha-D-Glucose
Dextrin 3.2.1.3 alpha-D-Glucose
Phosphatidate 2.7.7.41 CDP-diacylglycerol
L-Serine 2.7.8.8 Phosphatidylserine
CDP-diacylglycerol 2.7.8.8 Phosphatidylserine
CDP-diacylglycerol 2.7.8.5 Phosphatidylglycerophosphate
myo-Inositol 2.7.8.11 1-Phosphatidyl-D-myo-inositol
CDP-diacylglycerol 2.7.8.11 1-Phosphatidyl-D-myo-inositol
D-Mannose_6-phosphate 5.4.2.8 D-Mannose_1-phosphate
D-Mannose_1-phosphate 5.4.2.8 D-Mannose_6-phosphate
D-Mannose_6-phosphate 5.3.1.8 beta-D-Fructose_6-phosphate
beta-D-Fructose_6-phosphate 5.3.1.8 D-Mannose_6-phosphate
Sedoheptulose_7-phosphate 2.2.1.2 D-Erythrose_4-phosphate
D-Erythrose_4-phosphate 2.2.1.2 Sedoheptulose_7-phosphate
Sedoheptulose_7-phosphate 2.2.1.2 beta-D-Fructose_6-phosphate
beta-D-Fructose_6-phosphate 2.2.1.2 Sedoheptulose_7-phosphate
D-Glyceraldehyde_3-phosphate 2.2.1.2 D-Erythrose_4-phosphate
D-Erythrose_4-phosphate 2.2.1.2 D-Glyceraldehyde_3-phosphate
D-Glyceraldehyde_3-phosphate 2.2.1.2 beta-D-Fructose_6-phosphate
beta-D-Fructose_6-phosphate 2.2.1.2 D-Glyceraldehyde_3-phosphate
beta-D-Fructose_6-phosphate 2.2.1.1 D-Erythrose_4-phosphate
D-Erythrose_4-phosphate 2.2.1.1 beta-D-Fructose_6-phosphate
beta-D-Fructose_6-phosphate 2.2.1.1 D-Xylulose_5-phosphate
D-Xylulose_5-phosphate 2.2.1.1 beta-D-Fructose_6-phosphate
D-Glyceraldehyde_3-phosphate 2.2.1.1 D-Erythrose_4-phosphate
D-Erythrose_4-phosphate 2.2.1.1 D-Glyceraldehyde_3-phosphate
dGTP 3.6.1.19 dGMP
dGDP 2.7.4.6 dGTP
dGTP 2.7.4.6 dGDP
Propanoyl-CoA 6.4.1.3 _LPR_S_RPR_-Methylmalonyl-CoA
Inosine 2.4.2.1 Hypoxanthine
Hypoxanthine 2.4.2.1 Inosine
_LPR_S_RPR_-Dihydroorotate 1.3.3.1 Orotate
Orotate 1.3.3.1 _LPR_S_RPR_-Dihydroorotate
Orotidine_5'-phosphate 2.4.2.10 5-Phospho-alpha-D-ribose_1-diphosphate
5-Phospho-alpha-D-ribose_1-diphosphate 2.4.2.10 Orotidine_5'-phosphate
Orotidine_5'-phosphate 2.4.2.10 Orotate
Orotate 2.4.2.10 Orotidine_5'-phosphate
Cytidine 3.5.4.5 Uridine
Guanidinoacetate 2.1.1.2 Creatine
Ribitol 1.1.1.56 D-Ribulose
D-Ribulose 1.1.1.56 Ribitol
Xylitol 1.1.1.9 D-Xylulose
D-Xylulose 1.1.1.9 Xylitol
Isocitrate 1.1.1.42 Oxalosuccinate
Oxalosuccinate 1.1.1.42 Isocitrate
cis-Aconitate 4.2.1.3 Isocitrate
Isocitrate 4.2.1.3 cis-Aconitate
Oxalyl-CoA 4.1.1.8 Formyl-CoA
Pyridoxine 2.7.1.35 Pyridoxine_phosphate
Glutathionylspermidine 3.5.1.- Glutathione
Glutathionylspermidine 3.5.1.- Spermidine
Palmitoyl-CoA 2.3.1.21 L-Palmitoylcarnitine
L-Palmitoylcarnitine 2.3.1.21 Palmitoyl-CoA
Sphingosine 2.7.1.91 Sphingosine_1-phosphate
2-Oxoadipate 1.2.4.2 Glutaryl-CoA
2-Oxoadipate 1.8.1.4 Glutaryl-CoA
2-Oxoadipate 1.2.4.2 _LBK_Dihydrolipoyllysine-residue_succinyltransferase_RBK__S-glutaryldihydrolipoyllysine
L-Aspartate 6.3.4.5 N-_LPR_L-Arginino_RPR_succinate
L-Citrulline 6.3.4.5 N-_LPR_L-Arginino_RPR_succinate
L-Kynurenine 1.14.13.9 3-Hydroxy-L-kynurenine
D-Glucosamine 2.7.1.1 D-Glucosamine_6-phosphate
D-Glucosamine_6-phosphate 2.7.1.1 D-Glucosamine
dGMP 3.1.3.5 Deoxyguanosine
Deoxyguanosine 3.1.3.5 dGMP
Deoxyguanosine 2.4.2.1 Guanine
Guanine 2.4.2.1 Deoxyguanosine
_LPR_S_RPR_-3-Hydroxybutanoyl-CoA 1.1.1.35 Acetoacetyl-CoA
Acetoacetyl-CoA 1.1.1.35 _LPR_S_RPR_-3-Hydroxybutanoyl-CoA
_LPR_S_RPR_-3-Hydroxybutanoyl-CoA 1.1.1.157 Acetoacetyl-CoA
Acetoacetyl-CoA 1.1.1.157 _LPR_S_RPR_-3-Hydroxybutanoyl-CoA
Pectate 3.2.1.15 D-Galacturonate
4-Aminobutyraldehyde 1.2.1.3 4-Aminobutanoate
_LPR_S_RPR_-Dihydroorotate 3.5.2.3 N-Carbamoyl-L-aspartate
N-Carbamoyl-L-aspartate 3.5.2.3 _LPR_S_RPR_-Dihydroorotate
Thioredoxin 1.17.4.1 Thioredoxin_disulfide
Thioredoxin 1.17.4.1 dUDP
Thioredoxin 1.17.4.1 dCDP
Phosphatidylglycerol 2.7.8.- Cardiolipin
CDP-diacylglycerol 2.7.8.- Cardiolipin
D-Glucono-1,5-lactone_6-phosphate 3.1.1.31 6-Phospho-D-gluconate
6-Phospho-D-gluconate 3.1.1.31 D-Glucono-1,5-lactone_6-phosphate
Phosphatidylethanolamine 3.1.4.4 Phosphatidate
Phosphatidylethanolamine 3.1.1.4 1-Acyl-sn-glycero-3-phosphoethanolamine
Phosphatidylserine 4.1.1.65 Phosphatidylethanolamine
Phosphatidylethanolamine 2.1.1.17 Phosphatidyl-N-methylethanolamine
1,2-Diacyl-sn-glycerol 2.7.8.1 Phosphatidylethanolamine
CDP-ethanolamine 2.7.8.1 Phosphatidylethanolamine
D-Glucosamine_6-phosphate 2.3.1.4 N-Acetyl-D-glucosamine_6-phosphate
3,4-Dihydroxy-L-phenylalanine 4.1.1.28 Dopamine
_LPR_S_RPR_-3-Hydroxy-3-methylglutaryl-CoA 1.1.1.34 _LPR_R_RPR_-Mevalonate
dAMP 3.1.3.5 Deoxyadenosine
Deoxyadenosine 3.1.3.5 dAMP
dGMP 2.7.4.8 dGDP
dGDP 2.7.4.8 dGMP
dTDP 3.6.1.5 dTMP
dTDP 2.7.4.6 dTTP
dTTP 2.7.4.6 dTDP
dTMP 2.7.4.9 dTDP
dTDP 2.7.4.9 dTMP
dTTP 3.6.1.5 dTDP
dUMP 2.7.4.9 dUDP
dUDP 2.7.4.9 dUMP
dUTP 3.6.1.19 dUMP
dUTP 3.6.1.23 dUMP
dUMP 3.1.3.5 Deoxyuridine
Urate 1.7.3.3 5-Hydroxyisourate
Starch 3.2.1.1 Dextrin
Amylose 2.4.1.18 Starch
Starch 2.4.1.1 Amylose
Starch 2.4.1.1 D-Glucose_1-phosphate
Thiamin_monophosphate 3.1.3.- Thiamine
Xanthosine 3.2.2.1 Xanthine
Guanosine 2.4.2.1 Guanine
Guanine 2.4.2.1 Guanosine
1H-Imidazole-4-ethanamine 2.3.1.- 4-_LPR_beta-Acetylaminoethyl_RPR_imidazole
Succinate 1.3.5.1 Fumarate
Fumarate 1.3.5.1 Succinate
2-Hexaprenyl-3-methyl-5-hydroxy-6-methoxy-1,4-benzoquinone 2.1.1.114 Ubiquinone-6
L-Isoleucine 2.6.1.42 _LPR_S_RPR_-3-Methyl-2-oxopentanoic_acid
_LPR_S_RPR_-3-Methyl-2-oxopentanoic_acid 2.6.1.42 L-Isoleucine
Folate 1.5.1.3 Dihydrofolate
Dihydrofolate 1.5.1.3 Folate
Dihydropteroate 6.3.2.17 Dihydrofolate
Phosphatidate 3.1.3.4 1,2-Diacyl-sn-glycerol
1,2-Diacyl-sn-glycerol 2.7.1.107 Phosphatidate
1-Acyl-sn-glycerol_3-phosphate 2.3.1.51 Phosphatidate
Acyl-CoA 2.3.1.51 Phosphatidate
Triacylglycerol 3.1.1.3 Fatty_acid
Triacylglycerol 3.1.1.3 1,2-Diacyl-sn-glycerol
N-Acetylornithine 2.3.1.35 L-Ornithine
L-Ornithine 2.3.1.35 N-Acetylornithine
N-Acetyl-L-glutamate_5-semialdehyde 2.6.1.11 N-Acetylornithine
5-Methyltetrahydrofolate 2.1.1.- Methylcorrinoid
4-Phospho-L-aspartate 1.2.1.11 L-Aspartate_4-semialdehyde
N-Ribosylnicotinamide 2.4.2.1 Nicotinamide
Nicotinamide 2.4.2.1 N-Ribosylnicotinamide
Nicotinate_D-ribonucleoside 2.4.2.1 Nicotinate
Nicotinate 2.4.2.1 Nicotinate_D-ribonucleoside
Xanthosine 2.4.2.1 Xanthine
Xanthine 2.4.2.1 Xanthosine
5,10-Methenyltetrahydrofolate 2.1.2.10 5-Formyltetrahydrofolate
5-Formyltetrahydrofolate 6.3.3.2 5,10-Methenyltetrahydrofolate
Nicotinamide_D-ribonucleotide 3.1.3.5 N-Ribosylnicotinamide
dCDP 2.7.4.6 dCTP
dCTP 2.7.4.6 dCDP
dUDP 2.7.4.6 dUTP
dUTP 2.7.4.6 dUDP
Chitin 3.5.1.41 Chitosan
UDP-N-acetyl-D-glucosamine 2.4.1.16 Chitin
Indoleglycerol_phosphate 4.2.1.20 Indole
Indole 4.2.1.20 Indoleglycerol_phosphate
Pectate 3.2.1.15 Digalacturonate
4-Trimethylammoniobutanoate 1.14.11.1 Carnitine
L-Cystine 4.4.1.1 Thiocysteine
Allantoate 3.5.3.4 Urea
Urea 3.5.3.4 Allantoate
Allantoate 3.5.3.4 _LPR_-_RPR_-Ureidoglycolate
_LPR_-_RPR_-Ureidoglycolate 3.5.3.4 Allantoate
_LPR_S_RPR__LPR_plus_RPR_-Allantoin 3.5.2.5 Allantoate
Allantoate 3.5.2.5 _LPR_S_RPR__LPR_plus_RPR_-Allantoin
L-Cysteate 2.6.1.1 3-Sulfopyruvate
3-Sulfopyruvate 2.6.1.1 L-Cysteate
Sphinganine_1-phosphate 4.1.2.27 Ethanolamine_phosphate
3-Sulfino-L-alanine 4.1.1.15 Hypotaurine
_LPR_R_RPR_-Pantoate 1.1.1.169 2-Dehydropantoate
2-Dehydropantoate 1.1.1.169 _LPR_R_RPR_-Pantoate
beta-Alanine 6.3.2.1 Pantothenate
_LPR_R_RPR_-Pantoate 6.3.2.1 Pantothenate
Heme 4.4.1.17 Cytochrome_c
Deoxyuridine 2.4.2.1 Uracil
Deoxycytidine 3.5.4.5 Deoxyuridine
Glutaryl-CoA 1.3.99.7 Crotonoyl-CoA
Pyridoxamine 2.7.1.35 Pyridoxamine_phosphate
Methylglyoxal 1.1.1.- Hydroxyacetone
_LPR_R_RPR_-S-Lactoylglutathione 4.4.1.5 Methylglyoxal
Methylglyoxal 4.4.1.5 _LPR_R_RPR_-S-Lactoylglutathione
Methylglyoxal 1.1.1.21 Lactaldehyde
L-Noradrenaline 2.1.1.6 L-Normetanephrine
Phenylacetaldehyde 1.2.1.5 Phenylacetic_acid
Phenylacetic_acid 1.2.1.5 Phenylacetaldehyde
2-Phenylacetamide 3.5.1.4 Phenylacetic_acid
Sphingomyelin 3.1.4.12 N-Acylsphingosine
Sphingosyl-phosphocholine 2.3.1.24 Sphingomyelin
Deoxyadenosine 3.5.4.4 Deoxyinosine
Deoxyinosine 3.5.4.4 Deoxyadenosine
Adenine 2.4.2.1 Deoxyadenosine
Deoxyadenosine 2.4.2.1 Adenine
D-Fructose_1-phosphate 4.1.2.13 D-Glyceraldehyde
D-Glyceraldehyde 4.1.2.13 D-Fructose_1-phosphate
D-Fructose_1-phosphate 4.1.2.13 Glycerone_phosphate
Glycerone_phosphate 4.1.2.13 D-Fructose_1-phosphate
Enzyme_N6-_LPR_dihydrolipoyl_RPR_lysine 2.3.1.12 _LBK_Dihydrolipoyllysine-residue_acetyltransferase_RBK__S-acetyldihydrolipoyllysine
_LBK_Dihydrolipoyllysine-residue_acetyltransferase_RBK__S-acetyldihydrolipoyllysine 2.3.1.12 Enzyme_N6-_LPR_dihydrolipoyl_RPR_lysine
Acetyl-CoA 2.3.1.12 _LBK_Dihydrolipoyllysine-residue_acetyltransferase_RBK__S-acetyldihydrolipoyllysine
_LBK_Dihydrolipoyllysine-residue_acetyltransferase_RBK__S-acetyldihydrolipoyllysine 2.3.1.12 Acetyl-CoA
Lactaldehyde 1.1.1.21 Propane-1,2-diol
Prostaglandin_E2 1.1.1.184 Prostaglandin_F2alpha
3-Sulfino-L-alanine 2.6.1.1 3-Sulfinylpyruvate
UDP-D-galacturonate 2.7.7.- 1-Phospho-alpha-D-galacturonate
1-Phospho-alpha-D-galacturonate 2.7.7.- UDP-D-galacturonate
2-Methylpropanoyl-CoA 1.3.99.2 2-Methylprop-2-enoyl-CoA
2-Methylprop-2-enoyl-CoA 1.3.99.2 2-Methylpropanoyl-CoA
2-Methylpropanoyl-CoA 1.3.99.- 2-Methylprop-2-enoyl-CoA
2-Methylprop-2-enoyl-CoA 1.3.99.- 2-Methylpropanoyl-CoA
3-Hydroxyanthranilate 1.13.11.6 2-Amino-3-carboxymuconate_semialdehyde
3-Hydroxy-L-kynurenine 3.7.1.3 3-Hydroxyanthranilate
3-Hydroxyanthranilate 1.11.1.6 Cinnavalininate
3-Hydroxyanthranilate 2.1.1.- 3-Methoxyanthranilate
Indole-3-acetaldehyde 1.2.1.3 Indole-3-acetate
Prostaglandin_F2alpha 1.1.1.141 15-Keto-prostaglandin_F2alpha
1,2-Diacyl-sn-glycerol 3.1.1.3 Fatty_acid
1,2-Diacyl-sn-glycerol 3.1.1.3 1-Acylglycerol
4-Hydroxyphenylacetaldehyde 1.2.1.5 4-Hydroxyphenylacetate
4-Hydroxyphenylacetate 1.2.1.5 4-Hydroxyphenylacetaldehyde
5-Hydroxy-L-tryptophan 4.1.1.28 Serotonin
N-Acetyl-D-mannosamine 3.2.1.- UDP-N-acetyl-D-mannosamine
UDP-N-acetyl-D-mannosamine 3.2.1.- N-Acetyl-D-mannosamine
Xanthosine_5'-phosphate 3.1.3.5 Xanthosine
XTP 3.6.1.19 Xanthosine_5'-phosphate
L-Serine 4.2.1.20 L-Tryptophan
Indoleglycerol_phosphate 4.2.1.20 L-Tryptophan
L-Tryptophan 4.2.1.20 Indoleglycerol_phosphate
beta-D-Fructose_2,6-bisphosphate 3.1.3.46 beta-D-Fructose_6-phosphate
beta-D-Glucose_6-phosphate 1.1.1.49 D-Glucono-1,5-lactone_6-phosphate
UDP-glucose 2.4.1.15 alpha,alpha'-Trehalose_6-phosphate
alpha-D-Glucose_6-phosphate 5.3.1.9 beta-D-Glucose_6-phosphate
beta-D-Glucose_6-phosphate 5.3.1.9 alpha-D-Glucose_6-phosphate
alpha-D-Glucose_6-phosphate 5.3.1.9 beta-D-Fructose_6-phosphate
beta-D-Fructose_6-phosphate 5.3.1.9 alpha-D-Glucose_6-phosphate
1-Acyl-sn-glycero-3-phosphocholine 3.1.1.5 sn-glycero-3-Phosphocholine
2-Acyl-sn-glycero-3-phosphocholine 3.1.1.5 sn-glycero-3-Phosphocholine
Deoxyinosine 2.4.2.1 Hypoxanthine
Deoxyribose 2.7.1.15 2-Deoxy-D-ribose_5-phosphate
2-Deoxy-D-ribose_5-phosphate 2.7.1.15 Deoxyribose
alpha,alpha'-Trehalose_6-phosphate 3.1.3.12 alpha,alpha-Trehalose
P1,P4-Bis_LPR_5'-xanthosyl_RPR__tetraphosphate 3.6.1.17 XTP
Nitrile 1.14.13.- Cyanohydrin
Presqualene_diphosphate 2.5.1.21 Squalene
Squalene 1.14.99.7 _LPR_S_RPR_-2,3-Epoxysqualene
Cellulose 3.2.1.4 Cellobiose
Cellulose 3.2.1.21 beta-D-Glucose
Serotonin 2.1.1.- 5-Methoxytryptamine
L-Adrenaline 2.1.1.6 L-Metanephrine
Creatinine 3.5.4.1 N-Methylhydantoin
Melibiitol 3.2.1.22 D-Sorbitol
D-Sorbitol 3.2.1.22 Melibiitol
Melibiitol 3.2.1.22 D-Galactose
D-Galactose 3.2.1.22 Melibiitol
L-Gulono-1,4-lactone 3.1.1.17 L-Gulonate
L-Gulonate 3.1.1.17 L-Gulono-1,4-lactone
2-Propynal 1.2.1.3 Propynoate
_LPR_R_RPR_-Acetoin 1.1.1.4 _LPR_R,R_RPR_-Butane-2,3-diol
D-Glucuronolactone 1.2.1.3 D-Glucarate
D-Glucarate 1.2.1.3 D-Glucuronolactone
Sphinganine 2.7.1.91 Sphinganine_1-phosphate
4-Pyridoxate 1.1.1.- 2-Methyl-3-hydroxy-5-formylpyridine-4-carboxylate
Nicotinate_D-ribonucleotide 2.7.7.1 Deamino-NADplus
Deamino-NADplus 2.7.7.1 Nicotinate_D-ribonucleotide
L-Histidinol_phosphate 3.1.3.15 L-Histidinol
_LPR_S_RPR_-3-Hydroxybutanoyl-CoA 4.2.1.17 Crotonoyl-CoA
Crotonoyl-CoA 4.2.1.17 _LPR_S_RPR_-3-Hydroxybutanoyl-CoA
3-Hydroxypropionyl-CoA 4.2.1.17 Propenoyl-CoA
Propenoyl-CoA 4.2.1.17 3-Hydroxypropionyl-CoA
2-Acetolactate 1.1.1.86 2,3-Dihydroxy-3-methylbutanoate
_LPR_Indol-3-yl_RPR_acetamide 3.5.1.4 Indole-3-acetate
L-2-Aminoadipate 1.2.1.31 L-2-Aminoadipate_adenylate
L-2-Aminoadipate_6-semialdehyde 1.2.1.31 L-2-Aminoadipate
Sulfite 2.8.1.2 Thiosulfate
Sulfite 2.8.1.2 Pyruvate
Mercaptopyruvate 2.8.1.2 Thiosulfate
Mercaptopyruvate 2.8.1.2 Pyruvate
1,3-beta-D-Glucan 3.2.1.58 alpha-D-Glucose
UDP-glucose 2.4.1.34 1,3-beta-D-Glucan
Hydroxymethylbilane 4.2.1.75 Uroporphyrinogen_III
_LPR_S_RPR_-2-Methylbutanoyl-CoA 1.3.99.2 2-Methylbut-2-enoyl-CoA
2-Methylbut-2-enoyl-CoA 1.3.99.2 _LPR_S_RPR_-2-Methylbutanoyl-CoA
4-Guanidinobutanamide 3.5.1.4 4-Guanidinobutanoate
L-Gulono-1,4-lactone 1.1.3.8 L-xylo-Hexulonolactone
Uroporphyrinogen_III 2.1.1.107 Precorrin_2
_LPR_S_RPR_-2,3-Epoxysqualene 5.4.99.7 Lanosterol
6-Carboxyhexanoyl-CoA 2.3.1.47 8-Amino-7-oxononanoate
Coproporphyrinogen_III 1.3.3.3 Protoporphyrinogen_IX
Protoporphyrinogen_IX 1.3.3.4 Protoporphyrin
8-Amino-7-oxononanoate 2.6.1.62 7,8-Diaminononanoate
Sorbitol_6-phosphate 1.1.1.- Sorbose_1-phosphate
Sorbose_1-phosphate 1.1.1.- Sorbitol_6-phosphate
D-Tagatose_6-phosphate 2.7.1.11 D-Tagatose_1,6-bisphosphate
D-Tagatose_1,6-bisphosphate 2.7.1.11 D-Tagatose_6-phosphate
_LPR_R_RPR_-5-Phosphomevalonate 2.7.4.2 _LPR_R_RPR_-5-Diphosphomevalonate
Enzyme_N6-_LPR_lipoyl_RPR_lysine 1.2.4.1 _LBK_Dihydrolipoyllysine-residue_acetyltransferase_RBK__S-acetyldihydrolipoyllysine
Enzyme_N6-_LPR_lipoyl_RPR_lysine 1.2.4.1 Thiamin_diphosphate
2-_LPR_alpha-Hydroxyethyl_RPR_thiamine_diphosphate 1.2.4.1 _LBK_Dihydrolipoyllysine-residue_acetyltransferase_RBK__S-acetyldihydrolipoyllysine
2-_LPR_alpha-Hydroxyethyl_RPR_thiamine_diphosphate 1.2.4.1 Thiamin_diphosphate
4-Trimethylammoniobutanal 1.2.1.3 4-Trimethylammoniobutanoate
L-1-Pyrroline-3-hydroxy-5-carboxylate 1.5.1.2 trans-4-Hydroxy-L-proline
3,4-Dihydroxyphenylacetaldehyde 1.2.1.5 3,4-Dihydroxyphenylacetate
3,4-Dihydroxyphenylacetate 1.2.1.5 3,4-Dihydroxyphenylacetaldehyde
3,4-Dihydroxyphenylacetate 2.1.1.6 Homovanillate
L-Glutamyl_5-phosphate 1.2.1.41 L-Glutamate_5-semialdehyde
Enzyme_N6-_LPR_lipoyl_RPR_lysine 1.2.4.2 _LBK_Dihydrolipoyllysine-residue_succinyltransferase_RBK__S-succinyldihydrolipoyllysine
Enzyme_N6-_LPR_lipoyl_RPR_lysine 1.2.4.2 Thiamin_diphosphate
3-Carboxy-1-hydroxypropyl-ThPP 1.2.4.2 _LBK_Dihydrolipoyllysine-residue_succinyltransferase_RBK__S-succinyldihydrolipoyllysine
3-Carboxy-1-hydroxypropyl-ThPP 1.2.4.2 Thiamin_diphosphate
UDP-N-acetyl-D-mannosamine 1.1.1.- UDP-N-acetyl-D-mannosaminouronate
Nicotinate_D-ribonucleotide 3.1.3.5 Nicotinate_D-ribonucleoside
Nicotinate_D-ribonucleoside 3.1.3.5 Nicotinate_D-ribonucleotide
Nicotinate_D-ribonucleoside 2.7.1.- Nicotinate_D-ribonucleotide
5alpha-Cholest-8-en-3beta-ol 5.3.3.5 Lathosterol
Glucosylceramide 2.4.1.- beta-D-Galactosyl-1,4-beta-D-glucosylceramide
beta-D-Galactosyl-1,4-beta-D-glucosylceramide 3.2.1.23 Glucosylceramide
1-Phosphatidyl-D-myo-inositol 2.7.1.67 1-Phosphatidyl-1D-myo-inositol_4-phosphate
1-Phosphatidyl-D-myo-inositol 2.7.1.137 1-Phosphatidyl-1D-myo-inositol_3-phosphate
D-myo-Inositol_1,4,5-trisphosphate 3.1.3.56 1D-myo-Inositol_1,4-bisphosphate
12-OPDA 1.3.1.42 8-_LBK__LPR_1R,2R_RPR_-3-Oxo-2-{_LPR_Z_RPR_-pent-2-enyl}cyclopentyl_RBK_octanoate
Guanosine_3'-diphosphate_5'-triphosphate 3.6.1.11 Guanosine_3',5'-bis_LPR_diphosphate_RPR_
Guanosine_3',5'-bis_LPR_diphosphate_RPR_ 3.6.1.11 Guanosine_3'-diphosphate_5'-triphosphate
1-Acyl-sn-glycero-3-phosphoethanolamine 3.1.1.5 sn-glycero-3-Phosphoethanolamine
2-Acyl-sn-glycero-3-phosphoethanolamine 3.1.1.5 sn-glycero-3-Phosphoethanolamine
1D-myo-Inositol_1,3,4,5-tetrakisphosphate 3.1.3.56 1D-myo-Inositol_1,3,4-trisphosphate
1-Phosphatidyl-D-myo-inositol_4,5-bisphosphate 3.1.4.11 1,2-Diacyl-sn-glycerol
1-Phosphatidyl-D-myo-inositol_4,5-bisphosphate 3.1.4.11 D-myo-Inositol_1,4,5-trisphosphate
N6,N6,N6-Trimethyl-L-lysine 1.14.11.8 3-Hydroxy-N6,N6,N6-trimethyl-L-lysine
5-Amino-6-_LPR_5'-phosphoribosylamino_RPR_uracil 1.1.1.193 5-Amino-6-_LPR_5'-phospho-D-ribitylamino_RPR_uracil
1-Phosphatidyl-1D-myo-inositol_4-phosphate 2.7.1.68 1-Phosphatidyl-D-myo-inositol_4,5-bisphosphate
Glutathione 2.5.1.18 R-S-Glutathione
RX 2.5.1.18 R-S-Glutathione
D-Glucoside 3.2.1.21 alpha-D-Glucose
dIDP 2.7.4.6 dITP
dITP 2.7.4.6 dIDP
dITP 3.6.1.19 2'-Deoxyinosine_5'-phosphate
Butanal 1.1.1.- 1-Butanol
1-Butanol 1.1.1.- Butanal
L-Selenocysteine 4.4.1.16 Selenide
Selenide 4.4.1.16 L-Selenocysteine
L-Selenocysteine 4.4.1.16 L-Alanine
L-Alanine 4.4.1.16 L-Selenocysteine
Melatonin 1.14.14.1 6-Hydroxymelatonin
Stachyose 3.2.1.22 D-Galactose
Stachyose 3.2.1.22 Raffinose
Hemoglobin 1.14.99.3 Fe3plus
Hemoglobin 1.14.99.3 Biliverdin
Octanoyl-CoA 1.3.3.6 trans-Oct-2-enoyl-CoA
Octanoyl-CoA 1.3.99.- trans-Oct-2-enoyl-CoA
Acetyl-CoA 2.3.1.16 3-Oxodecanoyl-CoA
Octanoyl-CoA 2.3.1.16 3-Oxodecanoyl-CoA
3-Oxodecanoyl-CoA 2.3.1.16 Acetyl-CoA
3-Oxodecanoyl-CoA 2.3.1.16 Octanoyl-CoA
Dihydrolipoylprotein 1.8.1.4 Lipoylprotein
Lauroyl-CoA 1.3.3.6 2-trans-Dodecenoyl-CoA
Lauroyl-CoA 1.3.99.- 2-trans-Dodecenoyl-CoA
Lauroyl-CoA 2.3.1.16 3-Oxotetradecanoyl-CoA
Acetyl-CoA 2.3.1.16 3-Oxotetradecanoyl-CoA
3-Oxotetradecanoyl-CoA 2.3.1.16 Lauroyl-CoA
3-Oxotetradecanoyl-CoA 2.3.1.16 Acetyl-CoA
Leukotriene_B4 1.14.13.30 20-OH-Leukotriene_B4
Leukotriene_C4 2.3.2.2 Leukotriene_D4
_LPR_S_RPR_-Methylmalonate_semialdehyde 1.2.1.3 Methylmalonate
Protein_lysine 2.1.1.43 Protein_N6-methyl-L-lysine
Monocarboxylic_acid_amide 3.5.1.4 Carboxylate
R-S-Glutathione 2.3.2.2 L-Glutamate
R-S-Glutathione 2.3.2.2 R-S-Cysteinylglycine
beta-D-Fructose 2.7.1.1 beta-D-Fructose_6-phosphate
beta-D-Fructose_6-phosphate 2.7.1.1 beta-D-Fructose
L-Formylkynurenine 3.7.1.3 Formylanthranilate
10-Formyltetrahydrofolate 2.1.2.9 Tetrahydrofolate
N-Methyltyramine 2.1.1.- Hordenine
Xanthurenic_acid 2.1.1.- 8-Methoxykynurenate
alpha-Isopropylmalate 4.2.1.33 2-Isopropylmaleate
2-Isopropylmaleate 4.2.1.33 alpha-Isopropylmalate
3-Cyano-L-alanine 2.3.2.2 gamma-Glutamyl-beta-cyanoalanine
3-Aminopropiononitrile 2.3.2.2 gamma-Glutamyl-beta-aminopropiononitrile
Tetradecanoyl-CoA 1.3.3.6 trans-Tetradec-2-enoyl-CoA
Tetradecanoyl-CoA 1.3.99.- trans-Tetradec-2-enoyl-CoA
Tetradecanoyl-CoA 2.3.1.16 3-Oxopalmitoyl-CoA
Acetyl-CoA 2.3.1.16 3-Oxopalmitoyl-CoA
3-Oxopalmitoyl-CoA 2.3.1.16 Tetradecanoyl-CoA
3-Oxopalmitoyl-CoA 2.3.1.16 Acetyl-CoA
_LPR_2R,3S_RPR_-3-Isopropylmalate 4.2.1.33 2-Isopropylmaleate
2-Isopropylmaleate 4.2.1.33 _LPR_2R,3S_RPR_-3-Isopropylmalate
2-Oxoacid_oxime 1.14.13.- Aldoxime
Galactosylceramide 2.4.1.- Digalactosylceramide
GM4 3.2.1.18 Galactosylceramide
Digalactosylceramide 3.2.1.22 Galactosylceramide
N6-Acetyl-L-lysine 2.6.1.- 6-Acetamido-2-oxohexanoate
6-Acetamido-2-oxohexanoate 2.6.1.- N6-Acetyl-L-lysine
Imidazole-4-acetaldehyde 1.2.1.3 Imidazole-4-acetate
3-Methylbutanoyl-CoA 1.3.99.10 3-Methylcrotonyl-CoA
3-Methylcrotonyl-CoA 1.3.99.10 3-Methylbutanoyl-CoA
Fatty_acid 1.14.14.1 alpha-Hydroxy_fatty_acid
Tetrahydrofolate 2.1.2.10 NH3
Tetrahydrofolate 2.1.2.10 5,10-Methylenetetrahydrofolate
Tetrahydrofolate 2.1.2.10 Dihydrolipoylprotein
S-Aminomethyldihydrolipoylprotein 2.1.2.10 NH3
S-Aminomethyldihydrolipoylprotein 2.1.2.10 5,10-Methylenetetrahydrofolate
S-Aminomethyldihydrolipoylprotein 2.1.2.10 Dihydrolipoylprotein
5,10-Methylenetetrahydrofolate 2.1.2.10 Tetrahydrofolate
2-Hydroxyhepta-2,4-dienedioate 5.3.3.- 2-Oxohept-3-enedioate
2-Oxohept-3-enedioate 5.3.3.- 2-Hydroxyhepta-2,4-dienedioate
3-Hydroxyisovaleryl-CoA 4.2.1.17 3-Methylcrotonyl-CoA
3-Methylcrotonyl-CoA 4.2.1.17 3-Hydroxyisovaleryl-CoA
Dimethylbenzimidazole 2.4.2.21 N1-_LPR_5-Phospho-alpha-D-ribosyl_RPR_-5,6-dimethylbenzimidazole
2-Acyl-1-alkyl-sn-glycero-3-phosphate 3.1.3.4 1-Alkyl-2-acylglycerol
_LPR_S_RPR_-3-Hydroxydodecanoyl-CoA 4.2.1.17 2-trans-Dodecenoyl-CoA
2-trans-Dodecenoyl-CoA 4.2.1.17 _LPR_S_RPR_-3-Hydroxydodecanoyl-CoA
O-Phospho-L-serine 2.6.1.52 3-Phosphonooxypyruvate
3-Phosphonooxypyruvate 2.6.1.52 O-Phospho-L-serine
_LPR_2S,3S_RPR_-3-Hydroxy-2-methylbutanoyl-CoA 1.1.1.35 2-Methylacetoacetyl-CoA
2-Methylacetoacetyl-CoA 1.1.1.35 _LPR_2S,3S_RPR_-3-Hydroxy-2-methylbutanoyl-CoA
2-Methylbut-2-enoyl-CoA 4.2.1.17 _LPR_2S,3S_RPR_-3-Hydroxy-2-methylbutanoyl-CoA
1-_LPR_5-Phospho-D-ribosyl_RPR_-5-amino-4-imidazolecarboxylate 4.1.1.21 Aminoimidazole_ribotide
Aminoimidazole_ribotide 4.1.1.21 1-_LPR_5-Phospho-D-ribosyl_RPR_-5-amino-4-imidazolecarboxylate
2-Methylprop-2-enoyl-CoA 4.2.1.17 _LPR_S_RPR_-3-Hydroxyisobutyryl-CoA
_LPR_R_RPR_-3-Hydroxybutanoyl-CoA 2.3.1.- Poly-beta-hydroxybutyrate
Poly-beta-hydroxybutyrate 2.3.1.- _LPR_R_RPR_-3-Hydroxybutanoyl-CoA
CDP-4-dehydro-3,6-dideoxy-D-glucose 1.-.-.- CDP-3,6-dideoxy-D-glucose
Dopamine 2.1.1.6 3-Methoxytyramine
_LPR_Z_RPR_-4-Hydroxyphenylacetaldehyde-oxime 1.14.13.- 4-Hydroxymandelonitrile
Protein_N6,N6,N6-trimethyl-L-lysine 3.4.-.- N6,N6,N6-Trimethyl-L-lysine
2-Amino-3-carboxymuconate_semialdehyde 4.1.1.45 2-Aminomuconate_semialdehyde
5'-Phosphoribosylglycinamide 2.1.2.2 5'-Phosphoribosyl-N-formylglycinamide
10-Formyltetrahydrofolate 2.1.2.2 Tetrahydrofolate
Tetrahydrofolate 2.1.2.2 10-Formyltetrahydrofolate
5,10-Methenyltetrahydrofolate 2.1.2.2 Tetrahydrofolate
Malonyl-_LBK_acyl-carrier_protein_RBK_ 2.3.1.41 Acetoacetyl-_LBK_acp_RBK_
Acetyl-_LBK_acyl-carrier_protein_RBK_ 2.3.1.41 Acetoacetyl-_LBK_acp_RBK_
1-Alkyl-sn-glycero-3-phosphate 2.3.1.- 2-Acyl-1-alkyl-sn-glycero-3-phosphate
Homoisocitrate 4.2.1.36 _LPR_Z_RPR_-But-1-ene-1,2,4-tricarboxylate
_LPR_Z_RPR_-But-1-ene-1,2,4-tricarboxylate 4.2.1.36 Homoisocitrate
2-Dehydro-3-deoxy-D-xylonate 1.1.1.- 5-Hydroxy-2,4-dioxopentanoate
5-Hydroxy-2,4-dioxopentanoate 1.1.1.- 2-Dehydro-3-deoxy-D-xylonate
3-D-Glucosyl-1,2-diacylglycerol 2.4.1.- Diglucosyl-diacylglycerol
1-_LPR_5'-Phosphoribosyl_RPR_-5-amino-4-imidazolecarboxamide 2.4.2.7 5-Amino-4-imidazolecarboxyamide
5-Amino-4-imidazolecarboxyamide 2.4.2.7 1-_LPR_5'-Phosphoribosyl_RPR_-5-amino-4-imidazolecarboxamide
5-Carboxymethyl-2-hydroxymuconate 5.3.3.10 5-Carboxy-2-oxohept-3-enedioate
alpha-Aminoadipoyl-S-acyl_enzyme 1.2.1.31 L-2-Aminoadipate_6-semialdehyde
L-Homocysteine 2.1.1.14 L-Methionine
2-Methylcitrate 4.2.1.79 _LPR_Z_RPR_-But-2-ene-1,2,3-tricarboxylate
Zymosterol 2.1.1.41 Fecosterol
_LPR_R_RPR_-2,3-Dihydroxy-3-methylbutanoate 1.1.1.86 3-Hydroxy-3-methyl-2-oxobutanoic_acid
3-Hydroxy-3-methyl-2-oxobutanoic_acid 1.1.1.86 _LPR_R_RPR_-2,3-Dihydroxy-3-methylbutanoate
_LPR_R_RPR_-2,3-Dihydroxy-3-methylbutanoate 4.2.1.9 3-Methyl-2-oxobutanoic_acid
L-1-Pyrroline-3-hydroxy-5-carboxylate 1.5.1.12 L-erythro-4-Hydroxyglutamate
2-Acetyl-1-alkyl-sn-glycero-3-phosphocholine 3.1.1.47 1-Organyl-2-lyso-sn-glycero-3-phosphocholine
5'-Phosphoribosyl-N-formylglycinamide 6.3.5.3 2-_LPR_Formamido_RPR_-N1-_LPR_5'-phosphoribosyl_RPR_acetamidine
N-Acetyl-L-2-amino-6-oxopimelate 2.6.1.- N6-Acetyl-LL-2,6-diaminoheptanedioate
Digalactosyl-diacylglycerol 3.2.1.22 1,2-Diacyl-3-beta-D-galactosyl-sn-glycerol
4-Amino-2-methyl-5-phosphomethylpyrimidine 2.7.4.7 2-Methyl-4-amino-5-hydroxymethylpyrimidine_diphosphate
_LPR_3R_RPR_-3-Hydroxybutanoyl-_LBK_acyl-carrier_protein_RBK_ 1.1.1.100 Acetoacetyl-_LBK_acp_RBK_
Acetoacetyl-_LBK_acp_RBK_ 1.1.1.100 _LPR_3R_RPR_-3-Hydroxybutanoyl-_LBK_acyl-carrier_protein_RBK_
3-Oxodecanoyl-_LBK_acp_RBK_ 1.1.1.100 _LPR_3R_RPR_-3-Hydroxydecanoyl-_LBK_acyl-carrier_protein_RBK_
_LPR_3R_RPR_-3-Hydroxydecanoyl-_LBK_acyl-carrier_protein_RBK_ 1.1.1.100 3-Oxodecanoyl-_LBK_acp_RBK_
3-Oxooctanoyl-_LBK_acp_RBK_ 1.1.1.100 _LPR_3R_RPR_-3-Hydroxyoctanoyl-_LBK_acyl-carrier_protein_RBK_
_LPR_3R_RPR_-3-Hydroxyoctanoyl-_LBK_acyl-carrier_protein_RBK_ 1.1.1.100 3-Oxooctanoyl-_LBK_acp_RBK_
3-Oxohexadecanoyl-_LBK_acp_RBK_ 1.1.1.100 _LPR_3R_RPR_-3-Hydroxypalmitoyl-_LBK_acyl-carrier_protein_RBK_
_LPR_3R_RPR_-3-Hydroxypalmitoyl-_LBK_acyl-carrier_protein_RBK_ 1.1.1.100 3-Oxohexadecanoyl-_LBK_acp_RBK_
1-_LPR_5'-Phosphoribosyl_RPR_-5-amino-4-_LPR_N-succinocarboxamide_RPR_-imidazole 4.3.2.2 1-_LPR_5'-Phosphoribosyl_RPR_-5-amino-4-imidazolecarboxamide
1-_LPR_5'-Phosphoribosyl_RPR_-5-amino-4-imidazolecarboxamide 4.3.2.2 1-_LPR_5'-Phosphoribosyl_RPR_-5-amino-4-_LPR_N-succinocarboxamide_RPR_-imidazole
3-Oxotetradecanoyl-_LBK_acp_RBK_ 1.1.1.100 _LPR_3R_RPR_-3-Hydroxytetradecanoyl-_LBK_acyl-carrier_protein_RBK_
_LPR_3R_RPR_-3-Hydroxytetradecanoyl-_LBK_acyl-carrier_protein_RBK_ 1.1.1.100 3-Oxotetradecanoyl-_LBK_acp_RBK_
1-_LPR_5-Phospho-D-ribosyl_RPR_-5-amino-4-imidazolecarboxylate 6.3.2.6 1-_LPR_5'-Phosphoribosyl_RPR_-5-amino-4-_LPR_N-succinocarboxamide_RPR_-imidazole
1-_LPR_5'-Phosphoribosyl_RPR_-5-amino-4-_LPR_N-succinocarboxamide_RPR_-imidazole 6.3.2.6 1-_LPR_5-Phospho-D-ribosyl_RPR_-5-amino-4-imidazolecarboxylate
2-Amino-4-hydroxy-6-_LPR_erythro-1,2,3-trihydroxypropyl_RPR_dihydropteridine_triphosphate 3.1.3.1 2-Amino-4-hydroxy-6-_LPR_D-erythro-1,2,3-trihydroxypropyl_RPR_-7,8-dihydropteridine
Dihydroneopterin_phosphate 3.6.1.- 2-Amino-4-hydroxy-6-_LPR_D-erythro-1,2,3-trihydroxypropyl_RPR_-7,8-dihydropteridine
2-Amino-4-hydroxy-6-_LPR_erythro-1,2,3-trihydroxypropyl_RPR_dihydropteridine_triphosphate 3.6.1.- Dihydroneopterin_phosphate
2,5-Diamino-6-_LPR_5'-triphosphoryl-3',4'-trihydroxy-2'-oxopentyl_RPR_-amino-4-oxopyrimidine 3.5.4.16 2-Amino-4-hydroxy-6-_LPR_erythro-1,2,3-trihydroxypropyl_RPR_dihydropteridine_triphosphate
5-_LPR_5-Phospho-D-ribosylaminoformimino_RPR_-1-_LPR_5-phosphoribosyl_RPR_-imidazole-4-carboxamide 5.3.1.16 N-_LPR_5'-Phospho-D-1'-ribulosylformimino_RPR_-5-amino-1-_LPR_5''-phospho-D-ribosyl_RPR_-4-imidazolecarboxamide
3-Hexaprenyl-4,5-dihydroxybenzoate 2.1.1.114 3-Hexaprenyl-4-hydroxy-5-methoxybenzoate
Malonyl-_LBK_acyl-carrier_protein_RBK_ 2.3.1.41 3-Oxotetradecanoyl-_LBK_acp_RBK_
Dodecanoyl-_LBK_acyl-carrier_protein_RBK_ 2.3.1.41 3-Oxotetradecanoyl-_LBK_acp_RBK_
3-Oxopalmitoyl-CoA 1.1.1.35 _LPR_S_RPR_-3-Hydroxyhexadecanoyl-CoA
_LPR_S_RPR_-3-Hydroxyhexadecanoyl-CoA 1.1.1.35 3-Oxopalmitoyl-CoA
_LPR_S_RPR_-3-Hydroxyhexadecanoyl-CoA 4.2.1.17 trans-Hexadec-2-enoyl-CoA
trans-Hexadec-2-enoyl-CoA 4.2.1.17 _LPR_S_RPR_-3-Hydroxyhexadecanoyl-CoA
3-Oxotetradecanoyl-CoA 1.1.1.35 _LPR_S_RPR_-3-Hydroxytetradecanoyl-CoA
_LPR_S_RPR_-3-Hydroxytetradecanoyl-CoA 1.1.1.35 3-Oxotetradecanoyl-CoA
_LPR_S_RPR_-3-Hydroxytetradecanoyl-CoA 4.2.1.17 trans-Tetradec-2-enoyl-CoA
trans-Tetradec-2-enoyl-CoA 4.2.1.17 _LPR_S_RPR_-3-Hydroxytetradecanoyl-CoA
3-Oxododecanoyl-CoA 1.1.1.35 _LPR_S_RPR_-3-Hydroxydodecanoyl-CoA
_LPR_S_RPR_-3-Hydroxydodecanoyl-CoA 1.1.1.35 3-Oxododecanoyl-CoA
Acetyl-CoA 2.3.1.16 3-Oxododecanoyl-CoA
Decanoyl-CoA 2.3.1.16 3-Oxododecanoyl-CoA
3-Oxododecanoyl-CoA 2.3.1.16 Acetyl-CoA
3-Oxododecanoyl-CoA 2.3.1.16 Decanoyl-CoA
3-Oxodecanoyl-CoA 1.1.1.35 _LPR_S_RPR_-Hydroxydecanoyl-CoA
_LPR_S_RPR_-Hydroxydecanoyl-CoA 1.1.1.35 3-Oxodecanoyl-CoA
_LPR_S_RPR_-Hydroxydecanoyl-CoA 4.2.1.17 trans-Dec-2-enoyl-CoA
trans-Dec-2-enoyl-CoA 4.2.1.17 _LPR_S_RPR_-Hydroxydecanoyl-CoA
3-Oxooctanoyl-CoA 1.1.1.35 _LPR_S_RPR_-3-Hydroxyoctanoyl-CoA
_LPR_S_RPR_-3-Hydroxyoctanoyl-CoA 1.1.1.35 3-Oxooctanoyl-CoA
_LPR_S_RPR_-3-Hydroxyoctanoyl-CoA 4.2.1.17 trans-Oct-2-enoyl-CoA
trans-Oct-2-enoyl-CoA 4.2.1.17 _LPR_S_RPR_-3-Hydroxyoctanoyl-CoA
Acetyl-CoA 2.3.1.16 3-Oxooctanoyl-CoA
Hexanoyl-CoA 2.3.1.16 3-Oxooctanoyl-CoA
3-Oxooctanoyl-CoA 2.3.1.16 Hexanoyl-CoA
3-Oxooctanoyl-CoA 2.3.1.16 Acetyl-CoA
3-Oxohexanoyl-CoA 1.1.1.35 _LPR_S_RPR_-Hydroxyhexanoyl-CoA
_LPR_S_RPR_-Hydroxyhexanoyl-CoA 1.1.1.35 3-Oxohexanoyl-CoA
_LPR_S_RPR_-Hydroxyhexanoyl-CoA 4.2.1.17 trans-Hex-2-enoyl-CoA
trans-Hex-2-enoyl-CoA 4.2.1.17 _LPR_S_RPR_-Hydroxyhexanoyl-CoA
Hexanoyl-CoA 1.3.3.6 trans-Hex-2-enoyl-CoA
Hexanoyl-CoA 1.3.99.2 trans-Hex-2-enoyl-CoA
Decanoyl-CoA 1.3.3.6 trans-Dec-2-enoyl-CoA
Decanoyl-CoA 1.3.99.- trans-Dec-2-enoyl-CoA
cis,cis-3,6-Dodecadienoyl-CoA 5.3.3.8 trans,cis-Lauro-2,6-dienoyl-CoA
trans,cis-Lauro-2,6-dienoyl-CoA 5.3.3.8 cis,cis-3,6-Dodecadienoyl-CoA
L-Selenomethionine 4.4.1.1 Methaneselenol
Methaneselenol 4.4.1.1 L-Selenomethionine
4-Hydroxyphenylacetyl-CoA 2.3.1.- p-Hydroxyphenylacetylglycine
beta-D-Fructose_6-phosphate 2.7.1.11 beta-D-Fructose_1,6-bisphosphate
beta-D-Fructose_1,6-bisphosphate 3.1.3.11 beta-D-Fructose_6-phosphate
Dehydroascorbate 3.1.1.17 _LPR_4R,5S_RPR_-4,5,6-Trihydroxy-2,3-dioxohexanoate
Zymosterol 5.3.3.5 5alpha-Cholesta-7,24-dien-3beta-ol
S-Adenosyl-L-methionine 2.1.1.37 S-Adenosyl-L-homocysteine
L-2-Aminoadipate_adenylate 1.2.1.31 alpha-Aminoadipoyl-S-acyl_enzyme
Protein_N6-methyl-L-lysine 2.1.1.43 Protein_N6,N6-dimethyl-L-lysine
Protein_N6,N6-dimethyl-L-lysine 2.1.1.43 Protein_N6,N6,N6-trimethyl-L-lysine
Holo-_LBK_carboxylase_RBK_ 3.4.-.- Biocytin
3,4-Dihydroxyphenylethyleneglycol 1.1.1.1 3,4-Dihydroxymandelaldehyde
3,4-Dihydroxymandelaldehyde 1.1.1.1 3,4-Dihydroxyphenylethyleneglycol
3,4-Dihydroxyphenylethyleneglycol 2.1.1.6 3-Methoxy-4-hydroxyphenylethyleneglycol
3,4-Dihydroxymandelaldehyde 1.2.1.5 3,4-Dihydroxymandelate
3,4-Dihydroxymandelate 1.2.1.5 3,4-Dihydroxymandelaldehyde
3,4-Dihydroxymandelate 2.1.1.6 3-Methoxy-4-hydroxymandelate
3-Methoxy-4-hydroxymandelate 2.1.1.6 3,4-Dihydroxymandelate
3-Methoxy-4-hydroxyphenylacetaldehyde 1.2.1.5 Homovanillate
3-Methoxy-4-hydroxyphenylglycolaldehyde 1.2.1.5 3-Methoxy-4-hydroxymandelate
5-Hydroxyindoleacetaldehyde 1.2.1.3 5-Hydroxyindoleacetate
5-Hydroxyindoleacetate 6.3.2.- 5-Hydroxyindoleacetylglycine
5-Hydroxykynurenine 4.1.1.28 5-Hydroxykynurenamine
5-Hydroxykynurenine 2.6.1.- 4-_LPR_2-Amino-5-hydroxyphenyl_RPR_-2,4-dioxobutanoate
3-Oxopropionyl-CoA 1.1.1.- 3-Hydroxypropionyl-CoA
3-Hydroxypropionyl-CoA 1.1.1.- 3-Oxopropionyl-CoA
N-Acylsphingosine 2.7.8.- Ceramide_2-aminoethylphosphonate
Selenate 2.7.7.4 Adenylylselenate
N-Hydroxy-amino_acid 1.14.13.- 2-Oxoacid_oxime
Cyanoglycoside 3.2.1.21 Cyanohydrin
R-S-Cysteinylglycine 3.4.11.1 Glycine
R-S-Cysteinylglycine 3.4.11.1 S-Substituted_L-cysteine
Malonyl-_LBK_acyl-carrier_protein_RBK_ 2.3.1.41 3-Oxohexanoyl-_LBK_acp_RBK_
Butyryl-_LBK_acp_RBK_ 2.3.1.41 3-Oxohexanoyl-_LBK_acp_RBK_
3-Oxohexanoyl-_LBK_acp_RBK_ 1.1.1.100 _LPR_R_RPR_-3-Hydroxyhexanoyl-_LBK_acp_RBK_
_LPR_R_RPR_-3-Hydroxyhexanoyl-_LBK_acp_RBK_ 1.1.1.100 3-Oxohexanoyl-_LBK_acp_RBK_
Malonyl-_LBK_acyl-carrier_protein_RBK_ 2.3.1.41 3-Oxooctanoyl-_LBK_acp_RBK_
Hexanoyl-_LBK_acp_RBK_ 2.3.1.41 3-Oxooctanoyl-_LBK_acp_RBK_
Malonyl-_LBK_acyl-carrier_protein_RBK_ 2.3.1.41 3-Oxodecanoyl-_LBK_acp_RBK_
Octanoyl-_LBK_acp_RBK_ 2.3.1.41 3-Oxodecanoyl-_LBK_acp_RBK_
Malonyl-_LBK_acyl-carrier_protein_RBK_ 2.3.1.41 3-Oxododecanoyl-_LBK_acp_RBK_
Decanoyl-_LBK_acp_RBK_ 2.3.1.41 3-Oxododecanoyl-_LBK_acp_RBK_
3-Oxododecanoyl-_LBK_acp_RBK_ 1.1.1.100 _LPR_R_RPR_-3-Hydroxydodecanoyl-_LBK_acp_RBK_
_LPR_R_RPR_-3-Hydroxydodecanoyl-_LBK_acp_RBK_ 1.1.1.100 3-Oxododecanoyl-_LBK_acp_RBK_
Malonyl-_LBK_acyl-carrier_protein_RBK_ 2.3.1.41 3-Oxohexadecanoyl-_LBK_acp_RBK_
Tetradecanoyl-_LBK_acp_RBK_ 2.3.1.41 3-Oxohexadecanoyl-_LBK_acp_RBK_
Bilirubin_beta-diglucuronide 1.-.-.- D-Urobilinogen
2-Hexaprenyl-6-methoxyphenol 1.14.13.- 2-Hexaprenyl-6-methoxy-1,4-benzoquinone
2-Hexaprenyl-6-methoxy-1,4-benzoquinone 2.1.1.- 2-Hexaprenyl-3-methyl-6-methoxy-1,4-benzoquinone
2-Hexaprenyl-3-methyl-6-methoxy-1,4-benzoquinone 1.14.13.- 2-Hexaprenyl-3-methyl-5-hydroxy-6-methoxy-1,4-benzoquinone
2-Octaprenyl-6-hydroxyphenol 2.1.1.- 2-Octaprenyl-6-methoxyphenol
2-Octaprenyl-6-methoxyphenol 1.14.13.- 2-Octaprenyl-6-methoxy-1,4-benzoquinone
Methylimidazole_acetaldehyde 1.2.1.5 Methylimidazoleacetic_acid
Formamidopyrimidine_nucleoside_triphosphate 3.5.4.16 2,5-Diaminopyrimidine_nucleoside_triphosphate
2,5-Diaminopyrimidine_nucleoside_triphosphate 3.5.4.16 2,5-Diamino-6-_LPR_5'-triphosphoryl-3',4'-trihydroxy-2'-oxopentyl_RPR_-amino-4-oxopyrimidine
N4-Acetylaminobutanal 1.2.1.3 4-Acetamidobutanoate
L-4-Hydroxyglutamate_semialdehyde 1.5.1.12 L-erythro-4-Hydroxyglutamate
L-erythro-4-Hydroxyglutamate 2.6.1.1 D-4-Hydroxy-2-oxoglutarate
_LPR_S_RPR_-3-Hydroxyisobutyrate 1.1.1.31 _LPR_S_RPR_-Methylmalonate_semialdehyde
_LPR_S_RPR_-Methylmalonate_semialdehyde 1.1.1.31 _LPR_S_RPR_-3-Hydroxyisobutyrate
_LPR_S_RPR_-3-Hydroxyisobutyrate 1.1.1.35 _LPR_S_RPR_-Methylmalonate_semialdehyde
_LPR_S_RPR_-Methylmalonate_semialdehyde 1.1.1.35 _LPR_S_RPR_-3-Hydroxyisobutyrate
_LPR_R_RPR_-2,3-Dihydroxy-3-methylpentanoate 1.1.1.86 _LPR_R_RPR_-3-Hydroxy-3-methyl-2-oxopentanoate
_LPR_R_RPR_-3-Hydroxy-3-methyl-2-oxopentanoate 1.1.1.86 _LPR_R_RPR_-2,3-Dihydroxy-3-methylpentanoate
_LPR_S_RPR_-2-Aceto-2-hydroxybutanoate 1.1.1.86 _LPR_R_RPR_-3-Hydroxy-3-methyl-2-oxopentanoate
_LPR_R_RPR_-3-Hydroxy-3-methyl-2-oxopentanoate 1.1.1.86 _LPR_S_RPR_-2-Aceto-2-hydroxybutanoate
_LPR_R_RPR_-2,3-Dihydroxy-3-methylpentanoate 4.2.1.9 _LPR_S_RPR_-3-Methyl-2-oxopentanoic_acid
_LPR_S_RPR_-2-Acetolactate 1.1.1.86 3-Hydroxy-3-methyl-2-oxobutanoic_acid
3-Hydroxy-3-methyl-2-oxobutanoic_acid 1.1.1.86 _LPR_S_RPR_-2-Acetolactate
4-Hydroxyphenylethanol 2.4.1.- Salidroside
O-Phospho-4-hydroxy-L-threonine 2.6.1.52 2-Oxo-3-hydroxy-4-phosphobutanoate
2-Oxo-3-hydroxy-4-phosphobutanoate 2.6.1.52 O-Phospho-4-hydroxy-L-threonine
Biotinyl-5'-AMP 6.3.4.15 Holo-_LBK_carboxylase_RBK_
D-Glucose 2.4.1.25 Maltose
Phenylacetic_acid 1.14.13.- 2-Hydroxyphenylacetate
D-Gal_alpha_1->6D-Gal_alpha_1->6D-Glucose 3.2.1.22 D-Galactose
D-Gal_alpha_1->6D-Gal_alpha_1->6D-Glucose 3.2.1.22 Melibiose
Trimethylamine 1.14.13.8 Trimethylamine_N-oxide
Phosphatidylethanolamine 2.7.-.- Diacylglycerol
Protein_asparagine 2.4.1.119 Dolichyl_diphosphate
alpha-Amino_acid 1.4.3.1 NH3
Amine 1.4.3.5 NH3
Amide 3.5.1.1 NH3
Amide 3.5.1.4 NH3
Cyclic_amidines 3.5.4.1 NH3
Cyclic_amidines 3.5.4.3 NH3
Cyclic_amidines 3.5.4.4 NH3
2-Octaprenyl-3-methyl-6-methoxy-1,4-benzoquinone 1.14.13.- 2-Octaprenyl-3-methyl-5-hydroxy-6-methoxy-1,4-benzoquinone
Glycine 4.1.2.5 L-Allothreonine
L-Allothreonine 4.1.2.5 Glycine
1-Alkyl-2-acylglycerol 2.7.8.1 1-Alkyl-2-acylglycerophosphoethanolamine
trans,trans-Farnesyl_diphosphate 2.5.1.31 di-trans,poly-cis-Undecaprenyl_diphosphate
Sphingosine_1-phosphate 4.1.2.27 Ethanolamine_phosphate
Sphinganine 2.3.1.24 Dihydroceramide
Dihydroceramide 1.14.-.- N-Acylsphingosine
Sphinganine_1-phosphate 3.1.3.4 Sphinganine
Sphinganine_1-phosphate 3.1.3.- Sphinganine
Sphingosine_1-phosphate 3.1.3.4 Sphingosine
Sphingosine_1-phosphate 3.1.3.- Sphingosine
Ceramide_1-phosphate 3.1.3.4 N-Acylsphingosine
Ceramide_1-phosphate 3.1.3.- N-Acylsphingosine
L-Threonine 2.7.1.- L-Threonine_O-3-phosphate
3-_LPR_3-Hydroxy-phenyl_RPR_-propanoic_acid 1.14.13.- 3-_LPR_2,3-Dihydroxyphenyl_RPR_propanoate
3-Coumaric_acid 1.14.13.- trans-2,3-Dihydroxycinnamate
N2-Acetyl-L-aminoadipate_semialdehyde 2.6.1.- N2-Acetyl-L-lysine
N2-Acetyl-L-lysine 3.5.1.- L-Lysine
2-Phytyl-1,4-naphthoquinone 2.1.1.- Phylloquinone
UDP-N-acetyl-D-galactosamine 1.1.1.- UDP-N-acetyl-D-galactosaminuronic_acid
UDP-N-acetyl-D-galactosaminuronic_acid 1.1.1.- UDP-N-acetyl-D-galactosamine
5_LPR_S_RPR_-HPETE 1.11.1.9 5_LPR_S_RPR_-HETE
15_LPR_S_RPR_-HPETE 1.11.1.9 _LPR_15S_RPR_-15-Hydroxy-5,8,11-cis-13-trans-eicosatetraenoate
15_LPR_S_RPR_-HPETE 1.14.14.1 15H-11,12-EETA
15_LPR_S_RPR_-HPETE 1.14.14.1 11H-14,15-EETA
15H-11,12-EETA 1.14.14.1 11,12,15-THETA
11H-14,15-EETA 1.14.14.1 11,14,15-THETA
_LPR_5Z,8Z,11Z,14Z_RPR_-Icosatetraenoic_acid 1.14.14.1 19_LPR_S_RPR_-HETE
_LPR_5Z,8Z,11Z,14Z_RPR_-Icosatetraenoic_acid 1.14.14.1 14,15-EET
_LPR_5Z,8Z,11Z,14Z_RPR_-Icosatetraenoic_acid 1.14.14.1 11,12-EET
_LPR_5Z,8Z,11Z,14Z_RPR_-Icosatetraenoic_acid 1.14.14.1 8,9-EET
_LPR_5Z,8Z,11Z,14Z_RPR_-Icosatetraenoic_acid 1.14.14.1 5,6-EET
_LPR_5Z,8Z,11Z,14Z_RPR_-Icosatetraenoic_acid 1.14.14.1 16_LPR_R_RPR_-HETE
5-Amino-6-_LPR_5'-phospho-D-ribitylamino_RPR_uracil 3.1.3.- 5-Amino-6-_LPR_1-D-ribitylamino_RPR_uracil
D-Glucose_6-phosphate 5.5.1.4 1D-myo-Inositol_3-phosphate
O-1-Alk-1-enyl-2-acyl-sn-glycero-3-phosphoethanolamine 3.1.1.4 1-_LPR_1-Alkenyl_RPR_-sn-glycero-3-phosphoethanolamine
1-_LPR_1-Alkenyl_RPR_-sn-glycero-3-phosphate 2.3.1.- 2-Acyl-1-_LPR_1-alkenyl_RPR_-sn-glycero-3-phosphate
2-Acyl-1-_LPR_1-alkenyl_RPR_-sn-glycero-3-phosphate 3.1.3.- 1-Alkenyl-2-acylglycerol
O-1-Alk-1-enyl-2-acyl-sn-glycero-3-phosphoethanolamine 2.7.8.1 1-Alkenyl-2-acylglycerol
1-Alkenyl-2-acylglycerol 2.7.8.1 O-1-Alk-1-enyl-2-acyl-sn-glycero-3-phosphoethanolamine
O-1-Alk-1-enyl-2-acyl-sn-glycero-3-phosphoethanolamine 3.1.4.4 2-Acyl-1-_LPR_1-alkenyl_RPR_-sn-glycero-3-phosphate
1-Radyl-2-acyl-sn-glycero-3-phosphocholine 3.1.1.4 1-Organyl-2-lyso-sn-glycero-3-phosphocholine
p-Coumaroyl-CoA 1.14.13.- Caffeoyl-CoA
Cycloartenol 2.1.1.41 24-Methylenecycloartanol
4alpha-Methylfecosterol 5.3.3.5 24-Methylenelophenol
2-Methyl-6-phytylquinol 2.1.1.- 2,3-Dimethyl-5-phytylquinol
3-Methyl-2-oxobutanoic_acid 1.2.4.4 2-Methyl-1-hydroxypropyl-ThPP
Thiamin_diphosphate 1.2.4.4 2-Methyl-1-hydroxypropyl-ThPP
Enzyme_N6-_LPR_lipoyl_RPR_lysine 1.2.4.4 _LBK_Dihydrolipoyllysine-residue__LPR_2-methylpropanoyl_RPR_transferase_RBK__S-_LPR_2-methylpropanoyl_RPR_dihydrolipoyllysine
Enzyme_N6-_LPR_lipoyl_RPR_lysine 1.2.4.4 Thiamin_diphosphate
2-Methyl-1-hydroxypropyl-ThPP 1.2.4.4 _LBK_Dihydrolipoyllysine-residue__LPR_2-methylpropanoyl_RPR_transferase_RBK__S-_LPR_2-methylpropanoyl_RPR_dihydrolipoyllysine
2-Methyl-1-hydroxypropyl-ThPP 1.2.4.4 Thiamin_diphosphate
Thiamin_diphosphate 1.2.4.4 3-Methyl-1-hydroxybutyl-ThPP
4-Methyl-2-oxopentanoate 1.2.4.4 3-Methyl-1-hydroxybutyl-ThPP
Enzyme_N6-_LPR_lipoyl_RPR_lysine 1.2.4.4 _LBK_Dihydrolipoyllysine-residue__LPR_2-methylpropanoyl_RPR_transferase_RBK__S-_LPR_3-methylbutanoyl_RPR_dihydrolipoyllysine
3-Methyl-1-hydroxybutyl-ThPP 1.2.4.4 Thiamin_diphosphate
3-Methyl-1-hydroxybutyl-ThPP 1.2.4.4 _LBK_Dihydrolipoyllysine-residue__LPR_2-methylpropanoyl_RPR_transferase_RBK__S-_LPR_3-methylbutanoyl_RPR_dihydrolipoyllysine
Thiamin_diphosphate 1.2.4.4 2-Methyl-1-hydroxybutyl-ThPP
_LPR_S_RPR_-3-Methyl-2-oxopentanoic_acid 1.2.4.4 2-Methyl-1-hydroxybutyl-ThPP
Enzyme_N6-_LPR_lipoyl_RPR_lysine 1.2.4.4 _LBK_Dihydrolipoyllysine-residue__LPR_2-methylpropanoyl_RPR_transferase_RBK__S-_LPR_2-methylbutanoyl_RPR_dihydrolipoyllysine
2-Methyl-1-hydroxybutyl-ThPP 1.2.4.4 Thiamin_diphosphate
2-Methyl-1-hydroxybutyl-ThPP 1.2.4.4 _LBK_Dihydrolipoyllysine-residue__LPR_2-methylpropanoyl_RPR_transferase_RBK__S-_LPR_2-methylbutanoyl_RPR_dihydrolipoyllysine
Enzyme_N6-_LPR_dihydrolipoyl_RPR_lysine 1.8.1.4 Enzyme_N6-_LPR_lipoyl_RPR_lysine
Enzyme_N6-_LPR_lipoyl_RPR_lysine 1.8.1.4 Enzyme_N6-_LPR_dihydrolipoyl_RPR_lysine
L-Galactose_1-phosphate 3.1.3.- L-Galactose
L-Galactose 1.1.1.122 L-Galactono-1,4-lactone
L-Galactonate 1.1.1.- D-Galacturonate
D-Galacturonate 1.1.1.- L-Galactonate
L-Ascorbate_6-phosphate 3.1.1.- 3-Dehydro-L-gulonate_6-phosphate
L-Galactonate 3.1.1.- L-Galactono-1,4-lactone
Malonyl-_LBK_acyl-carrier_protein_RBK_ 2.3.1.41 3-Oxostearoyl-_LBK_acp_RBK_
3-Oxostearoyl-_LBK_acp_RBK_ 2.3.1.41 Malonyl-_LBK_acyl-carrier_protein_RBK_
Malonyl-_LBK_acyl-carrier_protein_RBK_ 2.3.1.- 3-Oxostearoyl-_LBK_acp_RBK_
3-Oxostearoyl-_LBK_acp_RBK_ 2.3.1.- Malonyl-_LBK_acyl-carrier_protein_RBK_
Hexadecanoyl-_LBK_acp_RBK_ 2.3.1.41 3-Oxostearoyl-_LBK_acp_RBK_
3-Oxostearoyl-_LBK_acp_RBK_ 2.3.1.41 Hexadecanoyl-_LBK_acp_RBK_
Hexadecanoyl-_LBK_acp_RBK_ 2.3.1.- 3-Oxostearoyl-_LBK_acp_RBK_
3-Oxostearoyl-_LBK_acp_RBK_ 2.3.1.- Hexadecanoyl-_LBK_acp_RBK_
3-Oxostearoyl-_LBK_acp_RBK_ 1.1.1.100 3-Hydroxyoctadecanoyl-_LBK_acp_RBK_
3-Hydroxyoctadecanoyl-_LBK_acp_RBK_ 1.1.1.100 3-Oxostearoyl-_LBK_acp_RBK_
Phosphatidylcholine 3.1.1.4 _LPR_9Z,12Z,15Z_RPR_-Octadecatrienoic_acid
12-Oxo-9_LPR_Z_RPR_-dodecenoic_acid 5.3.3.- Traumatin
OPC8-CoA 1.3.3.6 trans-2-Enoyl-OPC8-CoA
trans-2-Enoyl-OPC8-CoA 4.2.1.17 3-Hydroxy-OPC8-CoA
3-Hydroxy-OPC8-CoA 1.1.1.35 3-Oxo-OPC8-CoA
3-Oxo-OPC8-CoA 2.3.1.16 OPC6-CoA
OPC6-CoA 1.3.3.6 trans-2-Enoyl-OPC6-CoA
trans-2-Enoyl-OPC6-CoA 4.2.1.17 3-Hydroxy-OPC6-CoA
3-Hydroxy-OPC6-CoA 1.1.1.35 3-Oxo-OPC6-CoA
3-Oxo-OPC6-CoA 2.3.1.16 OPC4-CoA
OPC4-CoA 1.3.3.6 trans-2-Enoyl-OPC4-CoA
trans-2-Enoyl-OPC4-CoA 4.2.1.17 3-Hydroxy-OPC4-CoA
3-Hydroxy-OPC4-CoA 1.1.1.35 3-Oxo-OPC4-CoA
3-Oxo-OPC4-CoA 2.3.1.16 _LPR_plus_RPR_-7-Isojasmonic_acid_CoA
_LPR_plus_RPR_-7-Isojasmonic_acid_CoA 3.2.1.- _LPR_plus_RPR_-7-Isojasmonic_acid
Ectoine 1.14.11.- 5-Hydroxyectoine
L-Tryptophan 1.14.13.- Indole-3-acetaldehyde_oxime
Indole-3-acetaldehyde_oxime 1.14.-.- S-_LPR_Indolylmethylthiohydroximoyl_RPR_-L-cysteine
Trypanothione 3.5.1.- Glutathionylspermidine
Homotrypanothione 3.5.1.- Glutathionylaminopropylcadaverine
Tryparedoxin 1.17.4.1 Tryparedoxin_disulfide
Trypanothione 1.17.4.1 Trypanothione_disulfide
D-Cathine 2.1.1.- _LPR_plus_RPR_-Pseudoephedrine
_LPR_-_RPR_-Norephedrine 2.1.1.- Ephedrine
Choline 1.1.1.1 Betaine_aldehyde
D-Glycerate 2.7.1.- 2-Phospho-D-glycerate
Cyclic_de-hypoxanthine_futalosine 1.14.-.- 1,4-Dihydroxy-6-naphthoate
Tryptamine 1.14.13.- N-Hydroxyl-tryptamine
UDP-glucuronate 3.2.1.- D-Glucuronate
UDP-4-dehydro-6-deoxy-D-glucose 1.1.1.- UDP-4-keto-rhamnose
UDP-4-keto-rhamnose 1.1.1.- UDP-L-rhamnose
CDP-4-dehydro-3,6-dideoxy-D-glucose_epimer 1.1.1.- CDP-ascarylose
CDP-4-dehydro-3,6-dideoxy-D-glucose 1.1.1.- CDP-abequose
Putrescine 2.6.1.- 4-Aminobutyraldehyde
2-Polyprenyl-6-hydroxyphenol 2.1.1.- 2-Polyprenyl-6-methoxyphenol
3-Polyprenyl-4,5-dihydroxybenzoate 2.1.1.114 3-Polyprenyl-4-hydroxy-5-methoxybenzoate
2-Polyprenyl-6-methoxyphenol 1.14.13.- 2-Polyprenyl-6-methoxy-1,4-benzoquinone
2-Polyprenyl-6-methoxy-1,4-benzoquinone 2.1.1.- 2-Polyprenyl-3-methyl-6-methoxy-1,4-benzoquinone
2-Polyprenyl-3-methyl-6-methoxy-1,4-benzoquinone 1.14.13.- 2-Polyprenyl-3-methyl-5-hydroxy-6-methoxy-1,4-benzoquinone
2-Polyprenyl-3-methyl-5-hydroxy-6-methoxy-1,4-benzoquinone 2.1.1.114 Ubiquinone
2-Polyprenyl-3-methyl-5-hydroxy-6-methoxy-1,4-benzoquinone 2.1.1.114 S-Adenosyl-L-homocysteine
S-Adenosyl-L-methionine 2.1.1.114 Ubiquinone
S-Adenosyl-L-methionine 2.1.1.114 S-Adenosyl-L-homocysteine
2-Methyl-6-solanyl-1,4-benzoquinol 2.1.1.- Plastoquinone-9
Benzoate 1.14.13.- Salicylate
1-Acylglycerophosphoinositol 2.3.1.- 1-Phosphatidyl-D-myo-inositol
1-Acyl-sn-glycero-3-phosphoserine 2.3.1.- Phosphatidylserine
1-Acyl-sn-glycero-3-phosphoglycerol 2.3.1.- Phosphatidylglycerol
Monolysocardiolipin 2.3.1.- Cardiolipin
Cardiolipin 3.1.1.- Monolysocardiolipin
4-_LPR_beta-D-Glucosyloxy_RPR_benzoate 3.2.1.- 4-Hydroxybenzoate
3-Hydroxyethylbacteriochlorophyllide_a 1.-.-.- Bacteriochlorophyllide_a
Bacteriochlorophyllide_d 2.1.1.- Bacteriochlorophyllide_c
Pyruvophenone 2.6.1.- D-Cathinone
Acetyl-CoA 2.1.1.- 5-Methyl-5,6,7,8-tetrahydromethanopterin
Methanol 2.1.1.- 2-_LPR_Methylthio_RPR_ethanesulfonate
L-Serine 2.1.2.1 5,10-Methylenetetrahydromethanopterin
Trimethylamine 2.1.1.- 2-_LPR_Methylthio_RPR_ethanesulfonate
p-Coumaroyl-CoA 2.3.1.- p-Coumaroylputrescine
Putrescine 2.3.1.- p-Coumaroylputrescine
Feruloyl-CoA 2.3.1.- Feruloylputrescine
Putrescine 2.3.1.- Feruloylputrescine
Selenohomocysteine 2.1.1.14 L-Selenomethionine
Se-Methyl-L-selenocysteine 4.4.1.16 Methaneselenol
Methaneselenol 2.1.1.- Dimethyl_selenide
Dimethyl_selenide 2.1.1.- Methaneselenol
Selenide 2.1.1.- Methaneselenol
Methaneselenol 2.1.1.- Selenide
Se-Methyl-L-selenocysteine 2.6.1.- Methylselenopyruvate
