# Supplementary material for: Multi-Omics Approach Identifies Molecular Mechanisms of Plant-Fungus Mycorrhizal Interaction
Source: Front Plant Sci. 2016 Jan 19;6:1061. doi: 10.3389/fpls.2015.01061 (PMC4717292; doi:10.3389/fpls.2015.01061)
Supplement: Table S8 — Table of all Laccaria metabolome PRMT scores. [file Table8.CSV]

Metabolite	PRMT_WPM-1-AVERGAE	PRMT_WPM-2-AVERGAE	PRMT_06hr.Ave-AVERGAE	PRMT_12hr.Ave-AVERGAE	PRMT_24hr.Ave-AVERGAE	PRMT_48hr.Ave-AVERGAE	PRMT_72hr.Ave-AVERGAE	PRMT_96hr.Ave-AVERGAE	PRMT_Myc.Ave-AVERGAE	PRMT_Myc.Ave-AVERGAE
Agmatine	-3.211262266	-2.99496139	0.71681766	0.628022457	0.459141763	0.648951386	0.526432395	0.998865737	1.351238181	0.876754075
O-Acetyl-L-homoserine	-3.022335587	-3.143954962	0.692938985	0.71209814	0.359156597	0.800962021	0.662523079	0.717433621	1.138327723	1.082850387
3-Hydroxyanthranilate	-2.201585607	-2.145618488	0.762397009	0.836465078	0.543702592	0.321901184	0.754548745	0.498274299	0.103721802	0.526193385
_LPR_R_RPR_-Pantoate	-2.083421318	-2.29796529	0.514994892	0.445461348	0.660243064	0.390660581	0.487683507	0.624906366	0.856010548	0.401426299
Precorrin_2	-2.059360636	-2.222452792	0.258806403	0.656543276	0.293084304	0.673058386	0.43888312	0.630322239	0.655207943	0.675907754
_LPR_S_RPR_-2,3-Epoxysqualene	-1.807895641	-2.403398928	0.663825206	0.633353975	0.440217132	0.372107612	0.825638444	0.795421267	0.326496886	0.154234047
Starch	-1.767067779	-1.930815719	0.353877025	0.534661564	-0.082656237	0.276138011	-0.057338367	0.218158885	1.149795716	1.305246907
L-Gulono-1,4-lactone	-1.698193534	-1.240678026	1.158229448	1.383663458	1.23937694	0.860117273	0.827473967	0.216672067	-1.341642534	-1.405019061
_LBK_Dihydrolipoyllysine-residue_succinyltransferase_RBK__S-glutaryldihydrolipoyllysine	-1.634808351	-1.751809491	0.463498906	0.411205636	0.139634393	-0.113757189	0.602332152	0.64222637	0.745752632	0.495724942
_LBK_Dihydrolipoyllysine-residue_succinyltransferase_RBK__S-succinyldihydrolipoyllysine	-1.634808351	-1.751809491	0.463498906	0.411205636	0.139634393	-0.113757189	0.602332152	0.64222637	0.745752632	0.495724942
N-Acetyl-L-glutamate	-1.606300818	-2.053259286	0.583513018	0.700568295	0.228139534	0.526891725	0.213780487	0.667720778	0.079973933	0.658972338
Glutaryl-CoA	-1.567720396	-2.016447185	0.332152449	0.420475399	0.183464702	-0.073138013	0.666688722	0.693049802	0.444327759	0.917146764
Sulfate	-1.548226689	-1.566288098	0.169747727	0.198405215	0.69002858	0.877873251	0.811037626	0.634711482	-0.327566844	0.060277748
Fecosterol	-1.51494824	-1.703454009	0.726539306	0.594317813	0.781113307	0.689892137	0.962034809	0.824624317	-0.680484694	-0.679634742
24-Methylenecycloartanol	-1.51494824	-1.703454009	0.726539306	0.594317813	0.781113307	0.689892137	0.962034809	0.824624317	-0.680484694	-0.679634742
D-Gluconic_acid	-1.435324697	-0.88140304	0.812418023	1.319508672	1.186489618	0.231787663	0.575721729	-0.604803701	-0.868900757	-0.335493519
1-Phosphatidyl-D-myo-inositol_4,5-bisphosphate	-1.401556712	-1.176372882	0.247603028	-0.118689692	0.225224641	0.173990297	0.419468747	0.470598309	0.418121474	0.741612784
5-Formyltetrahydrofolate	-1.378898962	-1.710823953	0.805548387	0.295358862	0.369566558	0.336476432	1.085124037	0.557723313	-0.229381145	-0.130693534
di-trans,poly-cis-Undecaprenyl_diphosphate	-1.363020074	-0.92980665	0.345667011	0.598750867	0.524449662	0.250379283	0.606121331	0.542149317	-0.315061367	-0.259629382
beta-Alanine	-1.328499892	-1.527442503	-0.11792888	0.083434983	0.489714367	0.006958738	-0.010631708	0.285387486	1.646748739	0.472258668
Carnitine	-1.309492582	-1.26945424	-0.210057681	-0.401071641	-0.327999629	-0.272994377	-0.775432018	-0.496325816	2.564235713	2.498592266
Chitin	-1.293989244	-0.549739144	0.361918379	-0.14714972	-0.146676561	-0.366136295	-0.493711134	0.111493802	1.270239437	1.253750481
Formylanthranilate	-1.267345048	-0.925389926	0.805813762	0.797315265	0.818851264	0.31673374	0.738184171	0.306139852	-0.912472546	-0.677830535
S-Adenosyl-L-homocysteine	-1.254176134	-0.547410174	0.169744133	0.478418845	0.29570029	0.528638387	0.162893186	0.060605572	0.071184623	0.034401271
2,3-Dihydroxy-3-methylbutanoate	-1.20953865	-1.223087781	0.485755243	0.31472758	0.31585551	0.102384659	0.501557051	0.706846297	-0.023941445	0.029441536
_LPR_4R,5S_RPR_-4,5,6-Trihydroxy-2,3-dioxohexanoate	-1.192650037	-0.782160438	0.979906417	1.376610509	1.180617671	0.326446125	0.625267427	-0.335770014	-1.034211135	-1.14405653
Lipoylprotein	-1.150572273	-1.118022492	0.470889518	0.529422049	0.287733232	0.277160745	0.524574459	0.549616612	-0.195751642	-0.175050206
Ferrocytochrome_b5	-1.138628734	-0.726499772	0.416906618	0.467046703	0.248773837	0.148991124	0.317666489	0.029312741	-0.04310065	0.279531642
8-_LBK__LPR_1R,2R_RPR_-3-Oxo-2-{_LPR_Z_RPR_-pent-2-enyl}cyclopentyl_RBK_octanoate	-1.135688195	-1.494828018	0.371416009	0.666034491	0.324442743	0.306512633	0.62902346	0.228144701	0.065617233	0.039324946
OPC6-CoA	-1.117589141	-1.021092766	0.396037675	0.629777888	0.241157938	0.484114923	0.350213489	0.003904862	-0.364010092	0.397485232
OPC4-CoA	-1.117589141	-1.021092766	0.396037675	0.629777888	0.241157938	0.484114923	0.350213489	0.003904862	-0.364010092	0.397485232
Traumatin	-1.115579218	-0.950114815	-0.121253374	0.131680413	0.35841096	-0.032355733	0.367240038	0.371346549	0.508430586	0.482194599
gamma-L-Glutamyl-L-cysteine	-1.10785072	-0.71416317	0.169657214	0.20694046	0.112121215	-0.101385039	0.051277545	0.059801593	0.572327014	0.751273892
Phosphatidyl-N-methylethanolamine	-1.0878527	-0.518487581	0.62593161	0.467821932	0.560623476	-0.055491051	0.57293028	0.635412498	-0.67258767	-0.52830079
Biliverdin	-1.076858074	-0.773779953	0.133649412	0.15331571	0.347392759	0.591339571	0.336715435	-0.181721473	0.220651324	0.249295288
Fe3plus	-1.076858074	-0.773779953	0.133649412	0.15331571	0.347392759	0.591339571	0.336715435	-0.181721473	0.220651324	0.249295288
FAD	-1.070500704	-1.309425932	0.139139848	0.421218941	-0.000140955	0.37012263	0.253886084	0.223976298	0.411279459	0.560444328
L-Cysteate	-1.061251187	-1.270500708	0.554879376	0.30030676	0.127928405	0.087156789	0.367136987	0.39578022	0.231134191	0.267429174
2-Methyl-3-hydroxy-5-formylpyridine-4-carboxylate	-1.046229393	-0.588582253	0.290560192	0.542262652	0.049001685	0.001602233	0.380392073	0.207408566	0.0432523	0.120331946
UDP-L-rhamnose	-1.046229393	-0.588582253	0.290560192	0.542262652	0.049001685	0.001602233	0.380392073	0.207408566	0.0432523	0.120331946
CDP-abequose	-1.046229393	-0.588582253	0.290560192	0.542262652	0.049001685	0.001602233	0.380392073	0.207408566	0.0432523	0.120331946
CDP-ascarylose	-1.046229393	-0.588582253	0.290560192	0.542262652	0.049001685	0.001602233	0.380392073	0.207408566	0.0432523	0.120331946
Hydroxyacetone	-1.046229393	-0.588582253	0.290560192	0.542262652	0.049001685	0.001602233	0.380392073	0.207408566	0.0432523	0.120331946
UDP-N-acetyl-D-mannosaminouronate	-1.046229393	-0.588582253	0.290560192	0.542262652	0.049001685	0.001602233	0.380392073	0.207408566	0.0432523	0.120331946
6,7-Dimethyl-8-_LPR_D-ribityl_RPR_lumazine	-1.014819968	-0.313784582	0.626362804	0.447274706	0.312409147	-0.10272877	0.080132675	0.17227288	-0.101277856	-0.10584104
Methanol	-0.958506509	-1.13938853	-0.098143663	0.007776391	-0.215498598	-0.089180295	0.076249579	0.350137428	0.975485797	1.091068397
Monolysocardiolipin	-0.938881078	-1.332314756	0.14700238	0.38869272	-0.08829152	0.1537795	0.38029481	0.135508489	0.570416813	0.583792649
Glycerone	-0.917043446	-0.825014435	0.456859472	0.250454115	-0.017727469	1.008133314	0.023109708	0.25342336	-0.132170738	-0.100023888
Porphobilinogen	-0.89940827	-1.428480671	0.153134479	0.26839043	0.209677781	0.15883266	0.338846269	0.222769229	0.576630258	0.39960784
1,4-beta-D-Mannan	-0.898529064	-0.806484682	0.395402877	0.458428693	0.488213451	0.169535784	0.338121437	0.221889019	-0.191461913	-0.175115602
Dolichyl_beta-D-glucosyl_phosphate	-0.894315699	-1.159668943	0.335367764	0.643642472	0.627634226	0.558475441	0.689882793	0.68639368	-0.719682938	-0.767728795
L-Glutamyl_5-phosphate	-0.893471163	-0.723830707	0.201948995	0.174634576	0.097216018	0.182132904	0.313489615	0.337980263	0.206173193	0.103726305
Carbamoyl_phosphate	-0.89269971	-0.06077173	0.050642837	-0.271568628	-0.065889616	-0.886736031	0.0088062	-0.164997074	1.274372541	1.008841207
beta-D-Glucose	-0.883086549	-1.508370619	0.68152257	0.653957452	0.889793737	0.273714815	0.562400434	0.316729204	-0.441931761	-0.544729279
_LPR_R_RPR_-5-Diphosphomevalonate	-0.864941556	0.049243251	-0.052605266	0.62683964	0.639759202	-0.033308692	-0.124872335	-0.13817361	-0.007786504	-0.094154131
5-Aminolevulinate	-0.848202336	-1.285717765	0.652272614	0.625875301	-0.31078017	-0.131908553	-0.054278409	0.188089941	0.510558209	0.654091167
Dihydroceramide	-0.826914129	-0.59769653	-0.062377281	-0.014882031	0.833264039	0.520309692	0.353719254	-0.225343418	-0.042849263	0.062769674
_LPR_plus_RPR_-7-Isojasmonic_acid_CoA	-0.807543297	-0.387774771	-0.106314954	0.204548971	0.057949032	0.4120467	-0.023942756	0.084818208	-0.066980036	0.633192909
L-1-Pyrroline-3-hydroxy-5-carboxylate	-0.796907579	-0.822733553	0.125052909	0.200624948	0.227851423	0.220312269	0.184809558	0.185938813	0.274152577	0.200898639
Digalactosylceramide	-0.794770484	-0.61914336	0.466028896	-0.109801559	-0.028993753	0.154508956	0.032555085	0.345054172	0.307067498	0.247494551
Indole-3-acetaldehyde_oxime	-0.78162134	-0.858274652	0.337469837	0.345150155	0.703876325	0.653933615	0.553907721	0.384149362	-0.520914187	-0.817676829
S-Adenosylmethioninamine	-0.76920044	-0.738790263	0.277814542	0.383212158	-0.012293318	0.12670497	0.187746993	0.127442309	0.245476835	0.171886217
L-Arginine	-0.762037111	-1.152936908	0.572599102	0.645708554	0.612412571	0.183938004	0.23261709	-0.169744107	0.033760732	-0.196317933
N-Acetylputrescine	-0.760463102	-0.299261784	0.559372033	0.613629389	-0.111968111	0.455071495	-0.276028964	-0.284217585	-0.294645553	0.398512186
3-Dehydrosphinganine	-0.759137256	-0.703394859	0.364104324	0.202677694	0.11180264	0.057110045	0.451580796	0.336084414	0.040218931	-0.101046732
1D-myo-Inositol_3-phosphate	-0.751997433	-1.05859135	0.32274443	0.563863147	0.120335135	-0.485881725	0.247605537	0.142858626	0.68525372	0.213809908
Ethanolamine_phosphate	-0.716467775	-0.859838534	0.469123573	0.829927262	0.120018525	-0.023535909	0.061943886	0.131364621	0.101735645	-0.114271301
Deoxyinosine	-0.713231159	-0.320171759	0.361005513	0.127361176	0.201690614	0.068387659	0.075766869	0.250277441	-0.085520177	0.034433827
Acetoacetyl-_LBK_acp_RBK_	-0.702656903	0.166896643	0.383342409	0.170653713	-0.000464823	-0.228741967	0.238955123	0.227885218	0.096586027	-0.352455439
3-Oxohexadecanoyl-_LBK_acp_RBK_	-0.702656903	0.166896643	0.383342409	0.170653713	-0.000464823	-0.228741967	0.238955123	0.227885218	0.096586027	-0.352455439
3-Oxooctanoyl-_LBK_acp_RBK_	-0.702656903	0.166896643	0.383342409	0.170653713	-0.000464823	-0.228741967	0.238955123	0.227885218	0.096586027	-0.352455439
3-Oxododecanoyl-_LBK_acp_RBK_	-0.702656903	0.166896643	0.383342409	0.170653713	-0.000464823	-0.228741967	0.238955123	0.227885218	0.096586027	-0.352455439
3-Oxotetradecanoyl-_LBK_acp_RBK_	-0.702656903	0.166896643	0.383342409	0.170653713	-0.000464823	-0.228741967	0.238955123	0.227885218	0.096586027	-0.352455439
3-Oxohexanoyl-_LBK_acp_RBK_	-0.702656903	0.166896643	0.383342409	0.170653713	-0.000464823	-0.228741967	0.238955123	0.227885218	0.096586027	-0.352455439
3-Oxodecanoyl-_LBK_acp_RBK_	-0.702656903	0.166896643	0.383342409	0.170653713	-0.000464823	-0.228741967	0.238955123	0.227885218	0.096586027	-0.352455439
Cyanohydrin	-0.700526063	-0.989559	0.511568753	0.541946836	0.63377643	0.296398653	0.51932672	0.432680808	-0.515722228	-0.729890907
D-Glucosamine_6-phosphate	-0.699507632	-0.527256137	0.222401239	0.298078638	0.343787334	0.065969909	0.075598326	0.180450758	0.007138728	0.033338838
D-Aspartate	-0.696777772	-0.783167243	0.448341182	0.235867029	0.620073439	0.337106258	0.314275942	0.232672787	-0.384321133	-0.324070493
_LPR_Z_RPR_-But-2-ene-1,2,3-tricarboxylate	-0.692917212	-0.697258494	0.425622951	0.352768322	0.288112711	-0.057833051	0.243126597	0.311716621	-0.04180016	-0.131538282
Betaine_aldehyde	-0.685430795	-0.938084493	0.180919099	0.109569875	0.03715537	-0.31720955	0.082844354	0.12507507	0.726405337	0.678755732
Ethanolamine	-0.679162991	-0.680282669	0.482263028	-0.231523185	0.0646673	0.170464721	0.405464961	0.183553254	0.27939587	0.005159711
4-Guanidinobutanoate	-0.672191418	-0.845540911	0.130820758	0.260120091	0.279054038	0.085064304	0.216180557	0.141917557	0.207447334	0.197127686
Carboxylate	-0.672191418	-0.845540911	0.130820758	0.260120091	0.279054038	0.085064304	0.216180557	0.141917557	0.207447334	0.197127686
Cytochrome_c	-0.670032802	-0.774554117	0.183563747	0.38417579	-0.131596369	0.226002808	0.290637462	0.441556924	-0.046845763	0.097092319
_LPR_S_RPR_-Methylmalonyl-CoA	-0.64408545	-0.685008681	0.454793713	0.323089898	0.199762176	0.062872772	0.005255051	0.2870138	0.075232923	-0.078926204
L-4-Hydroxyglutamate_semialdehyde	-0.633277491	-1.262815101	-0.005205656	0.326974161	0.371400842	0.392079885	0.235519143	0.220407371	0.284909057	0.070007791
L-Galactose	-0.632030389	-0.518511742	0.362387854	0.692203063	0.604291518	-0.178672129	0.061367741	0.152894742	-0.076592317	-0.467338344
Xanthine	-0.627946103	-0.394326302	0.16231237	0.066573809	-0.008871793	-0.214521528	0.353879888	0.288557253	0.149551472	0.224790933
Deoxyuridine	-0.625525754	-0.515391887	0.528277738	0.119225869	-0.102737395	-0.159971895	0.131354607	0.078747513	0.162241074	0.383780134
4-Aminobutyraldehyde	-0.623952341	-0.642708541	0.417715937	0.47070885	0.037661086	0.050677562	0.192012978	0.100098904	0.027350381	-0.029564824
5-Phosphoribosylamine	-0.620865608	-0.444632735	0.057853459	0.0293959	-0.055189895	-0.152211845	-0.047609443	-0.144723452	0.709994654	0.667988962
1H-Imidazole-4-ethanamine	-0.620509146	-1.568031709	0.041873464	0.03491521	-0.473417791	0.223603978	0.005359732	0.101890466	1.196855674	1.057460127
3-Sulfino-L-alanine	-0.607504219	-0.960356729	0.352909378	0.06232336	-0.108587789	0.200217117	0.071051951	0.220576496	0.259536525	0.509833908
_LPR_R_RPR_-2,3-Dihydroxy-3-methylbutanoate	-0.604769325	-0.611543891	0.242877622	0.15736379	0.157927755	0.05119233	0.250778526	0.353423149	-0.011970722	0.014720768
_LPR_R_RPR_-2,3-Dihydroxy-3-methylpentanoate	-0.604769325	-0.611543891	0.242877622	0.15736379	0.157927755	0.05119233	0.250778526	0.353423149	-0.011970722	0.014720768
Methylimidazoleacetic_acid	-0.604305241	-0.824373697	0.172895425	0.310018892	0.264916737	0.043707917	0.094467146	0.033888118	0.22173928	0.287045426
5-Carboxymethyl-2-hydroxymuconate	-0.599322233	-1.015323222	0.467944122	0.46635176	0.144983346	0.219317598	0.658997771	0.218390384	-0.282519569	-0.278819953
1,3-beta-D-Glucan	-0.596650792	0.013362008	-0.143036851	-0.307363727	-0.677350573	-0.55671215	-0.428132087	-0.098776718	1.536477957	1.258182933
Thiamine	-0.593371321	-0.821363688	0.141549718	0.089534751	0.054787017	-0.051015644	0.079436208	-0.28970241	0.598048104	0.79209726
S-Substituted_L-cysteine	-0.587016555	-0.622697626	-0.173753968	-0.122979616	-0.409215761	-0.2653555	0.477453894	0.468371148	0.656214055	0.578979932
Choline	-0.58269847	-0.239535003	0.456806532	0.511193295	0.281437858	0.754640031	0.413806145	0.370431186	-1.026523299	-0.939558276
Trimethylamine_N-oxide	-0.579921472	0.117410737	-0.062379674	-0.0720559	0.362981399	0.184449513	0.070362871	-0.309152469	0.148719001	0.139585998
Dimethylbenzimidazole	-0.577936943	-0.817156703	0.380179521	0.387655161	0.082069833	-0.062515113	0.220096905	0.043890998	0.206830096	0.136886247
Octanoyl-CoA	-0.571119515	-0.465685844	0.320967608	0.350107171	0.26466139	0.293039598	0.30414953	0.171399428	-0.474899636	-0.192619725
Lauroyl-CoA	-0.571119515	-0.465685844	0.320967608	0.350107171	0.26466139	0.293039598	0.30414953	0.171399428	-0.474899636	-0.192619725
Tetradecanoyl-CoA	-0.571119515	-0.465685844	0.320967608	0.350107171	0.26466139	0.293039598	0.30414953	0.171399428	-0.474899636	-0.192619725
Decanoyl-CoA	-0.571119515	-0.465685844	0.320967608	0.350107171	0.26466139	0.293039598	0.30414953	0.171399428	-0.474899636	-0.192619725
L-Arogenate	-0.570959754	-1.093738018	-0.038866509	-0.050055248	-0.057240889	0.421709865	0.214556103	0.198870672	0.413788756	0.561935025
Salidroside	-0.560596384	0.001683819	0.319085873	0.215192087	0.412759807	0.056192623	0.176749845	0.187321022	-0.382478014	-0.425910679
Mannan	-0.560596384	0.001683819	0.319085873	0.215192087	0.412759807	0.056192623	0.176749845	0.187321022	-0.382478014	-0.425910679
Diglucosyl-diacylglycerol	-0.560596384	0.001683819	0.319085873	0.215192087	0.412759807	0.056192623	0.176749845	0.187321022	-0.382478014	-0.425910679
UDP-D-galacturonate	-0.560045837	-0.552228451	0.075965266	0.344035989	-0.047384413	-0.088061571	0.215788097	0.073722294	0.254408147	0.283800481
N-Acetylornithine	-0.53371364	-0.441489484	0.366574331	0.270928804	0.311392743	0.062074135	0.216290171	0.20236733	-0.151005355	-0.303419036
XTP	-0.53108181	-0.66548205	0.213450592	0.160237437	-0.244100963	-0.273674066	-0.09557404	0.053169655	0.838147658	0.544907588
sn-Glycerol_3-phosphate	-0.52569443	-0.703296074	-0.079506003	-0.315846842	-0.164250285	0.045864252	0.104385179	-0.206667259	0.94789855	0.897112909
5-Hydroxyindoleacetylglycine	-0.522755182	-0.465374088	0.086361258	-0.033663425	-0.04883526	-0.367864196	0.056905093	0.180307193	0.635092269	0.479826337
4-Hydroxyphenylacetyl-CoA	-0.519967223	-1.090429171	0.101542147	0.173557431	-0.090484011	0.094069161	0.207859925	0.232168862	0.412698452	0.478984429
1-_LPR_1-Alkenyl_RPR_-sn-glycero-3-phosphate	-0.519967223	-1.090429171	0.101542147	0.173557431	-0.090484011	0.094069161	0.207859925	0.232168862	0.412698452	0.478984429
1-Acyl-sn-glycero-3-phosphoglycerol	-0.519967223	-1.090429171	0.101542147	0.173557431	-0.090484011	0.094069161	0.207859925	0.232168862	0.412698452	0.478984429
1-Acylglycerophosphoinositol	-0.519967223	-1.090429171	0.101542147	0.173557431	-0.090484011	0.094069161	0.207859925	0.232168862	0.412698452	0.478984429
1-Alkyl-sn-glycero-3-phosphate	-0.519967223	-1.090429171	0.101542147	0.173557431	-0.090484011	0.094069161	0.207859925	0.232168862	0.412698452	0.478984429
Feruloyl-CoA	-0.519967223	-1.090429171	0.101542147	0.173557431	-0.090484011	0.094069161	0.207859925	0.232168862	0.412698452	0.478984429
1-Acyl-sn-glycero-3-phosphoserine	-0.519967223	-1.090429171	0.101542147	0.173557431	-0.090484011	0.094069161	0.207859925	0.232168862	0.412698452	0.478984429
Glyoxylate	-0.519936206	-0.523084158	-0.184175293	0.110261233	-0.218284394	-0.24161538	-0.118323007	-0.194607435	0.971700221	0.918064416
4-Hydroxymandelonitrile	-0.517965576	-0.47074738	0.341614936	0.429936221	0.377759124	0.319082492	0.476253005	0.548632411	-0.589512694	-0.915052535
N-Hydroxyl-tryptamine	-0.517965576	-0.47074738	0.341614936	0.429936221	0.377759124	0.319082492	0.476253005	0.548632411	-0.589512694	-0.915052535
Caffeoyl-CoA	-0.517965576	-0.47074738	0.341614936	0.429936221	0.377759124	0.319082492	0.476253005	0.548632411	-0.589512694	-0.915052535
trans-2,3-Dihydroxycinnamate	-0.517965576	-0.47074738	0.341614936	0.429936221	0.377759124	0.319082492	0.476253005	0.548632411	-0.589512694	-0.915052535
2-Hydroxyphenylacetate	-0.517965576	-0.47074738	0.341614936	0.429936221	0.377759124	0.319082492	0.476253005	0.548632411	-0.589512694	-0.915052535
Aldoxime	-0.517965576	-0.47074738	0.341614936	0.429936221	0.377759124	0.319082492	0.476253005	0.548632411	-0.589512694	-0.915052535
Salicylate	-0.517965576	-0.47074738	0.341614936	0.429936221	0.377759124	0.319082492	0.476253005	0.548632411	-0.589512694	-0.915052535
Hydantoin-5-propionate	-0.517965576	-0.47074738	0.341614936	0.429936221	0.377759124	0.319082492	0.476253005	0.548632411	-0.589512694	-0.915052535
2-Octaprenyl-3-methyl-5-hydroxy-6-methoxy-1,4-benzoquinone	-0.517965576	-0.47074738	0.341614936	0.429936221	0.377759124	0.319082492	0.476253005	0.548632411	-0.589512694	-0.915052535
3-_LPR_2,3-Dihydroxyphenyl_RPR_propanoate	-0.517965576	-0.47074738	0.341614936	0.429936221	0.377759124	0.319082492	0.476253005	0.548632411	-0.589512694	-0.915052535
2-Octaprenyl-6-methoxy-1,4-benzoquinone	-0.517965576	-0.47074738	0.341614936	0.429936221	0.377759124	0.319082492	0.476253005	0.548632411	-0.589512694	-0.915052535
S-Methyl-5-thio-D-ribose_1-phosphate	-0.509366219	-1.246348625	0.303865505	0.46962592	0.167304852	0.473668803	0.227168635	0.403392695	-0.05150574	-0.237805826
Pyridoxal_phosphate	-0.50447371	-0.300374069	0.385909982	0.219059386	0.20200748	0.419144373	0.020403463	-0.015240094	-0.244732422	-0.181704385
L-Cystathionine	-0.502657643	-0.494758175	0.173154142	0.349769978	0.299328478	0.176852636	0.083220313	0.07836818	-0.004923319	-0.158354589
Citrate	-0.496170858	-0.456459568	-0.007071043	0.063612918	0.048881888	0.055768984	0.127211986	0.103694585	0.335049633	0.225481475
Ubiquinone	-0.489184488	-0.13574312	0.237593919	0.207848477	0.353250137	0.682149712	0.304495901	-0.098920111	-0.516865029	-0.5446254
3-Hexaprenyl-4-hydroxy-5-methoxybenzoate	-0.489184488	-0.13574312	0.237593919	0.207848477	0.353250137	0.682149712	0.304495901	-0.098920111	-0.516865029	-0.5446254
3-Polyprenyl-4-hydroxy-5-methoxybenzoate	-0.489184488	-0.13574312	0.237593919	0.207848477	0.353250137	0.682149712	0.304495901	-0.098920111	-0.516865029	-0.5446254
Ubiquinone-6	-0.489184488	-0.13574312	0.237593919	0.207848477	0.353250137	0.682149712	0.304495901	-0.098920111	-0.516865029	-0.5446254
1D-myo-Inositol_1,3,4-trisphosphate	-0.481015238	-0.265307347	0.189739064	0.156465549	0.178874399	-0.09684497	-0.060310966	0.161434666	0.174458617	0.042506227
1D-myo-Inositol_1,4-bisphosphate	-0.481015238	-0.265307347	0.189739064	0.156465549	0.178874399	-0.09684497	-0.060310966	0.161434666	0.174458617	0.042506227
GMP	-0.464086468	-0.322121586	0.001721736	-0.180745114	0.107241646	-0.096503897	0.149329581	0.217806862	0.395930296	0.191426946
L-Proline	-0.45637709	0.008549331	0.019153905	-0.014990526	0.111501515	0.027303507	0.042759864	0.030311367	0.078385387	0.153402739
4-Trimethylammoniobutanal	-0.453878982	-0.802281411	0.263011478	0.380554028	0.157244992	0.315292197	0.331157967	0.063035492	-0.11429956	-0.139836206
N4-Acetylaminobutanal	-0.453878982	-0.802281411	0.263011478	0.380554028	0.157244992	0.315292197	0.331157967	0.063035492	-0.11429956	-0.139836206
5-Hydroxyindoleacetaldehyde	-0.453878982	-0.802281411	0.263011478	0.380554028	0.157244992	0.315292197	0.331157967	0.063035492	-0.11429956	-0.139836206
2-Propynal	-0.453878982	-0.802281411	0.263011478	0.380554028	0.157244992	0.315292197	0.331157967	0.063035492	-0.11429956	-0.139836206
Indole-3-acetaldehyde	-0.453878982	-0.802281411	0.263011478	0.380554028	0.157244992	0.315292197	0.331157967	0.063035492	-0.11429956	-0.139836206
Imidazole-4-acetaldehyde	-0.453878982	-0.802281411	0.263011478	0.380554028	0.157244992	0.315292197	0.331157967	0.063035492	-0.11429956	-0.139836206
Thiamin_diphosphate	-0.453798757	-0.593761449	0.207456865	0.282000098	0.145761011	0.155995377	0.162927079	0.180245529	-0.029104029	-0.057721727
3-Sulfinylpyruvate	-0.453746968	-0.310143979	0.201969998	0.237983399	0.236516193	-0.113060328	0.296085036	0.175203724	-0.028402334	-0.242404734
D-4-Hydroxy-2-oxoglutarate	-0.453746968	-0.310143979	0.201969998	0.237983399	0.236516193	-0.113060328	0.296085036	0.175203724	-0.028402334	-0.242404734
2-Aminomuconate_semialdehyde	-0.453477784	-0.390214827	0.193508382	0.168891376	0.052412247	0.045325916	0.197221279	0.147711453	-0.024362768	0.062984731
Enzyme_N6-_LPR_lipoyl_RPR_lysine	-0.442114985	-0.541247404	0.076762928	0.257129237	0.07654299	0.174570492	0.019348143	0.267212488	-0.009939274	0.121735386
Leukotriene_B4	-0.441604083	-1.083416791	0.201517289	0.079166445	0.235007297	0.202195891	0.11197193	0.082415039	0.354627807	0.258119177
Mercaptopyruvate	-0.425731849	-0.334541832	0.016665905	-0.167068828	-0.032973969	-0.162491495	-0.16193651	0.004650078	0.63372898	0.629699523
D-Fructose	-0.419907322	-0.409476903	0.31765448	0.329039854	0.214290621	0.109702898	0.126220216	0.19769242	-0.222545032	-0.242671234
3-Dehydro-L-gulonate_6-phosphate	-0.418913855	-0.241885585	0.045460233	0.215135289	0.002192491	0.059710339	0.172434885	-0.096660373	0.157718361	0.10480822
5_LPR_S_RPR_-HETE	-0.41576662	0.532166469	0.043186461	0.348724697	0.208424488	-0.114781389	-0.232514374	-0.243789644	-0.206049582	0.080399492
Glutathione_disulfide	-0.41576662	0.532166469	0.043186461	0.348724697	0.208424488	-0.114781389	-0.232514374	-0.243789644	-0.206049582	0.080399492
_LPR_15S_RPR_-15-Hydroxy-5,8,11-cis-13-trans-eicosatetraenoate	-0.41576662	0.532166469	0.043186461	0.348724697	0.208424488	-0.114781389	-0.232514374	-0.243789644	-0.206049582	0.080399492
3,4-Dihydroxyphenylethyleneglycol	-0.399760371	-0.442572458	0.06711246	-0.063390484	-0.06495904	-0.317334628	-0.02681959	-0.113252279	0.635056511	0.72591988
Phosphatidylglycerophosphate	-0.399758637	-0.599332319	-0.236995392	0.444857285	0.59308987	0.573404557	0.023639087	0.584492745	0.009340332	-0.992737525
Prostaglandin_F2alpha	-0.393760752	0.216743253	0.057205178	-0.218776762	0.450436076	0.253041747	0.75258275	0.832108055	-1.162415771	-0.787163776
2-Polyprenyl-6-methoxy-1,4-benzoquinone	-0.390354585	-0.562852605	0.122537153	0.343082085	0.123750156	0.251399509	0.381809663	0.577135639	-0.314590653	-0.531916364
2-Hexaprenyl-6-methoxy-1,4-benzoquinone	-0.390354585	-0.562852605	0.122537153	0.343082085	0.123750156	0.251399509	0.381809663	0.577135639	-0.314590653	-0.531916364
2-Methylbut-2-enoyl-CoA	-0.389884182	-0.347531048	-0.191642624	-0.21593567	-0.05047256	-0.202047962	-0.121424701	-0.242620792	0.932806098	0.828753441
L-Threonine_O-3-phosphate	-0.387304768	-0.266071585	0.141185153	0.025355867	0.15495556	-0.242469387	0.069374074	0.137988879	0.249228989	0.117757214
beta-D-Galactosyl-1,4-beta-D-glucosylceramide	-0.381538635	-0.122353444	0.251428571	0.047272534	0.008832847	0.143874191	-0.191179838	0.163141573	0.037688459	0.04283374
Galactan	-0.381538635	-0.122353444	0.251428571	0.047272534	0.008832847	0.143874191	-0.191179838	0.163141573	0.037688459	0.04283374
_LPR_5Z,8Z,11Z,14Z_RPR_-Icosatetraenoic_acid	-0.375682371	-0.109468831	0.232542675	0.550910534	0.608837821	0.308236026	0.159976366	0.146611639	-0.707497342	-0.814466487
Inositol_1-phosphate	-0.370339048	-0.292491604	0.141701561	0.367480061	0.417709118	-0.030106921	0.05928295	0.185348959	-0.103799933	-0.374785148
myo-Inositol_4-phosphate	-0.370339048	-0.292491604	0.141701561	0.367480061	0.417709118	-0.030106921	0.05928295	0.185348959	-0.103799933	-0.374785148
D-Glucono-1,5-lactone_6-phosphate	-0.369457013	0.194636233	0.013488935	-0.063393052	0.013118791	-0.25170637	-0.07064765	0.005665735	0.397899278	0.130395114
Inosine	-0.368788287	-0.347535303	0.466569643	0.202673258	0.150447334	0.279255355	-0.229810355	-0.039492811	-0.070724294	-0.042594533
_LPR_R_RPR_-Mevalonate	-0.359551697	-0.850123789	-0.146324451	-0.647989686	-0.190302175	-0.621794481	0.011902426	-0.055417322	1.587707567	1.271893605
Nicotinamide	-0.356414632	-0.066167831	0.031495174	-0.018872876	-0.015487839	-0.316591196	0.296273564	0.241586784	0.05202435	0.1521545
Sphinganine_1-phosphate	-0.352978765	0.063865822	-0.061059165	-0.102414178	0.394738198	0.038380886	0.303896028	0.431692738	-0.461579984	-0.254541577
Sphingosine_1-phosphate	-0.352978765	0.063865822	-0.061059165	-0.102414178	0.394738198	0.038380886	0.303896028	0.431692738	-0.461579984	-0.254541577
_LPR_9Z,12Z,15Z_RPR_-Octadecatrienoic_acid	-0.35012135	0.2661912	0.10526171	0.36529887	0.59389013	0.11797322	0.10539032	0.10539032	-0.60630037	-0.702974016
1-_LPR_1-Alkenyl_RPR_-sn-glycero-3-phosphoethanolamine	-0.35012135	0.2661912	0.10526171	0.36529887	0.59389013	0.11797322	0.10539032	0.10539032	-0.60630037	-0.702974016
2-Acyl-1-alkyl-sn-glycero-3-phosphate	-0.348296113	0.13047073	0.258199024	0.253451937	0.398842886	0.039557001	-0.140258671	-0.202747557	-0.261687703	-0.12753154
L-Histidinol_phosphate	-0.343371993	-0.556550313	-0.073879954	-0.281355722	0.086808207	-0.236710347	0.006691569	0.407282405	0.332154256	0.658931891
Butanoyl-CoA	-0.341732933	-0.316039232	0.025918356	0.044894372	0.050869665	0.058407816	0.084085622	0.00841143	0.143780203	0.241404705
Palmitoyl-CoA	-0.330137026	-0.434059839	0.189103694	0.113625282	0.210885917	0.161332127	0.070154973	0.162928423	0.090109312	-0.233942863
Phosphatidate	-0.32434198	-0.501103357	0.192373314	0.070536596	0.106080636	-0.192041706	-0.114738347	0.066892113	0.356156925	0.340185802
2'-Deoxy-5-hydroxymethylcytidine-5'-diphosphate	-0.32299586	0.176180591	0.32605519	0.494592364	-0.58171752	-0.38550689	-0.08376162	-0.27926286	0.453215756	0.203200805
Urate	-0.321331	0.000128718	-0.002133023	0.055704118	0.269156266	0.17114767	0.078143001	-0.10498401	-0.052837651	-0.092994091
1-Alkyl-2-acylglycerophosphoethanolamine	-0.318723547	-0.443741063	-0.278997602	-0.383184641	-0.503827132	-0.198741844	0.124323344	-0.155178056	1.07434457	1.083725969
L-Galactonate	-0.313657769	-0.173348334	0.12254998	0.163563682	0.023404597	-0.029054053	0.103978594	0.15203447	-0.057233031	0.007761863
beta-D-Fructose	-0.313201476	-0.356886873	0.382011945	0.300077809	0.31843203	0.203968946	0.321434587	0.352567202	-0.557014849	-0.651389322
5-Amino-6-_LPR_5'-phosphoribosylamino_RPR_uracil	-0.310627051	-0.034803671	0.346961763	0.25343392	0.427797265	-0.35571448	-0.023227723	0.632256634	-0.46803833	-0.46803833
3-Fumarylpyruvate	-0.308297902	-0.594011213	-0.057686087	-0.310788218	-0.432384003	-0.234870344	0.07958099	-0.194639941	1.021096954	1.03199976
CO2	-0.305664808	-0.603316398	0.069481605	0.011408108	0.020535219	0.024138598	-0.076252814	-0.112820044	0.548203618	0.424286915
alpha,alpha'-Trehalose_6-phosphate	-0.304191795	-0.721804581	-0.420002194	-0.389486362	-0.409910697	-0.317221342	0.021559021	0.028997405	1.27022543	1.241835109
3-Methoxy-4-hydroxymandelate	-0.302152621	-0.412186849	0.086447713	0.155009446	0.132458369	0.021853958	0.047233573	0.016944059	0.11086964	0.143522713
3,4-Dihydroxyphenylacetate	-0.302152621	-0.412186849	0.086447713	0.155009446	0.132458369	0.021853958	0.047233573	0.016944059	0.11086964	0.143522713
Homovanillate	-0.302152621	-0.412186849	0.086447713	0.155009446	0.132458369	0.021853958	0.047233573	0.016944059	0.11086964	0.143522713
Deamino-NADplus	-0.301683973	-0.315188296	0.124134328	0.006844494	-0.016150434	0.272420362	0.168007648	0.115655188	-0.034009061	-0.020030261
Hexanoyl-CoA	-0.298832915	-0.205897871	0.389989966	0.452134297	0.208325085	0.360866884	0.251305737	0.159488298	-0.833469885	-0.483909591
_LPR_S_RPR_-3-Hydroxyisobutyryl-CoA	-0.295884557	-0.131743527	0.135441214	0.264011534	0.216198406	0.038161838	0.206455149	0.142554099	-0.357851349	-0.217342811
L-Aspartate_4-semialdehyde	-0.28613963	-0.539346413	0.147330925	0.233184184	0.241685349	0.14576864	0.139160237	0.368471443	-0.176875757	-0.273238979
alpha-Amino_acid	-0.28425683	-0.25983929	0.162920173	0.028251892	0.09170907	0.017136301	0.106092642	0.035273557	0.066194021	0.036518461
ITP	-0.281657877	-0.4068154	0.373135272	0.116512024	-0.002675169	-0.498768364	0.107906812	0.35447848	0.230201589	0.007682634
7,8-Diaminononanoate	-0.280803655	-0.561946053	0.324384702	0.310966555	0.12112057	0.025098642	0.132943679	0.309220048	-0.138123816	-0.242860667
4-Methyl-2-oxopentanoate	-0.279156935	-0.787138984	-0.037504062	0.156999169	-0.111011873	0.088820016	0.11045353	0.135391111	0.334776357	0.388371672
dCDP	-0.278379142	0.186540916	0.214099284	0.210160947	0.141990034	-0.121727288	0.037873726	0.048635372	-0.078368122	-0.360825748
1-Phosphatidyl-1D-myo-inositol_3-phosphate	-0.276382021	0.120048012	0.13128198	-0.038364596	0.115308676	-0.33138569	-0.061768778	0.018121607	0.356533016	-0.033392204
L-Aspartate	-0.264556257	-0.168403031	0.118948949	0.108957315	-0.067520001	-0.046591998	0.079774853	0.085657272	0.081234347	0.072498552
Cyclic_de-hypoxanthine_futalosine	-0.263655764	-0.387527272	-0.004145099	-0.084786066	0.326117201	0.334851123	0.077654716	-0.164483049	0.068598507	0.097375706
OPC8-CoA	-0.263026617	-0.597686296	-0.130050516	0.071012691	-0.257912666	0.251563281	-0.01709598	-0.127967685	0.264628623	0.806535167
Phosphatidylserine	-0.256355406	-0.646866967	0.128358634	0.290180151	0.290750723	0.321425641	0.363219527	0.200127921	-0.376670476	-0.314169751
Adenylyl_sulfate	-0.251979988	-0.786900726	0.304465623	0.334900282	-0.437392927	-0.385645251	-0.388222062	-0.102767129	1.057288687	0.656253486
dTMP	-0.25162824	-0.260753404	0.188429129	0.062646166	0.256424936	-0.051879116	0.281852445	0.502392271	-0.346598911	-0.380885275
D-Mannose_1-phosphate	-0.250214271	-0.110293915	0.028656005	0.084811743	0.045040565	0.062082097	0.123790115	0.142464155	-0.02042458	-0.105911912
Deoxycytidine	-0.247241369	-0.170747994	0.487811368	0.354905851	0.208469305	-0.177621888	-0.166997435	0.053959047	-0.094601105	-0.247935779
Holo-_LBK_carboxylase_RBK_	-0.246418826	0.082630257	0.014234564	-0.03928472	-0.011239951	-0.822563849	-0.094629324	-0.098142737	0.695507186	0.519907398
dUDP	-0.246105285	-0.018978962	0.086937511	0.050698527	0.168508553	-0.07309226	0.043390759	0.157101245	0.032762685	-0.201222782
Propanoyl-CoA	-0.238069351	0.085339715	0.124840158	0.074206109	0.232725104	0.068131265	0.23585588	-0.095687733	-0.191273797	-0.296067348
Hypoxanthine	-0.237609754	-0.044111887	0.020996782	-0.012581917	-0.010325226	-0.211060797	0.197515709	0.161057856	0.0346829	0.101436333
D-Gal_alpha_1->6D-Gal_alpha_1->6D-Glucose	-0.2341741	-0.620827179	0.146943023	-0.324993646	-0.44175356	0.098316333	-0.14419476	0.15773315	0.689545512	0.67340523
Stachyose	-0.2341741	-0.620827179	0.146943023	-0.324993646	-0.44175356	0.098316333	-0.14419476	0.15773315	0.689545512	0.67340523
Digalactosyl-diacylglycerol	-0.2341741	-0.620827179	0.146943023	-0.324993646	-0.44175356	0.098316333	-0.14419476	0.15773315	0.689545512	0.67340523
Trypanothione_disulfide	-0.233762425	0.19690124	0.102143378	-0.074270471	0.865697588	0.142052315	0.159509071	0.376533603	-0.609952	-0.9248523
Tryparedoxin_disulfide	-0.233762425	0.19690124	0.102143378	-0.074270471	0.865697588	0.142052315	0.159509071	0.376533603	-0.609952	-0.9248523
Thioredoxin_disulfide	-0.233762425	0.19690124	0.102143378	-0.074270471	0.865697588	0.142052315	0.159509071	0.376533603	-0.609952	-0.9248523
CMP	-0.233605636	-0.137099314	0.063681638	0.002009553	0.359221409	0.259331108	0.172702206	0.202438412	-0.546529431	-0.142149945
Nicotinamide_D-ribonucleotide	-0.230439136	-0.113830107	-0.067924717	-0.132633708	-0.019944922	0.109830026	0.144886737	0.135136176	0.028442483	0.146477165
L-Galactono-1,4-lactone	-0.228117544	-0.217927997	-0.042592127	-0.041368544	-0.265109291	0.177481401	0.102540671	-0.219313434	0.320675658	0.41373121
UDP-glucuronate	-0.227616696	-0.265888839	-0.186660389	-0.174794594	-0.152328563	-0.02170846	-0.144946099	-0.018130202	0.485263623	0.706810218
alpha-D-Glucose	-0.219285346	-0.4128759	0.323334971	0.22108094	0.367098918	0.143307984	0.270618434	0.284331933	-0.411262293	-0.566349643
dUMP	-0.212980767	-0.097661876	-0.029037219	-0.013638554	0.326920104	0.456686807	0.176690892	0.317148754	-0.454946372	-0.469181771
5,10-Methylenetetrahydromethanopterin	-0.212333896	-0.099992836	0.264456342	-0.025368345	0.270961028	-0.10746986	0.25486076	0.217318381	-0.194699508	-0.367732064
Triacylglycerol	-0.201249441	0.055972288	-0.064940979	0.068569717	0.04618587	0.247083951	0.036963344	-0.006091492	-0.204139429	0.021646168
Xanthosine_5'-phosphate	-0.199672676	-0.215883337	-0.195908177	0.09962013	0.257941642	0.444203426	0.125077022	0.026374821	-0.358842707	0.01708985
Biotin	-0.194932572	-0.307780517	0.187123014	0.239588909	0.180152191	0.088244157	0.284893457	0.18354698	-0.331497094	-0.329338523
Acetate	-0.194803139	-0.124870002	0.132331871	-0.006247674	0.030983584	0.059003079	0.217250341	-0.032125735	-0.015785662	-0.065736666
Dextrin	-0.193451992	0.61959415	0.227848153	0.538305683	0.487129819	0.476397015	0.508670073	0.102709501	-1.50213911	-1.265063286
Coproporphyrinogen_III	-0.192147773	0.314711058	-0.136905748	-0.06238139	0.231790765	-0.170977415	-0.03954064	0.13346347	-0.008499574	-0.069512752
P1,P4-Bis_LPR_5'-adenosyl_RPR__tetraphosphate	-0.19111646	0.399431901	0.19708026	0.237988157	0.243926945	-0.099152406	0.055690219	0.096818023	-0.62241666	-0.318249975
N2-Acetyl-L-lysine	-0.19078623	0.289721275	0.479761951	0.223836784	0.017334924	-0.284670011	-0.01658876	0.163409517	-0.316440725	-0.365578726
4-Phospho-L-aspartate	-0.187982231	0.258295422	-0.13980171	-0.141784828	-0.014908643	0.087770045	0.112745336	-0.252118283	0.207964472	0.069820426
1-Organyl-2-lyso-sn-glycero-3-phosphocholine	-0.18340729	0.157279106	0.10598626	0.266590833	0.368286713	0.083204913	0.130699946	0.132936493	-0.484150666	-0.577426291
Sphingomyelin	-0.181526385	-0.040042808	0.13963564	0.01345724	0.408578244	0.260707862	0.197882218	-0.105330658	-0.289840457	-0.403520895
L-Tyrosine	-0.176602523	0.08372928	0.130819341	0.18831281	0.309724987	-0.121297573	0.249292615	0.15274106	-0.406279778	-0.410440216
Nicotinate_D-ribonucleotide	-0.176264573	-0.199998305	0.042686349	0.034695645	0.115589362	-0.011226064	0.052786593	0.084810116	0.052732827	0.004188049
1-Alkenyl-2-acylglycerol	-0.175314038	-0.134370544	0.255370485	0.388757664	0.287853789	0.157661089	-0.015154573	-0.016946848	-0.333651967	-0.414205057
D-Cathinone	-0.170073359	0.15957287	0.154704459	0.090154822	-0.119583906	-0.264614635	-0.139144989	0.037063412	0.141649941	0.110271382
N6-Acetyl-LL-2,6-diaminoheptanedioate	-0.170073359	0.15957287	0.154704459	0.090154822	-0.119583906	-0.264614635	-0.139144989	0.037063412	0.141649941	0.110271382
Methylselenopyruvate	-0.170073359	0.15957287	0.154704459	0.090154822	-0.119583906	-0.264614635	-0.139144989	0.037063412	0.141649941	0.110271382
4-_LPR_2-Amino-5-hydroxyphenyl_RPR_-2,4-dioxobutanoate	-0.170073359	0.15957287	0.154704459	0.090154822	-0.119583906	-0.264614635	-0.139144989	0.037063412	0.141649941	0.110271382
3-Hydroxy-N6,N6,N6-trimethyl-L-lysine	-0.167412061	0.118906745	0.17215439	0.041084584	-0.086315539	-0.03572808	0.096778513	0.376047194	-0.428013328	-0.087502421
Anthranilate	-0.166645412	0.059340699	0.145957775	0.193922608	0.14546827	0.259026968	0.112451087	-0.107413266	-0.343407925	-0.298700798
dCMP	-0.164268102	-0.463414526	-0.117718672	0.020573069	0.056548773	0.05520297	0.172968339	0.170976342	0.101967379	0.167164432
RX	-0.163876604	-1.001288985	0.36733507	-0.028807661	0.355535166	0.194126742	0.310210867	0.28477836	-0.051842664	-0.266170288
D-Fructose_1-phosphate	-0.158452409	-0.246740669	0.120744393	0.15103488	0.073117252	0.161445382	0.204498355	0.006026462	-0.132813554	-0.178860092
N6-_LPR_1,2-Dicarboxyethyl_RPR_-AMP	-0.156261943	0.306769436	-0.211273781	-0.209012778	0.230754529	0.097844906	-0.0795047	0.189350328	-0.05345312	-0.115212876
Creatinine	-0.154489756	-0.491836499	0.136500855	0.211422111	-0.374932855	-0.270713671	0.167002904	0.559984761	0.328138574	-0.111076426
Cytosine	-0.154489756	-0.491836499	0.136500855	0.211422111	-0.374932855	-0.270713671	0.167002904	0.559984761	0.328138574	-0.111076426
2-Amino-4-hydroxy-6-_LPR_erythro-1,2,3-trihydroxypropyl_RPR_dihydropteridine_triphosphate	-0.14888239	0.095987424	0.155227985	0.174987579	0.195870503	-0.091775084	-0.001867357	0.083882134	-0.0630865	-0.400344298
3-Phospho-D-glycerate	-0.144973799	-0.060965292	-0.021640157	0.014388424	-0.036813766	-0.16986415	-0.191755638	0.030173806	0.251156886	0.330293681
24-Methylenelophenol	-0.143460522	-0.745586745	0.341701227	0.597901147	0.474511618	0.866809645	0.237084922	0.531971109	-1.271047624	-0.889884776
Lathosterol	-0.143460522	-0.745586745	0.341701227	0.597901147	0.474511618	0.866809645	0.237084922	0.531971109	-1.271047624	-0.889884776
5alpha-Cholesta-7,24-dien-3beta-ol	-0.143460522	-0.745586745	0.341701227	0.597901147	0.474511618	0.866809645	0.237084922	0.531971109	-1.271047624	-0.889884776
2-_LPR_Formamido_RPR_-N1-_LPR_5'-phosphoribosyl_RPR_acetamidine	-0.143408545	-0.23101817	0.027275868	0.061292129	0.122186947	-0.341153401	-0.053780565	-0.073620866	0.537337147	0.094889458
Selenate	-0.143214938	-0.060611518	-0.261333851	-0.330643999	0.39025069	0.532272991	0.337379888	0.322909609	-0.518081187	-0.268927685
N-_LPR_5'-Phospho-D-1'-ribulosylformimino_RPR_-5-amino-1-_LPR_5''-phospho-D-ribosyl_RPR_-4-imidazolecarboxamide	-0.140746143	-0.319358236	0.192684707	0.201438983	-0.058563665	-0.073700274	0.065861999	0.399569709	-0.49284128	0.225654203
Biocytin	-0.140535292	-0.192575985	0.144746791	0.137195078	0.203984027	0.159154934	-0.005096794	0.051355999	-0.268645247	-0.089583513
2-Methyl-4-amino-5-hydroxymethylpyrimidine_diphosphate	-0.139534458	-0.142605736	0.007022304	0.197778317	0.120046345	-0.298460512	0.180897655	-0.093370415	0.171318949	-0.003092444
Isocitrate	-0.130911765	-0.140922896	0.296931434	0.074722305	0.306102088	0.203834608	0.347136086	0.392857671	-0.682903398	-0.666846133
Dihydrofolate	-0.129180644	0.062730947	0.036557395	0.057031749	-0.011082821	-0.168752781	0.002026647	0.111374089	0.068803008	-0.029507587
Bacteriochlorophyllide_c	-0.127610991	0.092105225	0.219077783	0.086854136	0.254008968	0.067682983	0.094443342	-0.028503228	-0.274922041	-0.383136171
5-Methyl-5,6,7,8-tetrahydromethanopterin	-0.127610991	0.092105225	0.219077783	0.086854136	0.254008968	0.067682983	0.094443342	-0.028503228	-0.274922041	-0.383136171
5-Methoxytryptamine	-0.127610991	0.092105225	0.219077783	0.086854136	0.254008968	0.067682983	0.094443342	-0.028503228	-0.274922041	-0.383136171
3-Methoxyanthranilate	-0.127610991	0.092105225	0.219077783	0.086854136	0.254008968	0.067682983	0.094443342	-0.028503228	-0.274922041	-0.383136171
Ephedrine	-0.127610991	0.092105225	0.219077783	0.086854136	0.254008968	0.067682983	0.094443342	-0.028503228	-0.274922041	-0.383136171
N_LPR_pi_RPR_-Methyl-L-histidine	-0.127610991	0.092105225	0.219077783	0.086854136	0.254008968	0.067682983	0.094443342	-0.028503228	-0.274922041	-0.383136171
Plastoquinone-9	-0.127610991	0.092105225	0.219077783	0.086854136	0.254008968	0.067682983	0.094443342	-0.028503228	-0.274922041	-0.383136171
8-Methoxykynurenate	-0.127610991	0.092105225	0.219077783	0.086854136	0.254008968	0.067682983	0.094443342	-0.028503228	-0.274922041	-0.383136171
Hordenine	-0.127610991	0.092105225	0.219077783	0.086854136	0.254008968	0.067682983	0.094443342	-0.028503228	-0.274922041	-0.383136171
2-_LPR_Methylthio_RPR_ethanesulfonate	-0.127610991	0.092105225	0.219077783	0.086854136	0.254008968	0.067682983	0.094443342	-0.028503228	-0.274922041	-0.383136171
2,3-Dimethyl-5-phytylquinol	-0.127610991	0.092105225	0.219077783	0.086854136	0.254008968	0.067682983	0.094443342	-0.028503228	-0.274922041	-0.383136171
Methylcorrinoid	-0.127610991	0.092105225	0.219077783	0.086854136	0.254008968	0.067682983	0.094443342	-0.028503228	-0.274922041	-0.383136171
_LPR_plus_RPR_-Pseudoephedrine	-0.127610991	0.092105225	0.219077783	0.086854136	0.254008968	0.067682983	0.094443342	-0.028503228	-0.274922041	-0.383136171
Phylloquinone	-0.127610991	0.092105225	0.219077783	0.086854136	0.254008968	0.067682983	0.094443342	-0.028503228	-0.274922041	-0.383136171
19_LPR_S_RPR_-HETE	-0.127222658	0.270050761	0.085692162	-0.081743185	0.070075801	-0.134545528	-0.013759464	0.020385138	-0.075303397	-0.01362963
6-Hydroxymelatonin	-0.127222658	0.270050761	0.085692162	-0.081743185	0.070075801	-0.134545528	-0.013759464	0.020385138	-0.075303397	-0.01362963
8,9-EET	-0.127222658	0.270050761	0.085692162	-0.081743185	0.070075801	-0.134545528	-0.013759464	0.020385138	-0.075303397	-0.01362963
16_LPR_R_RPR_-HETE	-0.127222658	0.270050761	0.085692162	-0.081743185	0.070075801	-0.134545528	-0.013759464	0.020385138	-0.075303397	-0.01362963
11,12,15-THETA	-0.127222658	0.270050761	0.085692162	-0.081743185	0.070075801	-0.134545528	-0.013759464	0.020385138	-0.075303397	-0.01362963
11,14,15-THETA	-0.127222658	0.270050761	0.085692162	-0.081743185	0.070075801	-0.134545528	-0.013759464	0.020385138	-0.075303397	-0.01362963
5,6-EET	-0.127222658	0.270050761	0.085692162	-0.081743185	0.070075801	-0.134545528	-0.013759464	0.020385138	-0.075303397	-0.01362963
11,12-EET	-0.127222658	0.270050761	0.085692162	-0.081743185	0.070075801	-0.134545528	-0.013759464	0.020385138	-0.075303397	-0.01362963
alpha-Hydroxy_fatty_acid	-0.127222658	0.270050761	0.085692162	-0.081743185	0.070075801	-0.134545528	-0.013759464	0.020385138	-0.075303397	-0.01362963
14,15-EET	-0.127222658	0.270050761	0.085692162	-0.081743185	0.070075801	-0.134545528	-0.013759464	0.020385138	-0.075303397	-0.01362963
2-Methylprop-2-enoyl-CoA	-0.123779488	-0.101793379	-0.09325057	-0.09294355	-0.061816526	-0.100784999	-0.107371697	-0.167702759	0.442585608	0.406857361
5'-Phosphoribosylglycinamide	-0.1232457	0.108089893	-0.128239601	-0.078508216	0.251825671	-0.35352871	0.165409144	0.008842451	0.227444738	-0.078089668
Indole-3-acetate	-0.109156218	-0.02162975	-0.06609536	-0.060216969	0.060904523	-0.115113947	-0.057488705	0.039441032	0.160873447	0.168481946
beta-D-Fructose_6-phosphate	-0.109055393	-0.038300796	-0.00298321	-0.023392916	-0.018997935	-0.018631655	0.030994788	0.016450281	0.085522718	0.078394119
Glucosylceramide	-0.105391137	-0.231885865	-0.079796982	0.07238663	0.430214757	0.091215781	0.311382785	-0.037585703	-0.090976258	-0.359564005
6-Carboxyhexanoyl-CoA	-0.103841246	0.010670872	0.011823409	0.062550574	0.143140888	0.078744116	-0.153001948	0.135403816	-0.103467369	-0.082023111
p-Coumaroyl-CoA	-0.103727095	-0.44379928	-0.221090601	-0.173686195	-0.399696304	-0.510303743	-0.216846907	-0.447645517	1.240102151	1.276693491
Dopamine	-0.100541923	-0.477602538	-0.059668683	-0.138642221	-0.38293378	0.129534817	-0.202500193	-0.130278396	0.784157222	0.578475698
Tyramine	-0.100541923	-0.477602538	-0.059668683	-0.138642221	-0.38293378	0.129534817	-0.202500193	-0.130278396	0.784157222	0.578475698
5-Hydroxykynurenamine	-0.100541923	-0.477602538	-0.059668683	-0.138642221	-0.38293378	0.129534817	-0.202500193	-0.130278396	0.784157222	0.578475698
Phenethylamine	-0.100541923	-0.477602538	-0.059668683	-0.138642221	-0.38293378	0.129534817	-0.202500193	-0.130278396	0.784157222	0.578475698
Ceramide_1-phosphate	-0.099455856	-0.123738146	0.063998902	0.016339341	0.118239215	0.008522914	-0.013206472	0.109246529	-0.128014944	0.048068517
Thiocysteine	-0.098796759	-0.177553766	-0.085517117	-0.068620106	-0.50002957	0.009460387	-0.117157889	-0.211994387	0.600146429	0.650062774
_LPR_R,R_RPR_-Butane-2,3-diol	-0.096837136	-0.148294559	0.066704803	-0.371650867	-0.441226462	-0.09654011	0.019528329	-0.097717854	0.605207419	0.560826432
1-Acyl-sn-glycero-3-phosphocholine	-0.093459254	0.697995838	-0.017107933	0.259775906	0.302892106	-0.307714042	-0.013119357	-0.025469609	-0.309436702	-0.494356914
1-Acyl-sn-glycero-3-phosphoethanolamine	-0.093459254	0.697995838	-0.017107933	0.259775906	0.302892106	-0.307714042	-0.013119357	-0.025469609	-0.309436702	-0.494356914
Glycolate	-0.093279327	0.070952564	0.166682902	0.223249148	0.218820587	-0.13504263	-0.189813146	0.105723177	-0.292102308	-0.075190971
L-Glutamine	-0.0906728	-0.061908307	-0.145717394	-0.114257622	-0.109828894	-0.004623715	0.020188126	0.034637832	0.206104762	0.266078012
L-Selenomethionine	-0.087694562	0.165073783	0.070492863	0.013630437	0.360466171	-0.061306215	0.127074133	0.175579337	-0.360495001	-0.402820947
_LPR_S_RPR_-Methylmalonate_semialdehyde	-0.085767766	-0.233767799	0.027551341	0.115676155	-0.143238186	0.048666652	0.146332205	0.00904524	0.051019887	0.064482269
Adenine	-0.082588321	0.05191894	-0.044306323	-0.053148169	-0.020287313	-0.17849805	0.119917501	0.11148124	0.048098253	0.047412242
Creatine	-0.081181626	-0.291978414	0.318173354	0.185765699	0.131743241	-0.106873091	0.220482162	-0.046631466	-0.322890527	-0.00660933
dGTP	-0.080487436	-0.225046425	0.043790304	-0.069745769	0.013262317	-0.125174891	-0.042362691	0.019778012	0.245653876	0.220332711
Dolichyl_diphosphate	-0.079713727	0.334732522	0.168391743	0.136024343	0.290149024	0.130587086	0.095871259	0.133080824	-0.662226564	-0.546896511
O-1-Alk-1-enyl-2-acyl-sn-glycero-3-phosphoethanolamine	-0.077610326	-0.454587027	-0.238301239	-0.362585519	-0.538428317	-0.05246786	0.096171499	-0.190141883	0.87539111	0.942559551
Phenylacetic_acid	-0.077112921	-0.187396766	-0.105397089	-0.084908065	-0.049352543	-0.117009094	-0.130036224	-0.203357427	0.398480014	0.556090111
D-Ribulose_5-phosphate	-0.076526465	-0.069703883	-0.019117625	-0.011042627	-0.019609407	0.037998443	0.089116544	0.12189354	-0.021619905	-0.031388615
Phenylpyruvate	-0.076006696	-0.456433368	0.080602608	0.031935084	0.025417732	-0.075533571	0.11668489	0.140203986	0.060250509	0.152878827
Thiamin_triphosphate	-0.075980302	0.108881538	0.09019365	0.304795935	0.017093428	0.167595978	0.01457799	0.100630657	-0.191007467	-0.536781405
Digalacturonate	-0.074303693	0.282000441	-0.407333099	-0.282918295	-0.273594362	-0.226005258	-0.637665405	-0.08412642	0.755122912	0.948823176
Phosphatidylcholine	-0.073906646	0.014025861	0.013403727	0.102302616	0.145037394	0.119006637	0.062662112	-0.012322224	-0.183779138	-0.186430329
trans-Hex-2-enoyl-CoA	-0.073619063	0.011455909	-0.129558648	-0.255631855	-0.01974362	-0.231273681	-0.144069523	-0.166609332	0.652944974	0.356104842
Propane-1,2-diol	-0.072781322	0.24433182	0.021921314	-0.063087403	-0.114852253	-0.109765335	-0.069326056	-0.299244209	0.079576538	0.38322691
3-Cyano-L-alanine	-0.071336559	-0.269767575	-0.142506957	-0.152939956	-0.283101644	0.279342767	-0.025758313	-0.114196456	0.443448316	0.33681638
3-Aminopropiononitrile	-0.071336559	-0.269767575	-0.142506957	-0.152939956	-0.283101644	0.279342767	-0.025758313	-0.114196456	0.443448316	0.33681638
Leukotriene_C4	-0.071336559	-0.269767575	-0.142506957	-0.152939956	-0.283101644	0.279342767	-0.025758313	-0.114196456	0.443448316	0.33681638
L-Lysine	-0.070360011	-0.204511146	-0.124539872	-0.052081581	-0.088251166	-0.037983943	-0.047662598	-0.035134628	0.317335484	0.34318946
Protein_lysine	-0.068992057	-0.390249329	-0.028743726	0.081595978	-0.195427772	0.065516056	-0.089083424	0.049613072	0.284875495	0.290895709
Succinate	-0.062581792	-0.072120009	-0.088329329	-0.004012303	-0.092887608	-0.085783534	-0.073870084	-0.072195902	0.296086896	0.255693665
D-Galactose	-0.061186434	-0.030108949	-0.000439587	0.037446919	0.072116977	-0.000311895	0.069178734	0.001053532	-0.046193971	-0.041555325
Bacteriochlorophyllide_a	-0.056992016	0.230942844	0.029076257	-0.109577666	-0.111600439	-0.068255101	-0.114619564	-0.053873769	0.089535273	0.165364182
D-Urobilinogen	-0.056992016	0.230942844	0.029076257	-0.109577666	-0.111600439	-0.068255101	-0.114619564	-0.053873769	0.089535273	0.165364182
CDP-3,6-dideoxy-D-glucose	-0.056992016	0.230942844	0.029076257	-0.109577666	-0.111600439	-0.068255101	-0.114619564	-0.053873769	0.089535273	0.165364182
dITP	-0.05449575	-0.458029011	-0.018846863	-0.220381644	0.117692458	-0.094825192	-0.015128602	0.117506462	0.31889861	0.307609556
Acyl-CoA	-0.050627534	-0.14225874	-0.301505646	-0.194680307	-0.174441159	0.239076766	-0.072545873	-0.277269474	0.423686369	0.550565596
Ceramide_2-aminoethylphosphonate	-0.047868552	-0.013218463	0.153599004	-0.072468249	0.212621983	-0.106765341	0.219681297	-0.279296672	-0.321160023	0.254875016
Ceramide_phosphoethanolamine	-0.047868552	-0.013218463	0.153599004	-0.072468249	0.212621983	-0.106765341	0.219681297	-0.279296672	-0.321160023	0.254875016
Acyl-carrier_protein	-0.047868552	-0.013218463	0.153599004	-0.072468249	0.212621983	-0.106765341	0.219681297	-0.279296672	-0.321160023	0.254875016
Adenosine_3',5'-bisphosphate	-0.047868552	-0.013218463	0.153599004	-0.072468249	0.212621983	-0.106765341	0.219681297	-0.279296672	-0.321160023	0.254875016
Peptide	-0.047783486	-0.399750667	0.217003664	0.104256787	-0.138701026	-0.006062363	0.048580244	0.090847521	0.106625321	0.024984009
D-Glucuronate	-0.047019227	-0.035631699	0.632403145	0.354216226	0.441121572	-0.179495058	0.391252225	0.047054339	-0.561658679	-1.042242844
4-Hydroxybenzoate	-0.047019227	-0.035631699	0.632403145	0.354216226	0.441121572	-0.179495058	0.391252225	0.047054339	-0.561658679	-1.042242844
_LPR_plus_RPR_-7-Isojasmonic_acid	-0.047019227	-0.035631699	0.632403145	0.354216226	0.441121572	-0.179495058	0.391252225	0.047054339	-0.561658679	-1.042242844
Methaneselenol	-0.046129262	0.00642501	0.117031323	0.076609863	0.029291617	-0.026368388	-0.060034393	0.045677722	-0.080678499	-0.061824993
5,10-Methylenetetrahydrofolate	-0.045059987	-0.085367412	0.059239074	0.035966115	-0.015003912	0.030535936	0.043536629	0.027502997	-0.001786686	-0.049562755
Ectoine	-0.044743384	-0.656206638	-0.35557201	0.320108033	0.040792772	-0.045867873	1.081532102	-0.427181835	-0.432386536	0.519525368
D-Fructose_6-phosphate	-0.041949474	0.125094212	-0.510364655	-0.61878616	-0.714167659	-0.015540865	-0.109482934	-0.108065154	0.76513289	1.228129805
Maltose	-0.037272679	-0.628244988	-0.312127844	0.019189013	-0.268340111	-0.338654188	-0.176011426	-0.619487187	1.202130224	1.158819182
2-Hexaprenyl-3-methyl-5-hydroxy-6-methoxy-1,4-benzoquinone	-0.028781088	-0.33500426	0.104021017	0.222087744	0.024508987	-0.36306722	0.171757104	0.647552522	-0.072647665	-0.370427135
2-Polyprenyl-3-methyl-5-hydroxy-6-methoxy-1,4-benzoquinone	-0.028781088	-0.33500426	0.104021017	0.222087744	0.024508987	-0.36306722	0.171757104	0.647552522	-0.072647665	-0.370427135
L-Cysteine	-0.028696016	-0.14615018	-0.026553652	0.044815772	-0.051970831	0.049615269	0.089439477	0.080111478	0.04762649	-0.058237808
Homotrypanothione	-0.020712871	0.130148405	0.325057492	0.133681962	0.13691883	-0.020055376	0.122556229	0.126346105	-0.458090666	-0.475850108
N-Ribosylnicotinamide	-0.018158588	-0.234215111	0.354596538	0.167212273	0.016236468	0.192199776	-0.27234562	-0.188723266	0.005445911	-0.022248378
Guanosine	-0.018158588	-0.234215111	0.354596538	0.167212273	0.016236468	0.192199776	-0.27234562	-0.188723266	0.005445911	-0.022248378
Xanthosine	-0.018158588	-0.234215111	0.354596538	0.167212273	0.016236468	0.192199776	-0.27234562	-0.188723266	0.005445911	-0.022248378
Pyridoxamine_phosphate	-0.015500363	-0.348860577	-0.194112683	0.360765905	-0.055555344	-0.03830889	0.452873942	-0.201806787	0.218720561	-0.178215765
Pyridoxine_phosphate	-0.015500363	-0.348860577	-0.194112683	0.360765905	-0.055555344	-0.03830889	0.452873942	-0.201806787	0.218720561	-0.178215765
D-Glucose	-0.010538805	0.303285342	0.008543209	0.00879664	0.082733729	0.094273599	-0.294672185	-0.131834114	-0.044226836	-0.016360575
_LPR_S_RPR_-3-Hydroxy-3-methylglutaryl-CoA	-0.008038924	0.81970307	-0.197737722	0.063642958	-0.096017902	0.12481623	-0.147674104	-0.01125194	-0.349339616	-0.198102048
Cytidine	-0.006817867	-0.01682434	0.212064865	0.176448149	-0.075376052	-0.218476498	-0.169849821	-0.074239683	0.225964163	-0.052892917
AMP	-0.006110471	-0.03016162	-0.09043887	0.011275372	-0.059880289	-0.06904476	0.046288458	-0.045968392	0.138839683	0.10520089
Dolichyl_phosphate_D-mannose	-0.003417809	-0.063466681	0.272608221	0.262772548	0.152583391	0.267768967	-0.038071326	-0.081794514	-0.265185645	-0.503797147
15-Keto-prostaglandin_F2alpha	-0.000366752	-0.599048962	0.210506643	0.584268518	-0.087827539	-0.192266733	-0.343307135	-0.562419063	0.423225062	0.567235958
dGDP	0	0	0	0	0	0	0	0	0	0
4-Hydroxyphenylacetaldehyde	0	0	0	0	0	0	0	0	0	0
2-Oxo-3-hydroxy-4-phosphobutanoate	0	0	0	0	0	0	0	0	0	0
L-Isoleucine	0	0	0	0	0	0	0	0	0	0
D-Erythrose_4-phosphate	0	0	0	0	0	0	0	0	0	0
Deoxyguanosine	0	0	0	0	0	0	0	0	0	0
Cholesterol	0	0	0	0	0	0	0	0	0	0
Oxalosuccinate	0	0	0	0	0	0	0	0	0	0
UDP-N-acetyl-D-galactosaminuronic_acid	0	0	0	0	0	0	0	0	0	0
N-Carbamoyl-L-aspartate	0	0	0	0	0	0	0	0	0	0
15H-11,12-EETA	0	0	0	0	0	0	0	0	0	0
2,5-Diaminopyrimidine_nucleoside_triphosphate	0	0	0	0	0	0	0	0	0	0
dCTP	0	0	0	0	0	0	0	0	0	0
L-Gulonate	0	0	0	0	0	0	0	0	0	0
alpha-D-Galactose_1-phosphate	0	0	0	0	0	0	0	0	0	0
D-Glucuronolactone	0	0	0	0	0	0	0	0	0	0
3-Hydroxyoctadecanoyl-_LBK_acp_RBK_	0	0	0	0	0	0	0	0	0	0
Acetyl_adenylate	0	0	0	0	0	0	0	0	0	0
Deoxyadenosine	0	0	0	0	0	0	0	0	0	0
_LPR_S_RPR_-3-Hydroxyoctanoyl-CoA	0	0	0	0	0	0	0	0	0	0
UDP-4-keto-rhamnose	0	0	0	0	0	0	0	0	0	0
Epimelibiose	0	0	0	0	0	0	0	0	0	0
Butanal	0	0	0	0	0	0	0	0	0	0
Selenide	0	0	0	0	0	0	0	0	0	0
2-Hydroxyhepta-2,4-dienedioate	0	0	0	0	0	0	0	0	0	0
3-Carboxy-1-hydroxypropyl-ThPP	0	0	0	0	0	0	0	0	0	0
5-Amino-4-imidazolecarboxyamide	0	0	0	0	0	0	0	0	0	0
alpha-Aminoadipoyl-S-acyl_enzyme	0	0	0	0	0	0	0	0	0	0
3-Oxostearoyl-_LBK_acp_RBK_	0	0	0	0	0	0	0	0	0	0
Phenylacetaldehyde	0	0	0	0	0	0	0	0	0	0
L-Arabinose	0	0	0	0	0	0	0	0	0	0
L-Valine	0	0	0	0	0	0	0	0	0	0
2-Dehydro-3-deoxy-D-gluconate	0	0	0	0	0	0	0	0	0	0
_LPR_2R,3S_RPR_-3-Isopropylmalate	0	0	0	0	0	0	0	0	0	0
D-Mannose_6-phosphate	0	0	0	0	0	0	0	0	0	0
3-Methoxy-4-hydroxyphenylethyleneglycol	0	0	0	0	0	0	0	0	0	0
Sedoheptulose_7-phosphate	0	0	0	0	0	0	0	0	0	0
3-Oxopropionyl-CoA	0	0	0	0	0	0	0	0	0	0
Propanoate	0	0	0	0	0	0	0	0	0	0
cis-Aconitate	0	0	0	0	0	0	0	0	0	0
D-Glyceraldehyde_3-phosphate	0	0	0	0	0	0	0	0	0	0
1-Phospho-alpha-D-galacturonate	0	0	0	0	0	0	0	0	0	0
cis,cis-3,6-Dodecadienoyl-CoA	0	0	0	0	0	0	0	0	0	0
L-Selenocysteine	0	0	0	0	0	0	0	0	0	0
Acetaldehyde	0	0	0	0	0	0	0	0	0	0
3-Oxohexanoyl-CoA	0	0	0	0	8.88E-16	0	6.66E-16	-6.66E-16	4.44E-16	8.88E-16
_LPR_S_RPR_-2-Aceto-2-hydroxybutanoate	0	0	0	0	0	0	0	0	0	0
2-Oxobutanoate	0	0	0	0	0	0	0	0	0	0
L-Adrenaline	0	0	0	0	0	0	0	0	0	0
2-Oxohept-3-enedioate	0	0	0	0	0	0	0	0	0	0
dAMP	0	0	0	0	0	0	0	0	0	0
_LPR_3R_RPR_-3-Hydroxyoctanoyl-_LBK_acyl-carrier_protein_RBK_	0	0	0	0	0	0	0	0	0	0
Indole	0	0	0	0	0	0	0	0	0	0
Formate	0	0	0	0	0	0	0	0	0	0
Glutathionylspermidine	0	0	0	0	0	0	0	0	0	0
L-Normetanephrine	0	0	0	0	0	0	0	0	0	0
3-Methyl-1-hydroxybutyl-ThPP	0	0	0	0	0	0	0	0	0	0
3-Methylbutanoyl-CoA	0	0	0	0	0	0	0	0	0	0
Lactaldehyde	0	0	0	0	0	0	0	0	0	0
N6-Acetyl-L-lysine	0	0	0	0	0	0	0	0	0	0
2,5-Dioxopentanoate	0	0	0	0	0	0	0	0	0	0
L-Leucine	0	0	0	0	0	0	0	0	0	0
3-Methoxytyramine	0	0	0	0	0	0	0	0	0	0
N-Acetyl-D-mannosamine	0	0	0	0	0	0	0	0	0	0
Propionyladenylate	0	0	0	0	0	0	0	0	0	0
3-Oxododecanoyl-CoA	0	0	0	0	0	0	0	0	0	0
_LPR_S_RPR_-3-Hydroxydodecanoyl-CoA	0	0	0	0	0	0	0	0	0	0
Galactitol	0	0	0	0	0	0	0	0	0	0
Poly-beta-hydroxybutyrate	0	0	0	0	0	0	0	0	0	0
L-Ribulose	0	0	0	0	0	0	0	0	0	0
trans,cis-Lauro-2,6-dienoyl-CoA	0	0	0	0	0	0	0	0	0	0
2-Dehydro-3-deoxy-D-xylonate	0	0	0	0	0	0	0	0	0	0
Formyl-CoA	0	0	0	0	0	0	0	0	0	0
dIDP	0	0	0	0	0	0	0	0	0	0
D-Xylulose	0	0	0	0	0	0	0	0	0	0
_LPR_R_RPR_-3-Hydroxyhexanoyl-_LBK_acp_RBK_	0	0	0	0	0	0	0	0	0	0
11H-14,15-EETA	0	0	0	0	0	0	0	0	0	0
Oxalyl-CoA	0	0	0	0	0	0	0	0	0	0
_LPR_S_RPR_-Hydroxyhexanoyl-CoA	0	0	0	0	0	0	0	0	0	0
Propenoyl-CoA	0	0	0	0	0	0	0	0	0	0
2-Methylpropanoyl-CoA	0	0	0	0	0	0	0	0	0	0
Protein_N6-methyl-L-lysine	0	0	0	0	0	0	0	0	0	0
Allantoate	0	0	0	0	0	0	0	0	0	0
alpha-D-Galactosyl-_LPR_1->3_RPR_-1D-myo-inositol	0	0	0	0	0	0	0	0	0	0
alpha-D-Glucose_6-phosphate	0	0	0	0	0	0	0	0	0	0
Presqualene_diphosphate	0	0	0	0	0	0	0	0	0	0
Guanosine_3',5'-bis_LPR_diphosphate_RPR_	0	0	0	0	0	0	0	0	0	0
6-Acetamido-2-oxohexanoate	0	0	0	0	0	0	0	0	0	0
Melibiitol	0	0	0	0	0	0	0	0	0	0
Dimethylallyl_diphosphate	0	0	0	0	0	0	0	0	0	0
3,4-Dihydroxymandelate	0	0	0	0	0	0	0	0	0	0
Prephenate	0	0	0	0	0	0	0	0	0	0
Succinate_semialdehyde	0	0	0	0	0	0	0	0	0	0
_LPR_R_RPR_-3-Hydroxydodecanoyl-_LBK_acp_RBK_	0	0	0	0	0	0	0	0	0	0
Sorbitol_6-phosphate	0	0	0	0	0	0	0	0	0	0
D-Glyceraldehyde	0	0	0	0	0	0	0	0	0	0
2-Isopropylmaleate	0	0	0	0	0	0	0	0	0	0
2,5-Diamino-6-_LPR_5'-triphosphoryl-3',4'-trihydroxy-2'-oxopentyl_RPR_-amino-4-oxopyrimidine	0	0	0	0	0	0	0	0	0	0
alpha-Isopropylmalate	0	0	0	0	0	0	0	0	0	0
D-Ribulose	0	0	0	0	0	0	0	0	0	0
alpha-D-Ribose_1-phosphate	0	0	0	0	0	0	0	0	0	0
1-Butanol	0	0	0	0	0	0	0	0	0	0
ADP-glucose	0	0	0	0	0	0	0	0	0	0
3-Oxooctanoyl-CoA	0	0	0	0	0	0	0	0	0	0
_LPR_R_RPR_-3-Hydroxybutanoyl-CoA	0	0	0	0	0	0	0	0	0	0
3-Oxodecanoyl-CoA	0	0	0	0	0	0	0	0	0	0
_LPR_S_RPR_-Hydroxydecanoyl-CoA	0	0	0	0	0	0	0	0	0	0
_LPR_3R_RPR_-3-Hydroxypalmitoyl-_LBK_acyl-carrier_protein_RBK_	0	0	0	0	0	0	0	0	0	0
3-Sulfopyruvate	0	0	0	0	0	0	0	0	0	0
Melibiose	0	0	0	0	0	0	0	0	0	0
L-2-Aminoadipate_6-semialdehyde	0	0	0	0	0	0	0	0	0	0
_LPR_R_RPR_-3-Hydroxy-3-methyl-2-oxopentanoate	0	0	0	0	0	0	0	0	0	0
Primary_alcohol	0	0	0	0	0	0	0	0	0	0
Orotate	0	0	0	0	0	0	0	0	0	0
Malonyl-CoA	0	0	0	0	0	0	0	0	0	0
Protein_N6,N6-dimethyl-L-lysine	0	0	0	0	0	0	0	0	0	0
D-Tagatose_1,6-bisphosphate	0	0	0	0	0	0	0	0	0	0
Succinyl-CoA	0	0	0	0	0	0	0	0	0	0
D-Sorbitol	0	0	0	0	0	0	0	0	0	0
3-Hydroxyisovaleryl-CoA	0	0	0	0	0	0	0	0	0	0
GDP-4-dehydro-6-deoxy-D-mannose	0	0	0	0	0	0	0	0	0	0
Tetrahydrofolyl-_LBK_Glu_RBK__LPR_2_RPR_	0	0	0	0	0	0	0	0	0	0
1-_LPR_5-Phospho-D-ribosyl_RPR_-5-amino-4-imidazolecarboxylate	0	0	0	0	0	0	0	0	0	0
L-Noradrenaline	0	0	0	0	0	0	0	0	0	0
Guanosine_3'-diphosphate_5'-triphosphate	0	0	0	0	0	0	0	0	0	0
Indoleglycerol_phosphate	0	0	0	0	0	0	0	0	0	0
5-Hydroxy-2,4-dioxopentanoate	0	0	0	0	0	0	0	0	0	0
_LPR_3R_RPR_-3-Hydroxytetradecanoyl-_LBK_acyl-carrier_protein_RBK_	0	0	0	0	0	0	0	0	0	0
_LPR_S_RPR_-3-Hydroxytetradecanoyl-CoA	0	0	0	0	0	0	0	0	0	0
Sorbose_1-phosphate	0	0	0	0	0	0	0	0	0	0
L-Metanephrine	0	0	0	0	0	0	0	0	0	0
Thymine	0	0	0	0	0	0	0	0	0	0
_LPR_4S_RPR_-4,6-Dihydroxy-2,5-dioxohexanoate	0	0	0	0	0	0	0	0	0	0
_LPR_3R_RPR_-3-Hydroxydecanoyl-_LBK_acyl-carrier_protein_RBK_	0	0	0	0	0	0	0	0	0	0
2-Deoxy-D-ribose_5-phosphate	0	0	0	0	0	0	0	0	0	0
O-Phospho-L-serine	0	0	0	0	0	0	0	0	0	0
Pseudouridine_5'-phosphate	0	0	0	0	0	0	0	0	0	0
Dihydroneopterin_phosphate	0	0	0	0	0	0	0	0	0	0
Nicotinate	0	0	0	0	0	0	0	0	0	0
_LPR_S_RPR_-2-Acetolactate	0	0	0	0	0	0	0	0	0	0
_LPR_S_RPR_-Malate	0	0	0	0	0	0	0	0	0	0
N-_LPR_5-Phospho-D-ribosyl_RPR_anthranilate	0	0	0	0	0	0	0	0	0	0
_LPR_S_RPR__LPR_plus_RPR_-Allantoin	0	0	0	0	0	0	0	0	0	0
O-Phospho-4-hydroxy-L-threonine	0	0	0	0	0	0	0	0	0	0
Raffinose	0	0	0	0	0	0	0	0	0	0
D-Xylose	0	0	0	0	0	0	0	0	0	0
D-Tagatose_6-phosphate	0	0	0	0	0	0	0	0	0	0
Enzyme_N6-_LPR_dihydrolipoyl_RPR_lysine	0	0	0	0	0	0	0	0	0	0
4-Hydroxyphenylacetate	0	0	0	0	0	0	0	0	0	0
Phosphoenolpyruvate	0	0	0	0	0	0	0	0	0	0
3-Phosphonooxypyruvate	0	0	0	0	0	0	0	0	0	0
3-Oxopalmitoyl-CoA	0	0	0	0	0	0	0	0	0	0
Hexadecanoyl-_LBK_acp_RBK_	0	0	0	0	0	0	0	0	0	0
L-2-Aminoadipate_adenylate	0	0	0	0	0	0	0	0	0	0
Dimethyl_selenide	0	0	0	0	0	0	0	0	0	0
_LPR_S_RPR_-3-Hydroxyisobutyrate	0	0	0	0	0	0	0	0	0	0
_LPR_S_RPR_-3-Hydroxyhexadecanoyl-CoA	0	0	0	0	0	0	0	0	0	0
D-Ribose	0	0	0	0	0	0	0	0	0	0
1-_LPR_5-Phospho-D-ribosyl_RPR_-ATP	0	0	0	0	0	0	0	0	0	0
D-Glucosamine	0	0	0	0	0	0	0	0	0	0
Deoxyribose	0	0	0	0	0	0	0	0	0	0
Cholesterol_ester	0	0	0	0	0	0	0	0	0	0
_LPR_S_RPR_-1-Pyrroline-5-carboxylate	0	0	0	0	0	0	0	0	0	0
5-Methylcytosine	0	0	0	0	0	0	0	0	0	0
1-_LPR_5'-Phosphoribosyl_RPR_-5-amino-4-imidazolecarboxamide	0	0	0	0	0	0	0	0	0	0
D-Glucarate	0	0	0	0	0	0	0	0	0	0
3-Hydroxy-3-methyl-2-oxobutanoic_acid	0	0	0	0	0	0	0	0	0	0
2-Methyl-1-hydroxypropyl-ThPP	0	0	0	0	0	0	0	0	0	0
Oxalate	0	0	0	0	0	0	0	0	0	0
2-Methyl-1-hydroxybutyl-ThPP	0	0	0	0	0	0	0	0	0	0
2-Oxoacid_oxime	0	0	0	0	0	0	0	0	0	0
L-Allothreonine	0	0	0	0	0	0	0	0	0	0
3,4-Dihydroxymandelaldehyde	0	0	0	0	0	0	0	0	0	0
L-xylo-Hexulonolactone	0	0	0	0	0	0	0	0	0	0
1-_LPR_5'-Phosphoribosyl_RPR_-5-amino-4-_LPR_N-succinocarboxamide_RPR_-imidazole	0	0	0	0	0	0	0	0	0	0
_LPR_S_RPR_-Dihydroorotate	0	0	0	0	0	0	0	0	0	0
Carbonic_acid	0	0	0	0	0	0	0	0	0	0
3-Oxotetradecanoyl-CoA	0	0	0	0	0	0	0	0	0	0
3,4-Dihydroxyphenylacetaldehyde	0	0	0	0	0	0	0	0	0	0
Xylitol	0	0	0	0	0	0	0	0	0	0
Ribitol	0	0	0	0	0	0	0	0	0	0
3-_LPR_4-Hydroxyphenyl_RPR_pyruvate	0	0	0	0	0	0	0	0	0	0
_LPR_S_RPR_-2-Methylbutanoyl-CoA	0	0	0	0	0	0	0	0	0	0
_LPR_-_RPR_-Ureidoglycolate	0	0	0	0	0	0	0	0	0	0
dADP	0	0	0	0	0	0	0	0	0	0
Homoisocitrate	0	0	0	0	0	0	0	0	0	0
3-Hydroxypropionyl-CoA	0	0	0	0	0	0	0	0	0	0
_LPR_Z_RPR_-But-1-ene-1,2,4-tricarboxylate	0	0	0	0	0	0	0	0	0	0
Folate	0	0	0	0	0	0	0	0	0	0
_LPR_3R_RPR_-3-Hydroxybutanoyl-_LBK_acyl-carrier_protein_RBK_	0	0	0	0	0	0	0	0	0	0
dATP	0	0	0	0	0	0	0	0	0	0
DNA	0	0	0	0	0	0	0	0	0	0
D-Xylulose_5-phosphate	0	0	0	0	0	0	0	0	0	0
L-Arabitol	0	0	0	0	0	0	0	0	0	0
3-Methylcrotonyl-CoA	0	0	0	0	0	0	0	0	0	0
N-Hydroxy-amino_acid	0	0	0	0	0	0	0	0	0	0
L-Alanine	0	0	0	0	0	0	0	0	0	0
N6-_LPR_L-1,3-Dicarboxypropyl_RPR_-L-lysine	0	0	0	0	0	0	0	0	0	0
3-beta-D-Galactosyl-sn-glycerol	0	0	0	0	0	0	0	0	0	0
L-Palmitoylcarnitine	0	0	0	0	0	0	0	0	0	0
L-2-Aminoadipate	0	0	0	0	0	0	0	0	0	0
_LPR_S_RPR_-3-Hydroxybutanoyl-CoA	0	0	0	0	0	0	0	0	0	0
Aminoimidazole_ribotide	0	0	0	0	0	0	0	0	0	0
dTDP	2.22E-16	-6.66E-16	-4.44E-16	0	-2.22E-16	-2.22E-16	-4.44E-16	-2.22E-16	-4.44E-16	0
_LPR_R_RPR_-Lactate	0.00238329	0.523060902	0.07084677	0.259089099	0.341591137	-0.322199473	-0.23357009	-0.369205528	-0.087196072	-0.184800036
Pyridoxal	0.005166788	0.116286859	0.064704228	-0.120255302	0.018518448	0.01276963	-0.150957981	0.067268929	-0.072906854	0.059405255
Pyridoxamine	0.007750182	0.174430289	0.097056342	-0.180382953	0.027777672	0.019154445	-0.226436971	0.100903394	-0.109360281	0.089107883
Pyridoxine	0.007750182	0.174430289	0.097056342	-0.180382953	0.027777672	0.019154445	-0.226436971	0.100903394	-0.109360281	0.089107883
dUTP	0.008185244	-0.354000595	-0.18413117	-0.393114943	0.039877852	-0.182475675	-0.052823882	0.057171361	0.494973167	0.566338669
2-Phospho-D-glycerate	0.008566824	0.030390644	-0.059370702	-0.049853277	0.046160159	-0.052226608	0.109337818	0.070161828	-0.004279759	-0.098886927
L-Asparagine	0.011331334	0.123064613	-0.177959639	-0.322940259	-0.263403993	-0.210930467	-0.280396944	-0.392163694	0.601590199	0.91180885
ADP-ribose	0.012681017	-0.479781067	-0.159839808	-0.132502371	-0.147721644	0.054403606	-0.010270782	-0.050881963	0.523183064	0.390729947
N-Acetyl-D-glucosamine	0.015052535	-0.440186212	0.127246039	0.124680658	0.249467554	0.351744585	0.346472533	0.269620698	-0.451331855	-0.592766532
2-Acetyl-1-alkyl-sn-glycero-3-phosphocholine	0.016693229	-0.048367012	-0.106710809	-0.167882795	-0.142683295	-0.048436607	-0.156009572	-0.160482665	0.362000961	0.451878565
5-Methyltetrahydrofolate	0.018516178	0.218831701	-0.059386523	-0.06463972	0.008654054	-0.242094121	0.036914263	0.093033232	-0.09283253	0.083003464
Spermidine	0.020712871	-0.130148405	-0.325057492	-0.133681962	-0.13691883	0.020055376	-0.122556229	-0.126346105	0.458090666	0.475850108
Glutathionylaminopropylcadaverine	0.020712871	-0.130148405	-0.325057492	-0.133681962	-0.13691883	0.020055376	-0.122556229	-0.126346105	0.458090666	0.475850108
2-Amino-4-hydroxy-6-_LPR_D-erythro-1,2,3-trihydroxypropyl_RPR_-7,8-dihydropteridine	0.025333826	0.084510106	-0.126983621	-0.108806608	-0.118272616	-0.025186232	-0.102798442	-0.197003724	0.313226546	0.255980768
N6,N6,N6-Trimethyl-L-lysine	0.026876769	-0.31148273	-0.027407599	0.096110494	0.290299566	0.194883014	-0.101875307	-0.324691195	0.159368081	-0.002081092
Serotonin	0.027069068	-0.569707763	-0.278746466	-0.225496357	-0.636942748	0.061851834	-0.296943535	-0.101775168	1.059079263	0.961611869
Glutathione	0.028288939	-0.598700041	-0.345731944	-0.300952407	-0.277357681	0.249442662	-0.029466169	-0.089150378	0.755001039	0.60862598
_LPR_2S,3S_RPR_-3-Hydroxy-2-methylbutanoyl-CoA	0.034636001	-0.014584569	0.229763574	0.085329327	0.253927874	0.091544374	-0.000832041	0.064155658	-0.391476811	-0.352463388
Riboflavin	0.034993438	0.002839925	-0.176692727	-0.20493064	0.085710601	-0.223772852	0.113369173	0.019000696	0.288098057	0.061384334
L-Glutamate_5-semialdehyde	0.035173107	0.034005695	0.004494714	0.079142152	0.094255171	0.053610933	0.02186636	0.042088876	-0.129456265	-0.235180744
N-Acylsphingosine	0.036341934	0.174030178	-0.220954006	0.098190245	-0.28299125	-0.002513825	-0.179789791	0.256931538	0.317572337	-0.196817359
_LBK_Dihydrolipoyllysine-residue__LPR_2-methylpropanoyl_RPR_transferase_RBK__S-_LPR_2-methylbutanoyl_RPR_dihydrolipoyllysine	0.036946011	0.467733085	0.299263858	0.021605218	0.204033426	0.185504481	0.504883013	-0.006747234	-0.814239352	-0.898982508
_LBK_Dihydrolipoyllysine-residue__LPR_2-methylpropanoyl_RPR_transferase_RBK__S-_LPR_2-methylpropanoyl_RPR_dihydrolipoyllysine	0.036946011	0.467733085	0.299263858	0.021605218	0.204033426	0.185504481	0.504883013	-0.006747234	-0.814239352	-0.898982508
_LBK_Dihydrolipoyllysine-residue__LPR_2-methylpropanoyl_RPR_transferase_RBK__S-_LPR_3-methylbutanoyl_RPR_dihydrolipoyllysine	0.036946011	0.467733085	0.299263858	0.021605218	0.204033426	0.185504481	0.504883013	-0.006747234	-0.814239352	-0.898982508
5-Hydroxyectoine	0.044743384	0.656206638	0.35557201	-0.320108033	-0.040792772	0.045867873	-1.081532102	0.427181835	0.432386536	-0.519525368
4-_LPR_beta-D-Glucosyloxy_RPR_benzoate	0.047019227	0.035631699	-0.632403145	-0.354216226	-0.441121572	0.179495058	-0.391252225	-0.047054339	0.561658679	1.042242844
Apo-_LBK_acyl-carrier-protein_RBK_	0.047868552	0.013218463	-0.153599004	0.072468249	-0.212621983	0.106765341	-0.219681297	0.279296672	0.321160023	-0.254875016
Glycerol	0.049231613	0.12034126	-0.018219496	-0.039720488	0.065997822	0.124296675	-0.036914925	0.054295825	-0.176259699	-0.143048585
NADplus	0.053570213	0.041569238	-0.084511899	0.017590798	-0.062619156	0.022053745	-0.030260116	-0.136892055	0.046721748	0.132777485
Phosphatidylethanolamine	0.055652878	-0.239550602	-0.291437348	-0.380710123	-0.533726913	-0.042200695	-0.061455832	-0.291716008	0.879997279	0.905147356
10-Formyltetrahydrofolate	0.056486625	0.022510735	-0.133138195	-0.0588095	-0.322335839	-0.07019091	-0.168682094	-0.027209904	0.191160587	0.510208493
Bilirubin_beta-diglucuronide	0.056992016	-0.230942844	-0.029076257	0.109577666	0.111600439	0.068255101	0.114619564	0.053873769	-0.089535273	-0.165364182
3-Hydroxyethylbacteriochlorophyllide_a	0.056992016	-0.230942844	-0.029076257	0.109577666	0.111600439	0.068255101	0.114619564	0.053873769	-0.089535273	-0.165364182
D-Mannose	0.062117265	0.127570591	0.042816515	-0.072231078	-0.09946967	0.020373796	-0.032665259	0.056910132	-0.045377765	-0.060044528
Protoporphyrin	0.063606605	0.394298357	-0.107693331	-0.299395924	-0.380301443	-0.665563406	-0.079870969	-0.190958329	0.678373307	0.587505133
Cyclic_amidines	0.066944186	-0.299296127	0.124269422	0.068261631	-0.145314885	-0.085810011	0.036611097	0.130513683	0.086426068	0.017394935
3-Hydroxy-OPC8-CoA	0.069272001	-0.029169138	0.459527147	0.170658653	0.507855748	0.183088748	-0.001664082	0.128311315	-0.782953622	-0.704926776
3-Hydroxy-OPC4-CoA	0.069272001	-0.029169138	0.459527147	0.170658653	0.507855748	0.183088748	-0.001664082	0.128311315	-0.782953622	-0.704926776
3-Hydroxy-OPC6-CoA	0.069272001	-0.029169138	0.459527147	0.170658653	0.507855748	0.183088748	-0.001664082	0.128311315	-0.782953622	-0.704926776
Orotidine_5'-phosphate	0.070207832	0.146932928	-0.042943262	-0.109620731	0.025336399	-0.161687178	-0.009051758	-0.13984101	0.093899362	0.126767418
Leukotriene_D4	0.071336559	0.269767575	0.142506957	0.152939956	0.283101644	-0.279342767	0.025758313	0.114196456	-0.443448316	-0.33681638
gamma-Glutamyl-beta-aminopropiononitrile	0.071336559	0.269767575	0.142506957	0.152939956	0.283101644	-0.279342767	0.025758313	0.114196456	-0.443448316	-0.33681638
gamma-Glutamyl-beta-cyanoalanine	0.071336559	0.269767575	0.142506957	0.152939956	0.283101644	-0.279342767	0.025758313	0.114196456	-0.443448316	-0.33681638
5-L-Glutamyl-taurine	0.071336559	0.269767575	0.142506957	0.152939956	0.283101644	-0.279342767	0.025758313	0.114196456	-0.443448316	-0.33681638
_LPR_5-L-Glutamyl_RPR_-L-amino_acid	0.071336559	0.269767575	0.142506957	0.152939956	0.283101644	-0.279342767	0.025758313	0.114196456	-0.443448316	-0.33681638
Chorismate	0.074084534	0.085509107	-0.177532697	-0.268637479	-0.071886933	0.159347892	0.165201227	0.104056856	-0.15031944	0.080176931
Pectate	0.074303693	-0.282000441	0.407333099	0.282918295	0.273594362	0.226005258	0.637665405	0.08412642	-0.755122912	-0.948823176
3-Aminopropanal	0.075213129	0.011046143	0.045058027	0.035267568	-0.053835872	0.13579214	0.118345411	0.014573687	-0.16801942	-0.213440816
Protein_asparagine	0.079713727	-0.334732522	-0.168391743	-0.136024343	-0.290149024	-0.130587086	-0.095871259	-0.133080824	0.662226564	0.546896511
CDP-diacylglycerol	0.07992666	0.357376229	-0.168363238	-0.104934782	-0.110468527	-0.279775169	0.006305291	-0.029353886	0.133463059	0.115824357
Guanidinoacetate	0.081181626	0.291978414	-0.318173354	-0.185765699	-0.131743241	0.106873091	-0.220482162	0.046631466	0.322890527	0.00660933
Fatty_acid	0.090782644	-0.071378909	0.075425108	-0.001295691	-0.042874608	0.014059098	0.029997783	0.062509559	0.011895798	-0.169120783
R-S-Glutathione	0.092540045	0.73152141	-0.509842027	-0.124132295	-0.63863681	0.085216025	-0.33596918	-0.398974816	0.49529098	0.602986668
2-Phosphoglycolate	0.093279327	-0.070952564	-0.166682902	-0.223249148	-0.218820587	0.13504263	0.189813146	-0.105723177	0.292102308	0.075190971
_LPR_S_RPR_-3-Methyl-2-oxopentanoic_acid	0.095353609	-0.183407312	-0.202100924	-0.027156255	-0.049788307	-0.108168852	-0.082935637	-0.016323281	0.292367442	0.282159516
_LPR_R_RPR_-Acetoin	0.096837136	0.148294559	-0.066704803	0.371650867	0.441226462	0.09654011	-0.019528329	0.097717854	-0.605207419	-0.560826432
L-Cystine	0.098796759	0.177553766	0.085517117	0.068620106	0.50002957	-0.009460387	0.117157889	0.211994387	-0.600146429	-0.650062774
P1,P4-Bis_LPR_5'-xanthosyl_RPR__tetraphosphate	0.09909445	-0.07439538	0.074910871	-0.106408361	-0.102231642	-0.301483209	-0.018444784	-0.097419592	0.252865317	0.273512328
S-Adenosyl-L-methionine	0.09973486	-0.591314201	-0.246159441	-0.280971545	-0.413221681	-0.521093199	0.104974165	0.139119519	1.052387458	0.656544071
D-Glucose_1-phosphate	0.100264911	0.071792707	-0.025850889	-0.040088601	-0.060143271	-0.116576286	-0.013476569	-0.031956596	0.108858246	0.007176347
5-Hydroxy-L-tryptophan	0.100541923	0.477602538	0.059668683	0.138642221	0.38293378	-0.129534817	0.202500193	0.130278396	-0.784157222	-0.578475698
3,4-Dihydroxy-L-phenylalanine	0.100541923	0.477602538	0.059668683	0.138642221	0.38293378	-0.129534817	0.202500193	0.130278396	-0.784157222	-0.578475698
Fe2plus	0.102545413	0.601628456	-0.257462075	-0.396132999	-0.362010183	-0.310697716	-0.276183113	-0.340702676	0.628041104	0.610973786
4-Coumarate	0.102726271	0.133958384	0.101054206	0.0454968	0.165574736	0.397797077	0.082650367	0.289413742	-0.738996578	-0.579675009
_LPR_R_RPR_-5-Phosphomevalonate	0.103450834	0.189255958	-0.057252675	-0.374262378	-0.438395538	-0.081220949	0.136478729	0.088905741	0.139396625	0.29364365
Trypanothione	0.106524777	-0.033376418	0.111457057	0.103976217	-0.364389379	-0.081053846	-0.018476421	-0.125093749	0.075930667	0.224501096
dTTP	0.107284482	0.046163841	-0.204966544	-0.147420452	0.015045763	0.207337352	-0.114300566	-0.216540975	0.09218615	0.215210955
Hydroxymethylbilane	0.107646522	-0.120030973	0.158268927	-0.254149093	-0.128331035	0.455248211	0.613415839	0.018582247	-0.125192788	-0.725457857
L-Glutamate	0.109596548	0.099914357	0.095395342	-0.035330294	-0.00729875	-0.129892865	0.033156938	0.005339052	-0.067601932	-0.103278396
IMP	0.11042942	0.277353938	0.031107895	-0.075082722	0.134495453	0.006153769	0.090344079	0.352120372	-0.535039076	-0.391883128
L-Histidine	0.114076457	0.192748657	-0.07970455	0.025894043	0.064462406	-0.0986089	0.054028426	0.079390812	-0.254617591	-0.097669763
5-Phospho-alpha-D-ribose_1-diphosphate	0.114133372	0.10973768	-0.004060701	-0.008632423	0.019517503	0.02291645	0.021399808	0.040358829	-0.166150948	-0.14921957
Guanine	0.114544946	0.229576895	-0.090239104	-0.068803232	-0.008833994	-0.15570005	0.030863648	0.025168844	-0.060139254	-0.0164387
N-_LPR_L-Arginino_RPR_succinate	0.119498276	-0.633531669	-0.11557252	-0.17646078	0.119489365	0.04376895	0.363813046	0.069300216	0.104411376	0.105283743
NH3	0.119844481	0.044062287	0.014001954	0.128083053	0.117147822	0.265296069	-0.032519401	0.061167127	-0.349834386	-0.367249005
UMP	0.120202266	0.119338884	-0.038434799	-0.031531488	0.099476989	0.232267146	0.024910492	0.089411753	-0.452094979	-0.163546263
dGMP	0.120710486	0.148124088	-0.116489715	-0.021354941	0.130287631	0.192317325	0.110707057	0.065392237	-0.359292512	-0.270401657
Formamidopyrimidine_nucleoside_triphosphate	0.123548564	-0.18049753	-0.028244364	-0.066180971	-0.077597887	0.116961316	0.104665799	0.11312159	-0.250140045	0.14436353
L-Amino_acid	0.125097486	-0.022929257	-0.208876283	-0.245272044	-0.314654137	0.079867681	-0.17592321	-0.259008441	0.492136442	0.529561765
3-Hydroxy-L-kynurenine	0.12642834	-0.107787116	-0.350683506	-0.664515522	-0.72588306	-0.270687815	-0.333781683	0.249845058	1.179871574	0.897193729
Melatonin	0.127222658	-0.270050761	-0.085692162	0.081743185	-0.070075801	0.134545528	0.013759464	-0.020385138	0.075303397	0.01362963
N-Methyltyramine	0.127610991	-0.092105225	-0.219077783	-0.086854136	-0.254008968	-0.067682983	-0.094443342	0.028503228	0.274922041	0.383136171
2-Phytyl-1,4-naphthoquinone	0.127610991	-0.092105225	-0.219077783	-0.086854136	-0.254008968	-0.067682983	-0.094443342	0.028503228	0.274922041	0.383136171
D-Cathine	0.127610991	-0.092105225	-0.219077783	-0.086854136	-0.254008968	-0.067682983	-0.094443342	0.028503228	0.274922041	0.383136171
2-Polyprenyl-6-hydroxyphenol	0.127610991	-0.092105225	-0.219077783	-0.086854136	-0.254008968	-0.067682983	-0.094443342	0.028503228	0.274922041	0.383136171
Xanthurenic_acid	0.127610991	-0.092105225	-0.219077783	-0.086854136	-0.254008968	-0.067682983	-0.094443342	0.028503228	0.274922041	0.383136171
2-Octaprenyl-6-hydroxyphenol	0.127610991	-0.092105225	-0.219077783	-0.086854136	-0.254008968	-0.067682983	-0.094443342	0.028503228	0.274922041	0.383136171
2-Methyl-6-solanyl-1,4-benzoquinol	0.127610991	-0.092105225	-0.219077783	-0.086854136	-0.254008968	-0.067682983	-0.094443342	0.028503228	0.274922041	0.383136171
Bacteriochlorophyllide_d	0.127610991	-0.092105225	-0.219077783	-0.086854136	-0.254008968	-0.067682983	-0.094443342	0.028503228	0.274922041	0.383136171
2-Methyl-6-phytylquinol	0.127610991	-0.092105225	-0.219077783	-0.086854136	-0.254008968	-0.067682983	-0.094443342	0.028503228	0.274922041	0.383136171
_LPR_-_RPR_-Norephedrine	0.127610991	-0.092105225	-0.219077783	-0.086854136	-0.254008968	-0.067682983	-0.094443342	0.028503228	0.274922041	0.383136171
1-Acyl-sn-glycerol_3-phosphate	0.128712051	0.525964389	0.576582209	0.240994216	-0.115879201	0.066543947	-0.051488198	0.086058765	-0.842936978	-0.614551192
Tetrahydrofolate	0.131056815	-0.026616146	-0.081758555	-0.032598213	-0.039471763	0.145679698	-0.095008988	-0.068142805	-0.007702675	0.074562633
Adenosine	0.134685651	-0.161631454	0.146178194	0.08374458	-0.053172924	0.056126956	-0.129119689	-0.160635831	0.071118375	0.012706143
5-Hydroxykynurenine	0.135307641	0.159014834	-0.047517888	0.0242437	0.251258843	0.067539909	0.170822591	0.046607492	-0.462903581	-0.34437354
Oxaloacetate	0.136358762	0.228385859	-0.050859468	-0.08743756	-0.02356967	-0.139790819	-0.014872456	-0.011746425	-0.035796223	-0.000672001
Pyruvate	0.138134066	0.228714184	0.121328275	0.187549336	0.154235434	0.184442412	0.089772717	0.053113975	-0.596443652	-0.560846747
4-Amino-2-methyl-5-phosphomethylpyrimidine	0.139534458	0.142605736	-0.007022304	-0.197778317	-0.120046345	0.298460512	-0.180897655	0.093370415	-0.171318949	0.003092444
Acetyl-CoA	0.140054047	0.041101914	-0.03958948	-0.010631487	-0.012818274	-0.025108713	-0.077090901	-0.000704859	0.007408721	-0.022620968
5-_LPR_5-Phospho-D-ribosylaminoformimino_RPR_-1-_LPR_5-phosphoribosyl_RPR_-imidazole-4-carboxamide	0.140746143	0.319358236	-0.192684707	-0.201438983	0.058563665	0.073700274	-0.065861999	-0.399569709	0.49284128	-0.225654203
Adenylylselenate	0.143214938	0.060611518	0.261333851	0.330643999	-0.39025069	-0.532272991	-0.337379888	-0.322909609	0.518081187	0.268927685
5alpha-Cholest-8-en-3beta-ol	0.143460522	0.745586745	-0.341701227	-0.597901147	-0.474511618	-0.866809645	-0.237084922	-0.531971109	1.271047624	0.889884776
4alpha-Methylfecosterol	0.143460522	0.745586745	-0.341701227	-0.597901147	-0.474511618	-0.866809645	-0.237084922	-0.531971109	1.271047624	0.889884776
beta-D-Glucose_6-phosphate	0.14742294	-0.253338918	-0.061291934	-0.094532302	0.194394811	0.11911188	-0.017762317	0.135098098	-0.096753889	-0.072348368
Isopentenyl_diphosphate	0.148689173	-0.500171087	0.046166937	-0.064973317	-0.210354893	0.159800609	0.00386507	0.145795134	0.109961564	0.161220812
N-Methylhydantoin	0.154489756	0.491836499	-0.136500855	-0.211422111	0.374932855	0.270713671	-0.167002904	-0.559984761	-0.328138574	0.111076426
Acetoacetyl-CoA	0.156224084	0.196002419	0.058894425	0.006565226	0.01922641	0.055261085	-0.200450256	-0.073641175	-0.180351994	-0.037730224
D-Ribose_5-phosphate	0.162447189	0.227291608	0.010657117	-0.007973412	-0.023647939	0.015550614	-0.002617422	0.054496307	-0.230083344	-0.206120718
D-Phenylalanine	0.169413695	0.977503085	-0.362226078	-0.239824574	-0.223131738	0.49398581	-0.390819135	-0.408778483	0.040344018	-0.056466601
N2-Acetyl-L-aminoadipate_semialdehyde	0.170073359	-0.15957287	-0.154704459	-0.090154822	0.119583906	0.264614635	0.139144989	-0.037063412	-0.141649941	-0.110271382
N-Acetyl-L-2-amino-6-oxopimelate	0.170073359	-0.15957287	-0.154704459	-0.090154822	0.119583906	0.264614635	0.139144989	-0.037063412	-0.141649941	-0.110271382
Pyruvophenone	0.170073359	-0.15957287	-0.154704459	-0.090154822	0.119583906	0.264614635	0.139144989	-0.037063412	-0.141649941	-0.110271382
GM4	0.170575377	0.563586837	-0.097277988	0.016638509	0.064990745	0.103496175	-0.054642613	-0.014971632	-0.467052019	-0.285343393
1-Phosphatidyl-1D-myo-inositol_4-phosphate	0.171169968	0.408865697	-0.370258029	0.210390872	0.205428773	0.17929094	-0.03255238	-0.085385217	-0.170018549	-0.516932075
5-Amino-6-_LPR_1-D-ribitylamino_RPR_uracil	0.172734172	-0.199348784	-0.197309718	-0.02647201	-0.120264351	0.109654552	0.006940761	-0.180672317	0.254159247	0.180578447
Fumarate	0.173945926	0.08669335	0.058743948	0.06409314	0.01808506	0.009725965	-0.027803089	0.02910147	-0.179589634	-0.232996138
Acetoacetate	0.177776173	-1.336238034	0.185859659	0.068918235	0.220360494	-0.066049991	0.883675168	0.292991895	0.099718289	-0.527011888
Glycine	0.17866387	0.396625433	-0.30768412	-0.282431788	-0.176235152	-0.121178292	0.119560322	0.116655481	0.039939598	0.03608465
Lactose	0.179057749	-0.124037263	-0.067657302	-0.167919553	-0.40392696	0.087681568	-0.367929683	-0.024179449	0.420166473	0.468744419
Thiosulfate	0.184850806	0.191668769	0.17697114	0.488586641	0.285977147	0.130676914	0.538989801	0.168228607	-0.978995804	-1.186954018
Glycerone_phosphate	0.185659268	0.170104123	-0.082189164	-0.024039329	0.003185944	-0.185486005	-0.014398668	-0.079408096	-0.00701598	0.033587908
L-Tryptophan	0.193932238	0.409291202	-0.067568934	-0.059702481	-0.088013404	-0.406952552	0.087222831	-0.084765901	-0.08480471	0.101361707
Dethiobiotin	0.194932572	0.307780517	-0.187123014	-0.239588909	-0.180152191	-0.088244157	-0.284893457	-0.18354698	0.331497094	0.329338523
trans-Oct-2-enoyl-CoA	0.198667537	0.271243882	-0.06053629	-0.153604729	-0.076079925	-0.163446396	-0.196913317	-0.178520462	0.294374725	0.064814975
trans-Tetradec-2-enoyl-CoA	0.198667537	0.271243882	-0.06053629	-0.153604729	-0.076079925	-0.163446396	-0.196913317	-0.178520462	0.294374725	0.064814975
2-trans-Dodecenoyl-CoA	0.198667537	0.271243882	-0.06053629	-0.153604729	-0.076079925	-0.163446396	-0.196913317	-0.178520462	0.294374725	0.064814975
trans-Hexadec-2-enoyl-CoA	0.198667537	0.271243882	-0.06053629	-0.153604729	-0.076079925	-0.163446396	-0.196913317	-0.178520462	0.294374725	0.064814975
trans-Dec-2-enoyl-CoA	0.198667537	0.271243882	-0.06053629	-0.153604729	-0.076079925	-0.163446396	-0.196913317	-0.178520462	0.294374725	0.064814975
3-Oxopropanoate	0.205829938	-0.165841306	-0.182216657	-0.360556179	-0.505938883	-0.141393056	-0.028749681	-0.184745426	0.50612442	0.857486829
Protein_N6,N6,N6-trimethyl-L-lysine	0.209527349	0.582825314	-0.116003065	-0.218791056	-0.008556255	-0.22467099	0.094180218	-0.100969071	-0.016230248	-0.201312196
15_LPR_S_RPR_-HPETE	0.223403979	-0.357422664	-0.071523595	-0.061746109	-0.11619203	0.127957482	0.086677767	0.067673123	0.118885459	-0.017713411
2-Oxoglutarate	0.229333958	0.298407672	-0.093893011	-0.09685296	-0.027780598	0.027237009	-0.062273651	-0.112961075	-0.100764631	-0.060452713
Protoporphyrinogen_IX	0.231086581	-0.107380959	-0.012862996	-0.034355685	-0.213499505	0.525843105	-0.156771504	-0.283207817	-0.041832629	0.092981405
Thioredoxin	0.233762425	-0.19690124	-0.102143378	0.074270471	-0.865697588	-0.142052315	-0.159509071	-0.376533603	0.609952	0.9248523
Tryparedoxin	0.233762425	-0.19690124	-0.102143378	0.074270471	-0.865697588	-0.142052315	-0.159509071	-0.376533603	0.609952	0.9248523
1,2-Diacyl-3-beta-D-galactosyl-sn-glycerol	0.2341741	0.620827179	-0.146943023	0.324993646	0.44175356	-0.098316333	0.14419476	-0.15773315	-0.689545512	-0.67340523
Se-Methyl-L-selenocysteine	0.236298327	-0.093745902	-0.37018795	-0.215811832	-0.000122675	0.160906368	0.177686481	-0.065053675	0.082148303	0.087882557
NADPplus	0.239114889	0.359089044	-0.024461709	-0.130934942	0.024287346	-0.214972101	-0.072403414	0.134602287	-0.130051413	-0.184269987
3-Methyl-2-oxobutanoic_acid	0.244311718	0.289782456	-0.132226355	0.026044555	0.128459709	-0.093470379	0.17309769	0.070171824	-0.355461483	-0.350709736
6-Phospho-D-gluconate	0.247504428	0.082808341	0.084170397	-0.008903873	-0.014463252	0.07896324	0.061516118	0.09910985	-0.168884728	-0.461820519
2-Acyl-sn-glycero-3-phosphoethanolamine	0.256662096	0.431804638	-0.122369643	-0.105522964	-0.290998024	-0.425687262	-0.118509677	-0.130859929	0.296863668	0.208617102
2-Acyl-sn-glycero-3-phosphocholine	0.256662096	0.431804638	-0.122369643	-0.105522964	-0.290998024	-0.425687262	-0.118509677	-0.130859929	0.296863668	0.208617102
Chitobiose	0.263000882	0.743963819	-0.414574102	-0.211234041	-0.592880078	-0.789894817	-0.497321022	-0.342513081	0.830305506	1.01114693
Monodehydroascorbate	0.263655764	0.387527272	0.004145099	0.084786066	-0.326117201	-0.334851123	-0.077654716	0.164483049	-0.068598507	-0.097375706
S-_LPR_Indolylmethylthiohydroximoyl_RPR_-L-cysteine	0.263655764	0.387527272	0.004145099	0.084786066	-0.326117201	-0.334851123	-0.077654716	0.164483049	-0.068598507	-0.097375706
1,4-Dihydroxy-6-naphthoate	0.263655764	0.387527272	0.004145099	0.084786066	-0.326117201	-0.334851123	-0.077654716	0.164483049	-0.068598507	-0.097375706
_LPR_S_RPR_-Lactate	0.264884531	-0.080348159	-0.639773863	-0.455711798	-0.335280001	0.074360569	-0.043377666	-0.184425999	0.833335204	0.566337185
5'-Phosphoribosyl-N-formylglycinamide	0.266654245	0.122928277	0.100963733	0.017216087	-0.374012618	0.694682111	-0.111628579	0.064778415	-0.764781885	-0.01679979
Hexadecanoic_acid	0.270711492	0.370581544	-0.210160206	-0.048949085	-0.13839416	0.082064157	-0.010336225	-0.078243964	-0.279805384	0.042531832
Selenohomocysteine	0.274185882	-0.152593799	-0.05546861	0.041359231	-0.220902772	0.113152043	-0.136990376	-0.139164287	0.120843572	0.15557912
GDP-mannose	0.282674444	-0.168909345	0.111903568	0.044320416	-0.123819218	-0.146673123	-0.167700006	-0.199949839	0.132822661	0.23533044
L-Ornithine	0.283370796	0.577698655	-0.228398858	-0.255895904	-0.257229644	-0.172094518	-0.363474296	-0.089257649	0.206695724	0.298585693
UDP-glucose	0.291923613	0.488048809	-0.083786277	-0.021175901	0.062239874	0.074375716	-0.013704748	-0.018232294	-0.46986055	-0.309828244
2-Methylacetoacetyl-CoA	0.300272288	0.20518918	-0.489725562	-0.167470061	-0.462327776	-0.189129303	0.006378609	-0.000643142	0.411392663	0.386063102
beta-D-Fructose_2,6-bisphosphate	0.300361052	0.411886688	-0.276883701	-0.364499508	-0.223968239	0.166907836	-0.175873639	-0.029264797	-0.023118314	0.214452621
Uracil	0.301601928	0.256841532	-0.220337137	-0.148414564	0.017808158	0.021102056	-0.116109528	-0.33862927	0.048379334	0.177757492
IDP	0.302882835	-0.068284814	-0.522642847	-0.449191557	0.160490169	0.538590895	-0.164047219	-0.315962691	0.118262694	0.399902562
beta-D-Fructose_1,6-bisphosphate	0.306048125	-0.006426334	0.133538081	0.24071463	0.204853664	0.067780718	0.088219696	0.027776845	-0.458729847	-0.603775578
Amide	0.306096088	0.37646482	-0.063367683	-0.269207914	-0.171415248	-0.045429801	-0.223024385	-0.190140562	0.037247686	0.242777002
L-Serine	0.308328725	0.366853698	0.004434541	-0.271685691	0.067423949	-0.171999638	-0.002245228	0.038944864	-0.148600615	-0.191454604
1-Phosphatidyl-D-myo-inositol	0.31443442	0.333411777	0.067656079	0.265709522	0.079756418	0.192836273	0.077133897	0.10175669	-0.937103435	-0.495591637
UDP-N-acetyl-D-galactosamine	0.317027339	0.154412228	0.029109059	-0.072886354	0.044050137	0.057272105	-0.163433904	-0.057093713	-0.135542029	-0.172914866
CDP-ethanolamine	0.318723547	0.443741063	0.278997602	0.383184641	0.503827132	0.198741844	-0.124323344	0.155178056	-1.07434457	-1.083725969
5-Hydroxyisourate	0.321331	-0.000128718	0.002133023	-0.055704118	-0.269156266	-0.17114767	-0.078143001	0.10498401	0.052837651	0.092994091
2'-Deoxy-5-hydroxymethylcytidine-5'-triphosphate	0.32299586	-0.176180591	-0.32605519	-0.494592364	0.58171752	0.38550689	0.08376162	0.27926286	-0.453215756	-0.203200805
S-Aminomethyldihydrolipoylprotein	0.334394749	0.115900134	-0.45588663	-0.202044991	-0.18764346	0.021731456	-0.349040752	-0.202044991	0.376688003	0.547946482
L-Phenylalanine	0.335750839	0.785670278	0.049267596	0.094348735	0.220087335	-0.275622341	-0.006027955	-0.034296138	-0.598972989	-0.570205362
Dihydropteroate	0.338899183	0.142264669	-0.112606704	-0.153305648	0.03759554	0.186987509	-0.138659879	-0.314966591	0.031652283	-0.017860365
L-Histidinol	0.343371993	0.556550313	0.073879954	0.281355722	-0.086808207	0.236710347	-0.006691569	-0.407282405	-0.332154256	-0.658931891
Sulfite	0.34510338	0.374113014	-0.261674619	-0.502074165	-0.290577395	-0.202318029	-0.517212447	-0.216086362	0.589159088	0.681567534
D-Fructose_1,6-bisphosphate	0.347757828	0.368055431	-0.019316324	-0.056500427	0.061119964	-0.027326059	-0.039425049	0.036202175	-0.268918383	-0.401649157
1-Radyl-2-acyl-sn-glycero-3-phosphocholine	0.35012135	-0.2661912	-0.10526171	-0.36529887	-0.59389013	-0.11797322	-0.10539032	-0.10539032	0.60630037	0.702974016
Trimethylamine	0.353766232	-0.104757981	-0.078349054	-0.007399118	-0.308495184	-0.126066248	-0.082403106	0.168827849	0.06310152	0.121775087
Uridine	0.357226321	0.222473311	-0.307587322	-0.179462479	-0.463456062	-0.170520164	-0.089203488	-0.229417936	0.593829984	0.266117835
L-Threonine	0.363896655	0.32225963	0.047447137	0.042031698	0.043904188	0.189627486	-0.097005872	-0.283433105	-0.322195082	-0.306532734
Thymidine	0.371928087	0.447753438	0.081050823	0.05390264	-0.171867605	-0.318621221	-0.233872442	-0.251577645	0.062588024	-0.041284098
Nicotinate_D-ribonucleoside	0.377935358	0.338069322	-0.148742014	-0.039930875	-0.109190598	0.016079862	-0.109058154	-0.147476681	-0.081370408	-0.096315811
D-Glucose_6-phosphate	0.381658385	0.766099746	-0.181042869	-0.196383086	0.297373983	0.455774804	-0.188322587	0.042490333	-0.789053653	-0.588595056
_LPR_R_RPR_-S-Lactoylglutathione	0.383680868	0.635333362	-0.074671919	-0.223365532	-0.158784277	0.08166864	-0.173318611	0.116663663	-0.395329885	-0.191876311
8-Amino-7-oxononanoate	0.384644901	0.551275181	-0.336208111	-0.373517129	-0.264261458	-0.103842758	0.020058269	-0.444623864	0.241591185	0.324883778
_LBK_Dihydrolipoyllysine-residue_acetyltransferase_RBK__S-acetyldihydrolipoyllysine	0.384831641	0.299949881	-0.109705798	-0.047546521	-0.152080392	-0.145793904	-0.083910337	-0.096572246	-0.025151119	-0.024021203
Lanosterol	0.386437877	0.418177599	-0.176146987	-0.185988019	-0.186438515	0.001974261	0.095231425	-0.031826859	-0.303041349	-0.018379438
Biotinyl-5'-AMP	0.386954118	0.109945728	-0.158981355	-0.097910358	-0.192744076	0.663408915	0.099726118	0.046786738	-0.426861939	-0.430323885
2-Hexaprenyl-3-methyl-6-methoxy-1,4-benzoquinone	0.390354585	0.562852605	-0.122537153	-0.343082085	-0.123750156	-0.251399509	-0.381809663	-0.577135639	0.314590653	0.531916364
2-Octaprenyl-6-methoxyphenol	0.390354585	0.562852605	-0.122537153	-0.343082085	-0.123750156	-0.251399509	-0.381809663	-0.577135639	0.314590653	0.531916364
2-Polyprenyl-3-methyl-6-methoxy-1,4-benzoquinone	0.390354585	0.562852605	-0.122537153	-0.343082085	-0.123750156	-0.251399509	-0.381809663	-0.577135639	0.314590653	0.531916364
2-Polyprenyl-6-methoxyphenol	0.390354585	0.562852605	-0.122537153	-0.343082085	-0.123750156	-0.251399509	-0.381809663	-0.577135639	0.314590653	0.531916364
Prostaglandin_E2	0.394127504	0.382305709	-0.267711821	-0.365491756	-0.362608537	-0.060775014	-0.409275615	-0.269688992	0.739190709	0.219927818
UDP-N-acetyl-D-glucosamine	0.395492613	0.197294947	-0.251939178	-0.220368026	-0.091098936	0.132131529	-0.002978354	-0.069603309	-0.088973659	4.24E-05
UDP-D-galactose	0.409529221	0.37841481	-0.216802533	-0.166257379	-0.097855879	-0.104736826	-0.145762708	-0.105775744	-0.061628131	0.11087517
5_LPR_S_RPR_-HPETE	0.41576662	-0.532166469	-0.043186461	-0.348724697	-0.208424488	0.114781389	0.232514374	0.243789644	0.206049582	-0.080399492
Tryptamine	0.417423653	-0.006855158	-0.401283619	-0.568578442	-0.760692904	-0.189547675	-0.678753198	-0.678910807	1.373669916	1.493528233
L-Ascorbate_6-phosphate	0.418913855	0.241885585	-0.045460233	-0.215135289	-0.002192491	-0.059710339	-0.172434885	0.096660373	-0.157718361	-0.10480822
D-Glycerate	0.420591875	0.534176498	-0.202098316	-0.202954948	-0.156100276	-0.036411405	-0.200266021	-0.100512186	-0.067464715	0.011039496
sn-glycero-3-Phosphocholine	0.422500895	0.248478031	-0.359893385	0.337046149	0.226330724	0.255222541	-0.286955284	-0.052693325	-0.576259538	-0.213776813
sn-glycero-3-Phosphoethanolamine	0.422500895	0.248478031	-0.359893385	0.337046149	0.226330724	0.255222541	-0.286955284	-0.052693325	-0.576259538	-0.213776813
2'-Deoxyinosine_5'-phosphate	0.43198736	0.73987743	-0.288361463	-0.053829076	0.346332605	0.575157275	0.114018824	0.044249937	-1.091012975	-0.818419916
L-Citrulline	0.436141762	0.394214562	0.238570097	0.222304767	-0.009742022	0.289563669	0.06399267	0.155066084	-1.005719028	-0.784392558
5,10-Methenyltetrahydrofolate	0.439085258	0.818830579	-0.30603443	-0.048947748	-0.060266012	-0.26624701	-0.354363958	-0.229628367	0.061463318	-0.053891626
20-OH-Leukotriene_B4	0.441604083	1.083416791	-0.201517289	-0.079166445	-0.235007297	-0.202195891	-0.11197193	-0.082415039	-0.354627807	-0.258119177
Crotonoyl-CoA	0.447313959	0.513919902	0.07858391	-0.005436054	-0.052560278	0.04649653	-0.107231283	-0.009476285	-0.345354007	-0.566256396
Dolichyl_phosphate	0.448866754	0.611567812	-0.303987993	-0.45320751	-0.390108809	-0.413122204	-0.325905734	-0.302299583	0.492434292	0.635762971
4-Acetamidobutanoate	0.453878982	0.802281411	-0.263011478	-0.380554028	-0.157244992	-0.315292197	-0.331157967	-0.063035492	0.11429956	0.139836206
Propynoate	0.453878982	0.802281411	-0.263011478	-0.380554028	-0.157244992	-0.315292197	-0.331157967	-0.063035492	0.11429956	0.139836206
Methylmalonate	0.453878982	0.802281411	-0.263011478	-0.380554028	-0.157244992	-0.315292197	-0.331157967	-0.063035492	0.11429956	0.139836206
Imidazole-4-acetate	0.453878982	0.802281411	-0.263011478	-0.380554028	-0.157244992	-0.315292197	-0.331157967	-0.063035492	0.11429956	0.139836206
1,2-Diacyl-sn-glycerol	0.467850221	0.5982063	0.031523447	0.02250094	-0.079294491	-0.023087239	-0.124364235	-0.114931181	-0.344299243	-0.434104517
1D-myo-Inositol_1,3,4,5-tetrakisphosphate	0.481015238	0.265307347	-0.189739064	-0.156465549	-0.178874399	0.09684497	0.060310966	-0.161434666	-0.174458617	-0.042506227
Aldehyde	0.482871742	0.582732515	-0.119521964	0.061008933	0.122502635	0.332584743	-0.043137488	0.141287247	-0.734729068	-0.825599295
D-Galacturonate	0.48596285	0.435291347	-0.348946646	-0.412590474	-0.161298024	-0.113803746	-0.509028739	-0.145767493	0.355935306	0.414245615
3-Polyprenyl-4,5-dihydroxybenzoate	0.489184488	0.13574312	-0.237593919	-0.207848477	-0.353250137	-0.682149712	-0.304495901	0.098920111	0.516865029	0.5446254
3-Hexaprenyl-4,5-dihydroxybenzoate	0.489184488	0.13574312	-0.237593919	-0.207848477	-0.353250137	-0.682149712	-0.304495901	0.098920111	0.516865029	0.5446254
3-Oxo-OPC4-CoA	0.489405966	0.320832081	-0.850174124	-0.465412316	-0.790727946	-0.377478552	-0.159190238	-0.117629763	1.053740988	0.8966339
3-Oxo-OPC8-CoA	0.489405966	0.320832081	-0.850174124	-0.465412316	-0.790727946	-0.377478552	-0.159190238	-0.117629763	1.053740988	0.8966339
3-Oxo-OPC6-CoA	0.489405966	0.320832081	-0.850174124	-0.465412316	-0.790727946	-0.377478552	-0.159190238	-0.117629763	1.053740988	0.8966339
alpha,alpha-Trehalose	0.492851433	-0.084047802	0.426869279	0.485435636	0.395840609	0.015836373	0.192869834	-0.026186656	-1.025884631	-0.873584074
Squalene	0.496756868	1.279576294	-0.216464942	-0.503502855	0.183552863	-0.558698843	-0.122570586	-0.1264116	-0.22912094	-0.203116251
Amine	0.499306922	0.18408721	-0.45061421	-0.098804084	-0.220525928	-0.431914003	0.130554518	-0.052028835	0.317639276	0.12229913
UDP-N-acetyl-D-mannosamine	0.499605083	0.276475277	0.170921477	-0.094023213	0.196059944	-0.090548646	0.005430076	-0.080177114	-0.30245549	-0.581287395
5'-Methylthioadenosine	0.509366219	1.246348625	-0.303865505	-0.46962592	-0.167304852	-0.473668803	-0.227168635	-0.403392695	0.05150574	0.237805826
Diacylglycerol	0.510536004	0.686874435	-0.256026583	-0.28465292	-0.154592649	-0.14369003	-0.110688488	-0.096950452	-0.053416045	-0.097393272
Benzoate	0.517965576	0.47074738	-0.341614936	-0.429936221	-0.377759124	-0.319082492	-0.476253005	-0.548632411	0.589512694	0.915052535
Nitrile	0.517965576	0.47074738	-0.341614936	-0.429936221	-0.377759124	-0.319082492	-0.476253005	-0.548632411	0.589512694	0.915052535
_LPR_Z_RPR_-4-Hydroxyphenylacetaldehyde-oxime	0.517965576	0.47074738	-0.341614936	-0.429936221	-0.377759124	-0.319082492	-0.476253005	-0.548632411	0.589512694	0.915052535
3-Coumaric_acid	0.517965576	0.47074738	-0.341614936	-0.429936221	-0.377759124	-0.319082492	-0.476253005	-0.548632411	0.589512694	0.915052535
3-_LPR_3-Hydroxy-phenyl_RPR_-propanoic_acid	0.517965576	0.47074738	-0.341614936	-0.429936221	-0.377759124	-0.319082492	-0.476253005	-0.548632411	0.589512694	0.915052535
2-Hexaprenyl-6-methoxyphenol	0.517965576	0.47074738	-0.341614936	-0.429936221	-0.377759124	-0.319082492	-0.476253005	-0.548632411	0.589512694	0.915052535
4-Imidazolone-5-propanoate	0.517965576	0.47074738	-0.341614936	-0.429936221	-0.377759124	-0.319082492	-0.476253005	-0.548632411	0.589512694	0.915052535
2-Octaprenyl-3-methyl-6-methoxy-1,4-benzoquinone	0.517965576	0.47074738	-0.341614936	-0.429936221	-0.377759124	-0.319082492	-0.476253005	-0.548632411	0.589512694	0.915052535
p-Coumaroylputrescine	0.519967223	1.090429171	-0.101542147	-0.173557431	0.090484011	-0.094069161	-0.207859925	-0.232168862	-0.412698452	-0.478984429
Feruloylputrescine	0.519967223	1.090429171	-0.101542147	-0.173557431	0.090484011	-0.094069161	-0.207859925	-0.232168862	-0.412698452	-0.478984429
p-Hydroxyphenylacetylglycine	0.519967223	1.090429171	-0.101542147	-0.173557431	0.090484011	-0.094069161	-0.207859925	-0.232168862	-0.412698452	-0.478984429
4-_LPR_beta-Acetylaminoethyl_RPR_imidazole	0.519967223	1.090429171	-0.101542147	-0.173557431	0.090484011	-0.094069161	-0.207859925	-0.232168862	-0.412698452	-0.478984429
Cellobiose	0.522996778	0.689146502	-0.053539217	-0.416210347	-0.521745344	0.019037939	0.010818415	0.408035881	-0.228027582	-0.430513027
Malonyl-_LBK_acyl-carrier_protein_RBK_	0.536678352	0.33645915	-0.159913735	-0.031606966	0.060770519	0.214140212	-0.041773668	-0.098452025	-0.512626856	-0.303674984
D-Glucono-1,5-lactone	0.542592385	-0.013804232	-0.638230472	-1.029723136	-0.809245447	-0.189400457	0.278922951	1.103824493	0.333548242	0.421515676
CDP-4-dehydro-3,6-dideoxy-D-glucose	0.551610705	0.178819705	-0.159818224	-0.216342493	0.031299377	0.033326434	-0.132886255	-0.076767399	-0.066393786	-0.142848064
Urea	0.55869343	1.175625045	-0.183381775	-0.16409869	-0.131180182	-0.054471405	-0.209769033	0.154350389	-0.646994693	-0.498773082
trans-2-Enoyl-OPC4-CoA	0.558911174	0.729429823	-0.005390698	-0.335024225	0.04171426	-0.289725119	-0.189359169	-0.014586414	0.093222726	-0.589192356
trans-2-Enoyl-OPC8-CoA	0.558911174	0.729429823	-0.005390698	-0.335024225	0.04171426	-0.289725119	-0.189359169	-0.014586414	0.093222726	-0.589192356
trans-2-Enoyl-OPC6-CoA	0.558911174	0.729429823	-0.005390698	-0.335024225	0.04171426	-0.289725119	-0.189359169	-0.014586414	0.093222726	-0.589192356
Cardiolipin	0.560323895	0.596549667	0.023091721	-0.321299932	0.169716835	-0.16224362	-0.095267329	-0.166927029	-0.509391194	-0.094553019
4-Hydroxyphenylethanol	0.560596384	-0.001683819	-0.319085873	-0.215192087	-0.412759807	-0.056192623	-0.176749845	-0.187321022	0.382478014	0.425910679
3-D-Glucosyl-1,2-diacylglycerol	0.560596384	-0.001683819	-0.319085873	-0.215192087	-0.412759807	-0.056192623	-0.176749845	-0.187321022	0.382478014	0.425910679
Sphingosyl-phosphocholine	0.563258365	0.210169258	0.058232182	-0.069904035	-0.507146838	-0.185458569	-0.276064538	0.060860369	0.11144777	0.034606032
Heme	0.567487389	0.172925661	0.073898328	0.011957209	0.493606552	0.084694908	-0.014454349	-0.100854248	-0.581195341	-0.708066105
Phosphatidylglycerol	0.567835775	1.103647634	-0.255141151	-0.101089182	-0.122137972	0.01269618	-0.427541222	0.04712781	-0.091538429	-0.733859445
N1-_LPR_5-Phospho-alpha-D-ribosyl_RPR_-5,6-dimethylbenzimidazole	0.577936943	0.817156703	-0.380179521	-0.387655161	-0.082069833	0.062515113	-0.220096905	-0.043890998	-0.206830096	-0.136886247
myo-Inositol	0.582349534	0.246771814	-0.216108384	-0.655351587	-0.560267221	-0.032633577	-0.224480291	-0.245516804	0.515797016	0.589439502
Galactosylceramide	0.592395746	0.026936352	-0.34391839	-0.061014518	-0.224378399	-0.157098877	-0.077331158	-0.258701781	0.271231268	0.231879761
5-Carboxy-2-oxohept-3-enedioate	0.599322233	1.015323222	-0.467944122	-0.46635176	-0.144983346	-0.219317598	-0.658997771	-0.218390384	0.282519569	0.278819953
3-Methoxy-4-hydroxyphenylacetaldehyde	0.604305241	0.824373697	-0.172895425	-0.310018892	-0.264916737	-0.043707917	-0.094467146	-0.033888118	-0.22173928	-0.287045426
3-Methoxy-4-hydroxyphenylglycolaldehyde	0.604305241	0.824373697	-0.172895425	-0.310018892	-0.264916737	-0.043707917	-0.094467146	-0.033888118	-0.22173928	-0.287045426
Methylimidazole_acetaldehyde	0.604305241	0.824373697	-0.172895425	-0.310018892	-0.264916737	-0.043707917	-0.094467146	-0.033888118	-0.22173928	-0.287045426
1-Acylglycerol	0.609049308	-0.201738613	-0.027028495	-0.049543758	-0.187681333	-0.377299338	0.049566905	-0.160491965	0.315995449	0.029171843
Cellulose	0.62158816	1.163797368	-0.654752962	-0.445852278	-0.628921065	-0.283233785	-0.567809641	-0.520747145	0.555945552	0.759985793
N-Acetyl-D-glucosamine_6-phosphate	0.626686849	0.061998604	-0.025426766	-0.013397757	-0.185855521	-0.303612323	-0.097566871	-0.404127459	0.326741189	0.014560051
Sphinganine	0.643833765	0.298950237	-0.061207523	-0.132959033	-0.549771749	-0.113679019	-0.29149995	-0.280141308	0.354901232	0.131573343
Sphingosine	0.643833765	0.298950237	-0.061207523	-0.132959033	-0.549771749	-0.113679019	-0.29149995	-0.280141308	0.354901232	0.131573343
R-S-Cysteinylglycine	0.658353114	0.892465201	0.316260925	0.275919572	0.692317405	-0.013987267	-0.451695581	-0.354174692	-1.099662371	-0.915796312
Cys-Gly	0.658353114	0.892465201	0.316260925	0.275919572	0.692317405	-0.013987267	-0.451695581	-0.354174692	-1.099662371	-0.915796312
L-Galactose_1-phosphate	0.669351623	0.71248215	-0.231743368	-0.394330686	-0.071880445	-0.116580334	-0.094014198	0.189071753	-0.407040637	-0.255315855
beta-D-Fructose_2-phosphate	0.669351623	0.71248215	-0.231743368	-0.394330686	-0.071880445	-0.116580334	-0.094014198	0.189071753	-0.407040637	-0.255315855
2-Phenylacetamide	0.672191418	0.845540911	-0.130820758	-0.260120091	-0.279054038	-0.085064304	-0.216180557	-0.141917557	-0.207447334	-0.197127686
4-Guanidinobutanamide	0.672191418	0.845540911	-0.130820758	-0.260120091	-0.279054038	-0.085064304	-0.216180557	-0.141917557	-0.207447334	-0.197127686
_LPR_Indol-3-yl_RPR_acetamide	0.672191418	0.845540911	-0.130820758	-0.260120091	-0.279054038	-0.085064304	-0.216180557	-0.141917557	-0.207447334	-0.197127686
Monocarboxylic_acid_amide	0.672191418	0.845540911	-0.130820758	-0.260120091	-0.279054038	-0.085064304	-0.216180557	-0.141917557	-0.207447334	-0.197127686
2-Methylcitrate	0.692917212	0.697258494	-0.425622951	-0.352768322	-0.288112711	0.057833051	-0.243126597	-0.311716621	0.04180016	0.131538282
3',5'-Cyclic_GMP	0.707461254	0.364231823	0.062824463	0.191585526	0.2468152	0.756355953	0.228757079	0.070232979	-1.409581963	-1.218682316
3',5'-Cyclic_AMP	0.707461254	0.364231823	0.062824463	0.191585526	0.2468152	0.756355953	0.228757079	0.070232979	-1.409581963	-1.218682316
D-myo-Inositol_1,4,5-trisphosphate	0.737189919	0.485935998	-0.010525049	-0.060944452	-0.459901339	-0.16065496	-0.173759333	-0.533892992	0.111818175	0.064734034
Sucrose	0.791589384	1.104514646	-0.648376838	0.102918418	-0.199267673	-0.255641459	-0.227728024	-0.610003918	-0.155295712	0.097291172
Dihydrolipoylprotein	0.816177524	1.002122358	-0.015002888	-0.327377058	-0.100089772	-0.298892201	-0.175533707	-0.347571621	-0.180936361	-0.372896276
Zymosterol	0.829204381	1.224520377	-0.534120267	-0.59610948	-0.627812463	-0.778350891	-0.599559866	-0.678297713	0.975766159	0.784759759
L-Methionine	0.833414349	1.260399384	0.08316098	-0.395857873	0.064361261	-0.046220617	-0.278168666	-0.046792704	-0.853729982	-0.620566138
Dodecanoyl-_LBK_acyl-carrier_protein_RBK_	0.860062826	-0.225248499	-0.3096646	0.092282376	0.065783038	0.64471542	0.100441921	-0.020993489	-0.905484891	-0.301894101
Butyryl-_LBK_acp_RBK_	0.860062826	-0.225248499	-0.3096646	0.092282376	0.065783038	0.64471542	0.100441921	-0.020993489	-0.905484891	-0.301894101
Octanoyl-_LBK_acp_RBK_	0.860062826	-0.225248499	-0.3096646	0.092282376	0.065783038	0.64471542	0.100441921	-0.020993489	-0.905484891	-0.301894101
Decanoyl-_LBK_acp_RBK_	0.860062826	-0.225248499	-0.3096646	0.092282376	0.065783038	0.64471542	0.100441921	-0.020993489	-0.905484891	-0.301894101
Acetyl-_LBK_acyl-carrier_protein_RBK_	0.860062826	-0.225248499	-0.3096646	0.092282376	0.065783038	0.64471542	0.100441921	-0.020993489	-0.905484891	-0.301894101
Hexanoyl-_LBK_acp_RBK_	0.860062826	-0.225248499	-0.3096646	0.092282376	0.065783038	0.64471542	0.100441921	-0.020993489	-0.905484891	-0.301894101
Tetradecanoyl-_LBK_acp_RBK_	0.860062826	-0.225248499	-0.3096646	0.092282376	0.065783038	0.64471542	0.100441921	-0.020993489	-0.905484891	-0.301894101
N-Acetyl-L-glutamate_5-semialdehyde	0.865570155	1.155917654	-0.51339864	-0.358886453	-0.468825953	-0.019517786	-0.159306666	-0.217398983	-0.16975158	-0.114401746
D-Glucoside	0.883086549	1.508370619	-0.68152257	-0.653957452	-0.889793737	-0.273714815	-0.562400434	-0.316729204	0.441931761	0.544729279
Cyanoglycoside	0.883086549	1.508370619	-0.68152257	-0.653957452	-0.889793737	-0.273714815	-0.562400434	-0.316729204	0.441931761	0.544729279
Methylglyoxal	0.886166922	1.310568561	-0.156491881	-0.284819726	0.037965245	-0.069853761	-0.490493546	-0.059973587	-0.626180173	-0.546888057
L-Homocysteine	0.886230763	0.576392658	-0.056685815	-0.201872218	0.073618815	-0.05924828	-0.012431274	-0.1327872	-0.642477599	-0.430739847
2-Acyl-1-_LPR_1-alkenyl_RPR_-sn-glycero-3-phosphate	0.902087852	1.362740613	-0.25669104	-0.503065199	-0.019768162	-0.342641578	-0.270573225	0.15032693	-0.548981773	-0.47343442
2-_LPR_alpha-Hydroxyethyl_RPR_thiamine_diphosphate	0.949791566	1.22913005	-0.621545554	-0.692856351	-0.433467307	-0.437111955	-0.449558433	-0.336336597	0.386540492	0.405414088
trans-4-Hydroxy-L-proline	0.960537666	0.382652006	-0.255311473	-0.074275735	-0.084302003	-0.048544652	-0.134099972	-0.151470254	-0.263396096	-0.331789486
5-Hydroxyindoleacetate	0.976634164	1.267655499	-0.349372736	-0.346890603	-0.108409732	0.052571999	-0.38806306	-0.243342685	-0.520792709	-0.339990131
5-Amino-6-_LPR_5'-phospho-D-ribitylamino_RPR_uracil	0.979978674	0.747285821	-0.578705131	-0.647764606	-0.49967771	0.239134146	-0.070786475	-0.443184881	0.060997693	0.212722475
3'-Phosphoadenylyl_sulfate	0.981506311	1.295592586	-0.283343804	-0.246500723	-0.149642472	-0.194103074	0.045994128	-0.537102983	-0.45599834	-0.456401626
2-Acetolactate	0.98188542	1.12216932	-0.380817253	-0.282020288	-0.420312322	-0.071551436	-0.84056879	-0.667452502	0.253445912	0.30522194
FMN	1.007666898	0.808765332	-0.2060586	-0.229316184	-0.241844697	0.090075922	-0.280378553	-0.217125285	-0.443098859	-0.288685978
2-Dehydropantoate	1.008829161	0.598494748	-0.463872251	-0.41412638	-0.6203572	-0.27740141	-0.553595704	-0.515906522	0.703943235	0.533992325
4-Pyridoxate	1.046229393	0.588582253	-0.290560192	-0.542262652	-0.049001685	-0.001602233	-0.380392073	-0.207408566	-0.0432523	-0.120331946
UDP-4-dehydro-6-deoxy-D-glucose	1.046229393	0.588582253	-0.290560192	-0.542262652	-0.049001685	-0.001602233	-0.380392073	-0.207408566	-0.0432523	-0.120331946
CDP-4-dehydro-3,6-dideoxy-D-glucose_epimer	1.046229393	0.588582253	-0.290560192	-0.542262652	-0.049001685	-0.001602233	-0.380392073	-0.207408566	-0.0432523	-0.120331946
4-Aminobutanoate	1.061317194	1.516569424	-0.585400116	-0.371592074	-0.088292804	-0.301333051	-0.384673453	-0.339696104	-0.188185578	-0.318713438
Hemoglobin	1.076858074	0.773779953	-0.133649412	-0.15331571	-0.347392759	-0.591339571	-0.336715435	0.181721473	-0.220651324	-0.249295288
L-erythro-4-Hydroxyglutamate	1.087024459	1.57295908	-0.196764342	-0.56495756	-0.607917035	-0.279019557	-0.531604179	-0.395611095	-0.256506723	0.172396943
12-Oxo-9_LPR_Z_RPR_-dodecenoic_acid	1.115579218	0.950114815	0.121253374	-0.131680413	-0.35841096	0.032355733	-0.367240038	-0.371346549	-0.508430586	-0.482194599
12-OPDA	1.135688195	1.494828018	-0.371416009	-0.666034491	-0.324442743	-0.306512633	-0.62902346	-0.228144701	-0.065617233	-0.039324946
Ferricytochrome_b5	1.138628734	0.726499772	-0.416906618	-0.467046703	-0.248773837	-0.148991124	-0.317666489	-0.029312741	0.04310065	-0.279531642
trans,trans-Farnesyl_diphosphate	1.143860485	0.817725843	-0.308440144	-0.271306984	-0.480890571	-0.032881156	-0.702210307	-0.589666063	0.260363385	0.163445512
1-Alkyl-2-acylglycerol	1.186986883	1.403699504	-0.080743569	-0.043824727	0.195468257	0.065115682	-0.191924598	0.125756751	-1.225355319	-1.435178858
Dehydroascorbate	1.192650037	0.782160438	-0.979906417	-1.376610509	-1.180617671	-0.326446125	-0.625267427	0.335770014	1.034211135	1.14405653
L-Kynurenine	1.204130878	0.979283484	-0.630472009	-0.465057504	-0.455909734	-0.181389833	-0.57129333	-0.431062381	0.322536759	0.229233671
Putrescine	1.215667143	0.391448692	-0.487032514	-0.328648605	-0.140525318	-0.291816845	0.204607604	-0.264023532	-0.174757805	-0.124918819
L-Formylkynurenine	1.267345048	0.925389926	-0.805813762	-0.797315265	-0.818851264	-0.31673374	-0.738184171	-0.306139852	0.912472546	0.677830535
12_LPR_S_RPR_-HPETE	1.317945469	1.11878448	-1.637662401	-1.359733068	-1.133926461	-0.832802502	-0.459521906	-0.557471702	1.867696531	1.676691561
2-Amino-3-carboxymuconate_semialdehyde	1.339186442	1.772123453	-0.259545449	-0.270788035	0.342036574	-0.239188836	-0.093815843	-0.023839937	-1.073248681	-1.492919698
Thiamin_monophosphate	1.391354384	2.160689652	-0.237371465	-1.079142273	-0.208485258	-0.508988537	0.16034116	-0.177256948	-0.830490873	-0.670649834
Amylose	1.417775902	1.401758367	-0.235204916	-0.530137326	-0.209477934	-0.410024652	-0.08708783	-0.232091731	-0.490983486	-0.624526397
2-Oxoadipate	1.473396325	1.540547158	-0.465962443	-0.450611107	-0.189000673	-0.016548789	-0.576412921	-0.611356451	-0.431917874	-0.272133226
Cycloartenol	1.51494824	1.703454009	-0.726539306	-0.594317813	-0.781113307	-0.689892137	-0.962034809	-0.824624317	0.680484694	0.679634742
Chitosan	1.537251514	1.006222704	-0.25355464	0.34466438	0.477489921	0.057859236	0.696663109	-0.327744962	-1.656562519	-1.882288748
Acetylcholine	1.562612402	1.426287909	-0.715456931	-1.046906348	-0.445556191	-0.570913362	-0.542243268	-0.651482758	0.589874879	0.393783672
Taurine	1.597418847	1.961089862	-1.05029571	-0.515570076	-0.30244226	-0.008031138	-0.463947251	-0.730553172	-0.0472224	-0.440446701
Hypotaurine	1.668755406	2.230857437	-0.907788753	-0.36263012	-0.019340616	-0.287373905	-0.438188938	-0.616356716	-0.490670716	-0.777263081
4-Trimethylammoniobutanoate	1.763371564	2.071735651	-0.052953797	0.020517613	0.170754637	-0.04229782	0.444274051	0.433290324	-2.449936153	-2.35875606
L-Homoserine	1.826630671	1.834379607	-0.305927284	-0.440043943	-0.370701585	-0.541387578	-0.474664947	-0.598492965	-0.479064097	-0.450727881
Pantothenate	1.834609608	2.263697553	-0.214706055	-0.227823402	-0.460270657	-0.193278133	-0.214328212	-0.500555516	-1.698292698	-0.589052484
Ascorbate	1.940081267	1.311668341	-1.340697578	-1.475502472	-0.972019008	-1.058937297	-0.952025791	-0.933597196	1.71767244	1.763357297
Uroporphyrinogen_III	1.951714114	2.342483765	-0.41707533	-0.402394183	-0.164753269	-1.128306597	-1.052298959	-0.648904486	-0.530015155	0.049550103
Cinnavalininate	2.04462401	2.186671835	-0.022790457	-0.102406917	0.176988227	0.110677606	-0.246942499	-0.671771628	-1.676049554	-1.799000622
Formaldehyde	2.04462401	2.186671835	-0.022790457	-0.102406917	0.176988227	0.110677606	-0.246942499	-0.671771628	-1.676049554	-1.799000622
